# Supplementary material for: trans-Di­chlorido­bis­(secnidazole-κN 3)copper(II)
Source: IUCrdata. 2024 May 3;9(Pt 5):x240376. doi: 10.1107/S2414314624003766 (PMC11151291; doi:10.1107/S2414314624003766)
Supplement: Supplementary file 1 [file x-09-x240376-sup1.cif]

##############################################################################
#                                                                            #
# This CIF contains the data for a data article accepted for                 #
# publication in IUCrData. It conforms to the requirements of                #
# Notes for Authors for IUCrData, and has been                               #
# peer reviewed under the auspices of IUCrData.                              #
#                                                                            #
# Full details of the Crystallographic Information File format               #
# are given in the paper "The Crystallographic Information File (CIF):       #
# a New Standard Archive File for Crystallography" by S. R. Hall, F. H.      #
# Allen and I. D. Brown [Acta Cryst. (1991), A47, 655-685].                  #
#                                                                            #
# The current version of the core CIF dictionary is obtainable from          #
# ftp://ftp.iucr.org/pub/cif_core.dic.                                       #
#                                                                            #
# Software is freely available for graphical display of the structure(s)     #
# in this CIF. For information consult the CIF software page                 #
# http://www.iucr.org/resources/cif/software.                                #
#                                                                            #
# This file may be used for bona fide research purposes within the           #
# scientific community so long as proper attribution is given to the data    # 
# article from which it was obtained.                                        #
#                                                                            #
##############################################################################
data_I
_audit_creation_method     'SHELXL-2019/3'
_journal_date_recd_electronic     2024-04-15
_journal_date_accepted     2024-04-24
_journal_name_full     'IUCrData'
_journal_year     2024
_journal_volume     9
_journal_issue      5
_journal_page_first     0
_journal_page_last     0
_journal_paper_category     HM
_journal_paper_doi     10.1107/S2414314624003766
_journal_coeditor_code     BX4028
_publ_contact_author_name     'Bern\`es, Sylvain'
_publ_contact_author_address
;
Instituto de F\'isica
Universidad Aut\'onoma de Puebla
Av. San Claudio y 18 Sur
72570 Puebla, Pue.
Mexico
;
_publ_contact_author_email     sylvain_bernes@hotmail.com
_publ_contact_author_fax     ?
_publ_contact_author_phone     '(+52)(222) 229 55 00 x 2037'
_publ_section_title
;
<i>trans</i>-Dichloridobis(secnidazole-\k<i>N</i>^3^)copper(II)
;
_publ_section_title_footnote     .
loop_
    _publ_author_name
    _publ_author_footnote
    _publ_author_address
    "Angel-Nieto, Ismael" .
;
Instituto de F\'isica
Benem\'erita Universidad Aut\'onoma de Puebla
Av. San Claudio y 18 Sur
72570 Puebla, Pue.
Mexico
;
    "Arroyo-Carmona, Rosa Elena" .
;
Facultad de Ciencias Qu\'imicas
Benem\'erita Universidad Aut\'onoma de Puebla
Ciudad Universitaria
72570 Puebla, Pue.
Mexico
;
    "P\'erez-Ben\'itez, Aar\'on" .
;
Facultad de Ciencias Qu\'imicas
Benem\'erita Universidad Aut\'onoma de Puebla
Ciudad Universitaria
72570 Puebla, Pue.
Mexico
;
    "Aguirre-Hern\'andez, Gerardo" .
;
Tecnol\'ogico Nacional de M\'exico, Instituto Tecnol\'ogico de Tijuana,
Centro de Graduados e Investigaci\'on en Qu\'imica, 22444 Tijuana BC
Mexico
;
    "Bern\`es, Sylvain" .
;
Instituto de F\'isica
Benem\'erita Universidad Aut\'onoma de Puebla
Av. San Claudio y 18 Sur
72570 Puebla, Pue.
Mexico
;
_publ_section_synopsis
;
The crystal structure of the title complex is stabilized by intermolecular
O---H...Cl hydrogen bonds, forming <i>R</i>~2~^2^(18) ring motifs.
;
_database_code_CSD     ?
_chemical_name_systematic
;
<i>trans</i>-Dichloridobis(secnidazole-\k<i>N</i>^3^)copper(II)
;
_chemical_name_common     ?
_chemical_formula_moiety     'C14 H22 Cl2 Cu N6 O6'
_chemical_formula_sum     'C14 H22 Cl2 Cu N6 O6'
_chemical_formula_iupac     '[Cu Cl2 (C7 H11 N3 O3)2]'
_chemical_formula_weight     504.81
_chemical_melting_point     ?
_chemical_absolute_configuration     ?
_space_group_crystal_system     triclinic
_space_group_name_H-M_alt     'P -1'
_space_group_name_Hall     '-P 1'
loop_
    _space_group_symop_operation_xyz
    'x, y, z'
    '-x, -y, -z'
_cell_length_a     4.6536(3)
_cell_length_b     8.2542(3)
_cell_length_c     13.6820(6)
_cell_angle_alpha     78.092(4)
_cell_angle_beta     82.801(4)
_cell_angle_gamma     85.469(4)
_cell_volume     509.42(4)
_cell_formula_units_Z     1
_cell_measurement_reflns_used     4331
_cell_measurement_theta_min     4.3250
_cell_measurement_theta_max     28.4030
_cell_measurement_temperature     298
_exptl_crystal_description     plate
_exptl_crystal_colour     blue
_exptl_crystal_size_max     0.276
_exptl_crystal_size_mid     0.213
_exptl_crystal_size_min     0.098
_exptl_crystal_density_diffrn     1.646
_exptl_crystal_density_meas     ?
_exptl_crystal_density_method     ?
_exptl_crystal_F_000     259
_exptl_absorpt_coefficient_mu     1.379
_exptl_absorpt_correction_type     multi-scan
_exptl_absorpt_process_details
;
(CrysAlisPro; Rigaku OD, 2022)
;
_exptl_absorpt_correction_T_min     0.87887
_exptl_absorpt_correction_T_max     1.00000
_diffrn_ambient_temperature     298
_diffrn_source     'micro-focus sealed X-ray tube'
_diffrn_radiation_type     'Mo K\a'
_diffrn_radiation_wavelength     0.71073
_diffrn_radiation_monochromator     mirror
_diffrn_measurement_device_type     'SuperNova, Dual, AtlasS2'
_diffrn_measurement_device     'four-circle diffractometer'
_diffrn_measurement_method     '\w scans'
_diffrn_detector     'CCD plate'
_diffrn_detector_area_resol_mean     5.1970
_diffrn_reflns_number     11147
_diffrn_reflns_av_R_equivalents     0.0663
_diffrn_reflns_av_unetI/netI     0.0484
_diffrn_reflns_theta_min     3.204
_diffrn_reflns_theta_max     29.457
_diffrn_reflns_theta_full     25.242
_diffrn_measured_fraction_theta_max     0.909
_diffrn_measured_fraction_theta_full     0.998
_diffrn_reflns_limit_h_min     -6
_diffrn_reflns_limit_h_max     5
_diffrn_reflns_limit_k_min     -11
_diffrn_reflns_limit_k_max     11
_diffrn_reflns_limit_l_min     -18
_diffrn_reflns_limit_l_max     18
_diffrn_radiation_probe     x-ray
_refine_special_details
;
Methine, methylene and methyl H atoms were refined using a riding
model and calculated displacement parameters, while hydroxy H atom (H3) was
refined with free coordinates and isotropic displacement parameter.
;
_reflns_number_total     2582
_reflns_number_gt     1956
_reflns_threshold_expression     'I > 2\s(I)'
_refine_ls_structure_factor_coef     Fsqd
_refine_ls_matrix_type     full
_refine_ls_R_factor_all     0.0604
_refine_ls_R_factor_gt     0.0413
_refine_ls_wR_factor_gt     0.0963
_refine_ls_wR_factor_ref     0.1075
_refine_ls_goodness_of_fit_ref     1.048
_refine_ls_restrained_S_all     1.048
_refine_ls_number_reflns     2582
_refine_ls_number_parameters     139
_refine_ls_number_restraints     0
_refine_ls_number_constraints     0
_refine_ls_hydrogen_treatment     mixed
_refine_ls_weighting_scheme     calc
_refine_ls_weighting_details
              'w=1/[\s^2^(Fo^2^)+(0.0399P)^2^+0.2610P] where P=(Fo^2^+2Fc^2^)/3'
_atom_sites_solution_hydrogens     mixed
_atom_sites_solution_primary     dual
_atom_sites_solution_secondary     difmap
_refine_ls_shift/su_max     0.000
_refine_ls_shift/su_mean     0.000
_refine_diff_density_max     0.696
_refine_diff_density_min     -0.334
_refine_ls_extinction_method     none
_refine_ls_extinction_coef     .
loop_
    _atom_type_symbol
    _atom_type_description
    _atom_type_scat_dispersion_real
    _atom_type_scat_dispersion_imag
    _atom_type_scat_source
    'C' 'C' 0.0033 0.0016
                         'International Tables Vol C Tables 4.2.6.8 and 6.1.1.4'
    'H' 'H' 0.0000 0.0000
                         'International Tables Vol C Tables 4.2.6.8 and 6.1.1.4'
    'Cl' 'Cl' 0.1484 0.1585
                         'International Tables Vol C Tables 4.2.6.8 and 6.1.1.4'
    'Cu' 'Cu' 0.3201 1.2651
                         'International Tables Vol C Tables 4.2.6.8 and 6.1.1.4'
    'N' 'N' 0.0061 0.0033
                         'International Tables Vol C Tables 4.2.6.8 and 6.1.1.4'
    'O' 'O' 0.0106 0.0060
                         'International Tables Vol C Tables 4.2.6.8 and 6.1.1.4'
_computing_data_collection
;
CrysAlisPro (Rigaku OD, 2022)
;
_computing_cell_refinement
;
CrysAlisPro (Rigaku OD, 2022)
;
_computing_data_reduction
;
CrysAlisPro (Rigaku OD, 2022)
;
_computing_structure_solution
;
<i>SHELXT2018/2</i> (Sheldrick, 2015a)
;
_computing_structure_refinement
;
<i>SHELXL2019/2</i> (Sheldrick, 2015b)
;
_computing_molecular_graphics
;
XP in SHELXTL-Plus (Sheldrick, 2008) and Mercury (Macrae <i>et al.</i>,
2020)
;
_computing_publication_material
;
PublCif (Westrip, 2010)
;
loop_
    _atom_site_type_symbol
    _atom_site_label
    _atom_site_fract_x
    _atom_site_fract_y
    _atom_site_fract_z
    _atom_site_U_iso_or_equiv
    _atom_site_adp_type
    _atom_site_calc_flag
    _atom_site_occupancy
    _atom_site_disorder_assembly
    _atom_site_disorder_group
    Cu Cu1 0.500000 0.000000 0.500000 0.04075(17) Uani d 1 . .
    Cl Cl1 0.26976(17) -0.14756(8) 0.41467(5) 0.0491(2) Uani d 1 . .
    O O1 0.7606(6) 0.3821(3) 0.04775(15) 0.0687(7) Uani d 1 . .
    O O2 1.0650(7) 0.1867(4) 0.0998(2) 0.1057(12) Uani d 1 . .
    O O3 0.7513(5) 0.6770(3) 0.27030(16) 0.0542(5) Uani d 1 . .
    N N1 0.5217(4) 0.3783(2) 0.24801(14) 0.0310(4) Uani d 1 . .
    N N2 0.8580(6) 0.2806(3) 0.11389(17) 0.0495(6) Uani d 1 . .
    N N3 0.5786(5) 0.1665(2) 0.37287(15) 0.0381(5) Uani d 1 . .
    C C2 0.4408(5) 0.3135(3) 0.34601(17) 0.0324(5) Uani d 1 . .
    C C4 0.7580(7) 0.1368(3) 0.29152(19) 0.0446(7) Uani d 1 . .
    H H4 0.882134 0.043325 0.289156 0.054 Uiso calc 1 . .
    C C5 0.7251(6) 0.2663(3) 0.21463(18) 0.0371(6) Uani d 1 . .
    C C6 0.2311(6) 0.3957(4) 0.4130(2) 0.0488(7) Uani d 1 . .
    H H6A 0.308953 0.495324 0.422023 0.073 Uiso calc 1 . .
    H H6B 0.195815 0.322391 0.477062 0.073 Uiso calc 1 . .
    H H6C 0.052384 0.422977 0.383621 0.073 Uiso calc 1 . .
    C C7 0.4181(5) 0.5424(3) 0.19434(19) 0.0367(6) Uani d 1 . .
    H H7A 0.243775 0.579365 0.232279 0.044 Uiso calc 1 . .
    H H7B 0.367519 0.531933 0.129350 0.044 Uiso calc 1 . .
    C C8 0.6415(6) 0.6722(3) 0.17891(19) 0.0408(6) Uani d 1 . .
    H H8 0.804035 0.640327 0.132601 0.049 Uiso calc 1 . .
    C C9 0.5105(8) 0.8384(4) 0.1286(2) 0.0617(9) Uani d 1 . .
    H H9A 0.350851 0.873264 0.172485 0.093 Uiso calc 1 . .
    H H9B 0.442936 0.827624 0.066869 0.093 Uiso calc 1 . .
    H H9C 0.655143 0.919358 0.114551 0.093 Uiso calc 1 . .
    H H3 0.598(9) 0.730(5) 0.310(3) 0.084(12) Uiso d 1 . .
loop_
    _atom_site_aniso_label
    _atom_site_aniso_U_11
    _atom_site_aniso_U_22
    _atom_site_aniso_U_33
    _atom_site_aniso_U_12
    _atom_site_aniso_U_13
    _atom_site_aniso_U_23
    Cu1 0.0753(4) 0.0250(2) 0.0210(2) -0.0102(2) -0.0118(2) 0.00433(16)
    Cl1 0.0764(5) 0.0412(4) 0.0320(3) -0.0149(3) -0.0117(3) -0.0050(3)
    O1 0.1028(18) 0.0693(15) 0.0242(10) 0.0088(13) 0.0001(11) 0.0037(10)
    O2 0.133(3) 0.096(2) 0.0610(17) 0.056(2) 0.0316(16) -0.0013(15)
    O3 0.0585(13) 0.0574(13) 0.0476(12) 0.0023(10) -0.0117(10) -0.0113(10)
    N1 0.0391(11) 0.0283(10) 0.0222(10) -0.0017(8) -0.0046(8) 0.0037(8)
    N2 0.0718(17) 0.0423(13) 0.0300(12) 0.0029(12) 0.0036(11) -0.0051(10)
    N3 0.0633(14) 0.0253(10) 0.0229(10) -0.0046(9) -0.0065(9) 0.0030(8)
    C2 0.0423(13) 0.0289(12) 0.0237(11) -0.0070(10) -0.0049(9) 0.0024(9)
    C4 0.0704(19) 0.0309(13) 0.0300(14) 0.0092(12) -0.0083(12) -0.0032(11)
    C5 0.0540(15) 0.0312(12) 0.0230(12) 0.0018(11) -0.0028(10) -0.0006(10)
    C6 0.0539(17) 0.0496(16) 0.0347(15) -0.0017(13) 0.0105(12) 0.0007(12)
    C7 0.0405(13) 0.0358(13) 0.0273(12) 0.0044(10) -0.0069(10) 0.0082(10)
    C8 0.0559(16) 0.0334(13) 0.0297(13) 0.0002(12) -0.0048(11) 0.0006(10)
    C9 0.097(3) 0.0335(15) 0.0472(18) 0.0074(15) -0.0099(17) 0.0058(13)
_geom_special_details     ?
loop_
    _geom_bond_atom_site_label_1
    _geom_bond_atom_site_label_2
    _geom_bond_site_symmetry_2
    _geom_bond_distance
    _geom_bond_publ_flag
    Cu1 N3 . 1.9953(19) ?
    Cu1 N3 2_656 1.9953(19) ?
    Cu1 Cl1 . 2.2586(6) ?
    Cu1 Cl1 2_656 2.2586(6) ?
    O1 N2 . 1.207(3) ?
    O2 N2 . 1.210(3) ?
    O3 C8 . 1.417(3) ?
    O3 H3 . 0.97(4) ?
    N1 C2 . 1.355(3) ?
    N1 C5 . 1.373(3) ?
    N1 C7 . 1.478(3) ?
    N2 C5 . 1.424(3) ?
    N3 C2 . 1.331(3) ?
    N3 C4 . 1.358(3) ?
    C2 C6 . 1.477(4) ?
    C4 C5 . 1.350(3) ?
    C4 H4 . 0.9300 ?
    C6 H6A . 0.9600 ?
    C6 H6B . 0.9600 ?
    C6 H6C . 0.9600 ?
    C7 C8 . 1.517(4) ?
    C7 H7A . 0.9700 ?
    C7 H7B . 0.9700 ?
    C8 C9 . 1.520(4) ?
    C8 H8 . 0.9800 ?
    C9 H9A . 0.9600 ?
    C9 H9B . 0.9600 ?
    C9 H9C . 0.9600 ?
loop_
    _geom_angle_atom_site_label_1
    _geom_angle_atom_site_label_2
    _geom_angle_atom_site_label_3
    _geom_angle_site_symmetry_1
    _geom_angle_site_symmetry_3
    _geom_angle
    _geom_angle_publ_flag
    N3 Cu1 N3 . 2_656 180.0 ?
    N3 Cu1 Cl1 . . 88.73(6) ?
    N3 Cu1 Cl1 2_656 . 91.27(6) ?
    N3 Cu1 Cl1 . 2_656 91.27(6) ?
    N3 Cu1 Cl1 2_656 2_656 88.73(6) ?
    Cl1 Cu1 Cl1 . 2_656 180.00(4) ?
    C8 O3 H3 . . 106(2) ?
    C2 N1 C5 . . 105.98(19) ?
    C2 N1 C7 . . 124.6(2) ?
    C5 N1 C7 . . 129.3(2) ?
    O1 N2 O2 . . 123.5(3) ?
    O1 N2 C5 . . 119.7(2) ?
    O2 N2 C5 . . 116.8(2) ?
    C2 N3 C4 . . 107.4(2) ?
    C2 N3 Cu1 . . 127.62(18) ?
    C4 N3 Cu1 . . 124.32(17) ?
    N3 C2 N1 . . 110.2(2) ?
    N3 C2 C6 . . 125.2(2) ?
    N1 C2 C6 . . 124.6(2) ?
    C5 C4 N3 . . 108.2(2) ?
    C5 C4 H4 . . 125.9 ?
    N3 C4 H4 . . 125.9 ?
    C4 C5 N1 . . 108.2(2) ?
    C4 C5 N2 . . 126.7(2) ?
    N1 C5 N2 . . 125.0(2) ?
    C2 C6 H6A . . 109.5 ?
    C2 C6 H6B . . 109.5 ?
    H6A C6 H6B . . 109.5 ?
    C2 C6 H6C . . 109.5 ?
    H6A C6 H6C . . 109.5 ?
    H6B C6 H6C . . 109.5 ?
    N1 C7 C8 . . 112.9(2) ?
    N1 C7 H7A . . 109.0 ?
    C8 C7 H7A . . 109.0 ?
    N1 C7 H7B . . 109.0 ?
    C8 C7 H7B . . 109.0 ?
    H7A C7 H7B . . 107.8 ?
    O3 C8 C7 . . 111.3(2) ?
    O3 C8 C9 . . 113.4(2) ?
    C7 C8 C9 . . 109.2(2) ?
    O3 C8 H8 . . 107.6 ?
    C7 C8 H8 . . 107.6 ?
    C9 C8 H8 . . 107.6 ?
    C8 C9 H9A . . 109.5 ?
    C8 C9 H9B . . 109.5 ?
    H9A C9 H9B . . 109.5 ?
    C8 C9 H9C . . 109.5 ?
    H9A C9 H9C . . 109.5 ?
    H9B C9 H9C . . 109.5 ?
loop_
    _geom_torsion_atom_site_label_1
    _geom_torsion_atom_site_label_2
    _geom_torsion_atom_site_label_3
    _geom_torsion_atom_site_label_4
    _geom_torsion_site_symmetry_1
    _geom_torsion_site_symmetry_2
    _geom_torsion_site_symmetry_3
    _geom_torsion_site_symmetry_4
    _geom_torsion
    _geom_torsion_publ_flag
    C4 N3 C2 N1 . . . . 1.5(3) ?
    Cu1 N3 C2 N1 . . . . -169.46(16) ?
    C4 N3 C2 C6 . . . . -178.1(3) ?
    Cu1 N3 C2 C6 . . . . 10.9(4) ?
    C5 N1 C2 N3 . . . . -1.7(3) ?
    C7 N1 C2 N3 . . . . -178.0(2) ?
    C5 N1 C2 C6 . . . . 177.9(2) ?
    C7 N1 C2 C6 . . . . 1.6(4) ?
    C2 N3 C4 C5 . . . . -0.8(3) ?
    Cu1 N3 C4 C5 . . . . 170.60(19) ?
    N3 C4 C5 N1 . . . . -0.3(3) ?
    N3 C4 C5 N2 . . . . -175.6(3) ?
    C2 N1 C5 C4 . . . . 1.2(3) ?
    C7 N1 C5 C4 . . . . 177.2(2) ?
    C2 N1 C5 N2 . . . . 176.6(3) ?
    C7 N1 C5 N2 . . . . -7.4(4) ?
    O1 N2 C5 C4 . . . . 162.4(3) ?
    O2 N2 C5 C4 . . . . -16.9(5) ?
    O1 N2 C5 N1 . . . . -12.1(4) ?
    O2 N2 C5 N1 . . . . 168.5(3) ?
    C2 N1 C7 C8 . . . . 103.5(3) ?
    C5 N1 C7 C8 . . . . -71.9(3) ?
    N1 C7 C8 O3 . . . . -51.0(3) ?
    N1 C7 C8 C9 . . . . -176.9(2) ?
loop_
    _geom_hbond_atom_site_label_D
    _geom_hbond_atom_site_label_H
    _geom_hbond_atom_site_label_A
    _geom_hbond_site_symmetry_A
    _geom_hbond_distance_DH
    _geom_hbond_distance_HA
    _geom_hbond_distance_DA
    _geom_hbond_angle_DHA
    _geom_hbond_publ_flag
    O3 H3 Cl1 1_565 0.97(4) 2.28(4) 3.252(2) 175(3) yes
    C4 H4 Cl1 1_655 0.93 2.81 3.537(3) 135.8 no
    C6 H6A Cl1 1_565 0.96 2.92 3.793(3) 151.6 no
    C6 H6B Cl1 2_556 0.96 2.79 3.546(3) 136.3 no
    C7 H7A O3 1_455 0.97 2.40 3.327(3) 159.9 yes
    C7 H7B O1 2_665 0.97 2.51 3.436(3) 159.0 yes
_shelx_space_group_comment     ?
_shelx_estimated_absorpt_T_min     0.702
_shelx_estimated_absorpt_T_max     0.877
_shelx_hkl_file
;
   0   0   3 1507.42   71.97
   0   0   3 1419.65   67.42
   0   0  -3 1344.40   65.91
   0   0  -3 1483.47   63.17
   0   0  -3 1392.52   61.14
   0   0   3 1398.58   61.28
   0   0   4   91.27   12.56
   0   0  -4   81.38    9.22
   0   0   4   91.37   10.70
   0   0  -4   86.24    7.64
   0   0   4   78.66    7.25
   0   0  -4   79.91    6.07
   0   0   4   74.80    5.99
   0   0  -5   72.70    9.46
   0   0   5   79.97   11.68
   0   0   5   77.00   13.28
   0   0   5   82.37    8.01
   0   0  -5   81.09    8.25
   0   0  -5   84.74    6.75
   0   0   6  454.86   37.81
   0   0   6  412.55   32.48
   0   0  -6  417.84   29.45
   0   0  -6  430.55   26.20
   0   0  -6  457.05   23.55
   0   0   7   80.27   15.84
   0   0   7   93.62   14.63
   0   0  -7  101.02   10.78
   0   0  -7   95.48    8.46
   0   0   8  424.47   37.73
   0   0   8  508.01   36.06
   0   0  -8  464.06   23.32
   0   0  -8  488.68   18.26
   0   0   9  527.56   48.17
   0   0  -9  473.11   36.20
   0   0   9  490.47   43.14
   0   0  -9  544.14   34.42
   0   0   9  476.70   32.40
   0   0  -9  553.42   29.76
   0   0  10  684.91   57.45
   0   0 -10  570.42   43.13
   0   0  10  703.89   54.85
   0   0 -10  694.66   42.01
   0   0  10  644.28   40.19
   0   0 -10  692.55   36.25
   0   0  11  526.52   51.23
   0   0  11  474.17   47.39
   0   0 -11  584.40   38.36
   0   0 -11  556.97   31.78
   0   0  12  263.62   35.29
   0   0  12  224.09   31.78
   0   0  12  193.71   27.97
   0   0 -12  242.71   23.87
   0   0 -12  279.59   20.34
   0   0  13  916.64   72.73
   0   0  13  973.67   77.40
   0   0  13  880.41   89.94
   0   0 -13 1020.53   60.13
   0   0  13  773.14   63.69
   0   0  14  158.49   25.98
   0   0  14  147.05   28.22
   0   0  14  155.34   23.20
   0   0 -14  155.51   20.21
   0   0  14  127.00   32.57
   0   0  15   93.47   23.56
   0   0  15   72.77   26.24
   0   0  16   28.39   13.40
   0   0  16   19.02   16.08
   0   0  17    1.57    8.39
   0   0 -17    6.89    4.21
   0  -1  16    7.78    9.64
   0   1 -16    3.59    1.71
   0  -1  16   22.45   16.41
   0  -1  15  257.08   41.44
   0   1 -15  245.43   27.27
   0  -1  15  176.86   41.44
   0  -1  14  590.32   62.32
   0   1 -14  581.98   44.22
   0  -1  14  499.90   68.71
   0  -1  13  230.70   35.58
   0  -1  13  213.22   23.95
   0   1 -13  213.58   23.57
   0  -1  13  210.72   40.27
   0  -1  12  205.86   17.64
   0  -1  12  228.32   34.19
   0   1 -12  255.49   23.96
   0  -1  12  171.84   22.50
   0  -1  12  218.86   39.70
   0  -1  11   73.17   10.65
   0  -1  11   44.78   13.55
   0  -1  11   75.99   14.39
   0   1 -11   97.42   13.53
   0  -1  11   78.27   22.47
   0   1 -11   78.29   10.08
   0  -1  10  701.83   43.07
   0  -1  10  650.63   56.36
   0  -1  10  644.70   41.37
   0  -1  10  568.83   47.67
   0   1 -10  723.84   43.25
   0  -1  10  603.32   64.13
   0   1 -10  690.59   38.50
   0  -1   9   -0.93    2.12
   0  -1   9    1.69    3.42
   0   1  -9    3.92    2.98
   0  -1   9   -0.18    2.65
   0  -1   9    1.81    1.12
   0   1  -9    2.18    1.20
   0  -1   9    1.57    2.56
   0   1  -9    1.96    1.44
   0  -1   8   46.89    8.12
   0  -1   8   53.41   12.36
   0  -1   8   36.88    9.59
   0   1  -8   51.22    7.81
   0  -1   8   42.32   13.49
   0   1  -8   42.67    5.94
   0  -1   7  196.45   16.48
   0  -1   7  145.46   20.37
   0  -1   7  117.13   17.51
   0   1  -7  163.80   14.52
   0   1  -7  163.53   12.73
   0  -1   7  147.58   24.45
   0  -1   6 1082.96   52.58
   0  -1   6 1026.52   62.54
   0  -1   6 1023.84   51.43
   0   1  -6 1036.54   51.76
   0  -1   6  876.31   59.37
   0  -1   6  933.49   69.45
   0   1  -6 1051.94   49.51
   0  -1   5 1301.17   70.75
   0  -1   5 1168.12   76.97
   0  -1   5 1171.50   68.64
   0  -1   5 1272.79   60.09
   0   1  -5 1279.07   60.29
   0   1  -5 1282.65   58.43
   0  -1   4 1795.05   88.29
   0   1  -4 1762.56   79.12
   0  -1   4 1754.35   79.06
   0  -1   4 1586.55   93.82
   0  -1   4 1623.17   87.03
   0  -1   4 1877.59   86.90
   0   1  -4 1770.43   77.72
   0  -1   3  190.42   16.38
   0  -1   3  172.82   18.76
   0   1  -3  137.61   16.18
   0  -1   3  183.50   11.71
   0  -1   3  191.50   16.72
   0   1  -3  190.21   11.83
   0  -1   3  202.05   17.97
   0   1  -3  172.72   10.88
   0   1  -3  165.59   17.60
   0  -1   2 3597.14  158.72
   0  -1   2 3628.03  153.33
   0  -1   2 3616.91  162.99
   0   1  -2 3265.72  161.44
   0   1  -2 3713.41  153.41
   0  -1   2 3694.73  159.73
   0   1  -2 3662.70  164.24
   0   1  -2 3348.46  165.33
   0   1  -2 3624.89  152.72
   0  -1   2 3718.24  165.81
   0   1  -1 1169.03   55.03
   0   1  -1 1281.72   59.12
   0   1   2 1992.29   86.64
   0  -1  -2 2045.44   85.99
   0   1   2 2149.52  105.13
   0  -1  -2 1891.97   98.11
   0   1   2 2084.92  100.79
   0  -1  -3  834.32   39.88
   0   1   3  827.05   41.11
   0   1   3  887.82   57.30
   0  -1  -3  883.23   56.96
   0   1   3  863.70   36.60
   0  -1  -3  903.33   40.71
   0   1   3  837.50   50.56
   0  -1  -3  837.68   36.46
   0  -1  -3  811.77   48.26
   0  -1  -4 1990.50   93.63
   0   1   4 2153.26   96.64
   0   1   4 2293.99  117.67
   0  -1  -4 1963.71   99.89
   0   1   4 2036.24  103.27
   0  -1  -4 2065.04   89.05
   0   1   4 2149.95   89.22
   0  -1  -4 2207.55   94.01
   0   1   5 1189.58   78.25
   0   1   5 1210.34   60.78
   0  -1  -5 1123.54   56.95
   0  -1  -5 1181.45   56.09
   0  -1  -5 1161.84   51.22
   0  -1  -5 1128.53   59.61
   0   1   6   10.83    4.13
   0   1   6    4.67    4.07
   0  -1  -6    7.04    2.73
   0  -1  -6    7.07    2.69
   0  -1  -6   12.38    2.19
   0   1   7    5.29    2.80
   0   1   7    1.34    4.37
   0  -1  -7    1.42    1.42
   0  -1  -7    3.61    1.54
   0  -1  -7    2.19    1.04
   0   1   8 3065.83  171.15
   0   1   8 2832.69  146.11
   0  -1  -8 3070.13  137.00
   0  -1  -8 2976.31  129.46
   0   1   9  949.80   69.54
   0   1   9  945.27   49.14
   0   1   9  897.49   33.58
   0  -1  -9  918.61   35.27
   0  -1  -9  910.79   24.24
   0   1  10  842.29   75.77
   0  -1 -10  761.01   49.09
   0   1  10  805.82   59.46
   0  -1 -10  813.24   48.65
   0   1  10  834.94   47.93
   0  -1 -10  814.80   41.37
   0  -1 -11  645.21   45.48
   0   1  11  769.92   58.36
   0   1  11  673.17   69.00
   0  -1 -11  722.65   37.95
   0   1  12  191.94   28.30
   0   1  12  224.49   38.37
   0  -1 -12  199.91   15.94
   0   1  13   -3.92    3.35
   0  -1 -13   -1.73    1.75
   0  -1 -13   -1.76    2.59
   0   1  14   56.30   19.66
   0   1  14   81.76   20.75
   0   1  14   44.58   14.97
   0  -1 -14   66.74   12.70
   0   1  15   34.99   13.71
   0   1  15   52.83   19.60
   0  -1 -15   38.75   10.09
   0   1  16   48.59   16.12
   0  -1 -16   55.30   12.71
   0   1  17   -4.91    3.85
   0  -1 -17   -2.01    3.96
   0   1  18   38.70   15.59
   0   2 -16  281.24   31.09
   0  -2  15  101.20   26.54
   0   2 -15  126.15   19.20
   0  -2  15  124.32   33.92
   0  -2  14  509.45   60.07
   0   2 -14  526.23   41.44
   0  -2  14  434.49   63.17
   0  -2  13  209.67   35.46
   0  -2  13  203.51   21.12
   0   2 -13  218.85   23.71
   0  -2  13  188.68   38.14
   0  -2  12  477.20   52.78
   0  -2  12  408.76   56.60
   0   2 -12  423.65   34.10
   0  -2  12  434.43   34.85
   0  -2  11    0.94    5.34
   0  -2  11    6.28    3.82
   0   2 -11    5.03    3.49
   0  -2  11    7.83    8.88
   0  -2  10  208.21   30.60
   0  -2  10  205.81   19.80
   0  -2  10  172.99   21.16
   0   2 -10  203.06   19.55
   0  -2  10  164.64   31.61
   0  -2   9  439.94   43.51
   0   2  -9  401.05   34.93
   0  -2   9  464.39   31.08
   0   2  -9  447.15   30.66
   0  -2   9  405.82   48.86
   0  -2   9  438.87   35.83
   0   2  -9  412.85   27.76
   0   2  -8    4.83    2.85
   0  -2   8    6.35    4.55
   0   2  -8    4.22    1.78
   0  -2   8    6.95    3.06
   0   2  -8    7.38    2.86
   0  -2   8    5.61    5.47
   0  -2   7  106.76   17.61
   0  -2   7   75.91   13.19
   0   2  -7  102.62   11.14
   0  -2   7   77.17   17.56
   0   2  -7  108.47   10.53
   0  -2   6  473.47   38.93
   0  -2   6  434.28   34.95
   0   2  -6  491.06   29.23
   0  -2   6  453.22   43.95
   0   2  -6  497.42   27.78
   0  -2   5 1560.43   83.67
   0   2  -5 1515.00   70.35
   0  -2   5 1425.66   88.11
   0  -2   5 1442.73   78.92
   0  -2   5 1478.87   70.29
   0   2  -5 1488.17   68.81
   0  -2   5 1664.00   88.69
   0  -2   4 3912.48  181.40
   0   2  -4 3558.21  187.40
   0  -2   4 4072.68  179.89
   0   2  -4 3953.31  169.56
   0  -2   4 3748.88  186.98
   0  -2   4 4037.35  169.73
   0   2  -4 3639.39  189.53
   0   2  -4 3314.51  191.24
   0   2  -4 4002.01  168.39
   0  -2   4 3985.79  191.25
   0   2  -3 5627.26  239.24
   0  -2   3 5399.62  245.81
   0   2  -3 4909.76  240.90
   0  -2   3 5782.34  236.21
   0   2  -3 5689.95  236.20
   0  -2   3 5606.52  251.61
   0   2  -3 5241.95  252.24
   0   2  -3 5336.37  252.46
   0  -2   3 5882.87  246.22
   0   2  -3 5627.60  235.25
   0   2  -3 5010.15  261.29
   0  -2   3 5713.45  261.43
   0   2  -2 3265.08  148.30
   0   2  -2 3324.52  137.52
   0   2  -2 2935.01  141.68
   0  -2   2 3010.37  144.20
   0  -2   2 3286.46  148.90
   0   2  -2 3048.24  149.98
   0  -2   2 3469.83  147.36
   0   2  -2 3214.93  137.68
   0  -2   2 3236.07  137.81
   0   2  -2 3288.74  151.48
   0   2  -2 2988.06  163.41
   0   2  -2 3173.67  136.80
   0  -2   2 3008.23  161.37
   0   2  -1 1770.25   94.40
   0  -2   1 1857.64   94.72
   0  -2   1 1894.49   80.20
   0  -2   1 1696.60   83.79
   0   2  -1 1666.54   81.89
   0   2  -1 1860.65   80.95
   0  -2   1 2082.99   89.63
   0  -2   1 1837.00   79.97
   0   2  -1 1857.85   79.84
   0   2  -1 1705.00   87.66
   0  -2   1 1863.52   87.49
   0   2  -1 1950.98   91.11
   0   2  -1 1645.36  103.39
   0   2  -1 1804.68   78.78
   0  -2   1 1788.23  103.93
   0   2  -1 1567.92   87.49
   0   2   0  920.64   58.38
   0  -2   0  950.41   58.44
   0   2   0  882.71   41.55
   0  -2   0  874.34   42.71
   0  -2   0  884.84   42.92
   0   2   0  866.66   44.22
   0   2   0  924.30   49.61
   0   2   0  957.39   47.05
   0  -2   0  866.19   48.45
   0   2   0  849.80   62.80
   0   2   0  880.48   39.56
   0   2   0  851.38   46.18
   0   2   1  771.69   43.91
   0  -2  -1  696.59   40.29
   0   2   1  697.10   53.70
   0  -2  -1  845.25   56.85
   0   2   1  774.61   58.39
   0  -2  -1  792.06   41.27
   0   2   1  795.65   34.18
   0   2   2  318.27   27.60
   0   2   2  335.32   35.09
   0  -2  -2  369.54   21.78
   0  -2  -2  361.00   35.02
   0   2   2  321.85   34.92
   0   2   3  763.14   60.71
   0  -2  -3  723.01   55.56
   0   2   3  771.73   59.37
   0  -2  -3  817.06   40.55
   0  -2  -4  622.08   29.77
   0   2   4  616.97   32.31
   0   2   4  638.28   56.59
   0  -2  -4  626.42   55.20
   0   2   4  643.20   52.33
   0  -2  -4  666.95   34.48
   0  -2  -4  599.76   48.25
   0   2   5  178.79   28.93
   0  -2  -5  193.83   12.87
   0   2   5  226.00   16.27
   0  -2  -5  196.32   15.31
   0  -2  -5  185.25   23.33
   0  -2  -5  182.19    9.31
   0   2   5  189.69   25.73
   0  -2  -6 1979.52   93.71
   0   2   6 2019.85   98.86
   0   2   6 2307.49  136.12
   0  -2  -6 2270.35   97.87
   0  -2  -6 1934.42  109.91
   0  -2  -6 2072.94   88.17
   0  -2  -7  971.62   52.35
   0   2   7 1050.68   58.72
   0   2   7 1097.00   87.86
   0  -2  -7 1045.89   46.46
   0  -2  -7 1074.92   55.19
   0   2   8  379.05   31.96
   0  -2  -8  410.45   27.56
   0   2   8  497.80   57.27
   0  -2  -8  454.55   29.73
   0  -2  -8  430.05   21.89
   0   2   9  782.78   53.20
   0   2   9  770.68   77.98
   0  -2  -9  834.60   47.72
   0  -2  -9  798.92   38.44
   0   2  10 1804.15  111.80
   0   2  10 1687.77   67.00
   0   2  10 1677.77   49.61
   0  -2 -10 1793.36   53.59
   0  -2 -10 1770.77   32.10
   0  -2 -11  849.42   52.75
   0   2  11  889.36   63.70
   0   2  11  919.46   90.56
   0  -2 -11  919.15   44.70
   0  -2 -11  932.70   55.17
   0   2  12    8.17    3.80
   0  -2 -12   10.19    4.34
   0   2  12    6.26    5.72
   0  -2 -12   14.62    5.47
   0  -2 -12   14.70    3.35
   0   2  13    5.84    2.83
   0   2  13    7.82    5.21
   0  -2 -13    9.79    2.94
   0  -2 -13    7.00    3.83
   0   2  14   85.15   27.16
   0   2  14   44.66   14.20
   0  -2 -14   50.72    7.25
   0  -2 -14   51.58   11.23
   0   2  15   -5.10    6.17
   0   2  15   11.50   11.30
   0  -2 -15    4.83    4.10
   0   2  16    5.08    4.92
   0   2  16   17.14   14.88
   0  -2 -16   22.64    8.29
   0  -2 -17   13.02    5.88
   0   2  17   56.63   17.50
   0  -2 -17   68.02   14.58
   0  -2 -18    3.89    6.81
   0   2  18   16.22    6.79
   0   3 -15  141.13   20.68
   0  -3  15   96.63   29.53
   0  -3  14   28.57   14.94
   0   3 -14   34.90   10.15
   0  -3  14   27.38   13.12
   0  -3  13   92.89   24.23
   0   3 -13   90.87   15.05
   0  -3  13  125.16   31.36
   0  -3  12   86.65   23.07
   0  -3  12   83.47   13.72
   0   3 -12   68.77   12.37
   0  -3  12  119.57   29.68
   0  -3  11  183.17   30.82
   0   3 -11  158.47   18.53
   0  -3  11  193.82   21.84
   0  -3  10   47.20   15.31
   0  -3  10   81.43   13.91
   0   3 -10   82.78   12.22
   0  -3  10   68.71   20.78
   0  -3   9   98.51   20.52
   0  -3   9  104.23   15.76
   0   3  -9   84.97   11.90
   0  -3   9   93.37   12.50
   0  -3   9   83.13   20.64
   0  -3   8  957.67   71.19
   0   3  -8  807.84   58.35
   0  -3   8  976.89   60.83
   0  -3   8  905.02   75.44
   0  -3   8  990.41   53.70
   0   3  -8  959.68   53.50
   0   3  -8 1020.49   52.15
   0  -3   7  654.42   47.89
   0   3  -7  553.99   36.21
   0  -3   7  606.96   51.17
   0  -3   7  717.36   41.31
   0   3  -7  539.04   51.80
   0   3  -7  643.51   31.02
   0   3  -7  687.21   29.82
   0   3  -6  987.15   64.08
   0  -3   6 1204.98   75.14
   0   3  -6 1217.47   59.46
   0  -3   6 1107.90   78.53
   0   3  -6  933.29   77.99
   0  -3   6 1206.75   69.13
   0   3  -6 1185.20   57.67
   0  -3   6 1229.65   83.01
   0  -3   5  301.85   30.02
   0   3  -5  260.25   24.25
   0   3  -5  235.04   31.71
   0   3  -5  303.08   20.69
   0  -3   5  343.34   28.71
   0   3  -5  233.55   31.77
   0  -3   5  279.60   31.45
   0  -3   5  307.59   37.27
   0   3  -5  221.56   34.55
   0   3  -5  314.08   20.01
   0   3  -4 5344.74  233.56
   0   3  -4 4555.15  233.46
   0   3  -4 5673.88  227.34
   0  -3   4 5052.50  241.32
   0   3  -4 4872.30  251.16
   0   3  -4 5294.22  228.15
   0   3  -4 4967.98  252.95
   0  -3   4 5454.35  228.51
   0  -3   4 5236.62  247.59
   0  -3   4 5543.96  241.18
   0  -3   4 5532.38  264.62
   0   3  -4 4949.97  266.84
   0   3  -4 5341.72  227.05
   0   3  -3  977.93   59.17
   0  -3   3  962.01   57.06
   0   3  -3 1027.17   47.89
   0   3  -3  905.51   52.01
   0   3  -3  980.78   47.63
   0   3  -3  901.09   64.21
   0   3  -3  858.99   61.65
   0  -3   3  968.33   47.75
   0  -3   3 1044.75   58.76
   0  -3   3  932.06   59.59
   0   3  -3  937.63   77.45
   0  -3   3  949.95   74.37
   0   3  -3  939.94   46.34
   0   3  -3  771.58   58.90
   0   3  -2  143.17   20.40
   0  -3   2  131.28   24.81
   0   3  -2  135.71   26.10
   0   3  -2  151.93   12.44
   0   3  -2  137.58   13.62
   0  -3   2  151.45   16.34
   0  -3   2  149.33   11.95
   0   3  -2  150.36   19.13
   0  -3   2  145.42   17.14
   0   3  -2  147.75   19.99
   0   3  -2  156.55   11.83
   0  -3   2  165.19   18.33
   0   3  -2  126.00   17.52
   0   3  -2  153.00   11.07
   0   3  -1  202.90   26.60
   0  -3   1  321.67   32.54
   0   3  -1  231.46   17.05
   0   3  -1  252.45   18.14
   0  -3   1  241.48   19.58
   0  -3   1  264.95   16.64
   0   3  -1  283.87   26.35
   0  -3   1  271.40   22.07
   0   3  -1  206.14   21.64
   0   3  -1  236.26   15.57
   0   3  -1  219.58   21.77
   0  -3   1  168.02   21.33
   0   3  -1  229.52   34.46
   0   3  -1  241.76   14.56
   0  -3   1  261.15   34.89
   0  -3   0  155.88   23.67
   0   3   0  113.98   23.88
   0  -3   0  109.13   22.76
   0   3   0  128.19   10.61
   0   3   0  117.16   13.20
   0  -3   0  141.66   12.72
   0   3   0  137.61   22.42
   0  -3   0  137.02   12.14
   0   3   0  161.41   18.55
   0   3   0  143.73   15.61
   0  -3   0  104.29   15.15
   0   3   0  126.50   14.28
   0   3   0  143.13    9.46
   0   3   1    5.22    6.88
   0   3   1    6.14    1.04
   0   3   1    5.36    2.91
   0  -3  -1   14.35    8.29
   0   3   1   14.37    7.05
   0  -3  -1    7.62    2.97
   0   3   1    9.43    1.90
   0  -3  -1    8.53    2.24
   0   3   1    6.73    3.27
   0  -3  -1    2.57    1.32
   0   3   1    7.06    1.50
   0   3   1    4.78    2.21
   0  -3  -2  272.87   23.12
   0   3   2  295.61   28.36
   0  -3  -2  321.69   38.40
   0   3   2  355.90   41.02
   0   3   2  201.70   18.20
   0  -3  -2  312.40   38.67
   0  -3  -2  334.03   23.81
   0   3   2  305.87   14.34
   0   3   2  326.95   41.26
   0   3   3   83.95   20.44
   0   3   3  118.57   24.37
   0  -3  -3   88.68   20.21
   0  -3  -3  112.03   12.19
   0   3   3   98.22    5.32
   0   3   4 1844.82  122.26
   0  -3  -4 1808.22   76.41
   0   3   4 1780.59  118.77
   0  -3  -4 1691.18  113.01
   0  -3  -4 1840.31   87.09
   0   3   5 2906.43  131.54
   0  -3  -5 3094.63  128.51
   0   3   5 3155.36  182.27
   0  -3  -5 2786.46  163.93
   0   3   5 2945.00  173.54
   0  -3  -5 3100.41  138.83
   0  -3  -6 1352.31   59.19
   0   3   6 1219.30   63.14
   0   3   6 1350.96  105.56
   0   3   6 1251.30   94.92
   0  -3  -6 1134.00   85.87
   0  -3  -6 1360.46   67.72
   0  -3  -7 1375.43   63.87
   0   3   7 1374.01   69.85
   0   3   7 1385.47  111.06
   0  -3  -7 1411.03   71.65
   0  -3  -7 1240.00   89.47
   0  -3  -8   34.49    5.64
   0   3   8   40.24    8.02
   0   3   8   31.60   15.34
   0  -3  -8   28.65   10.46
   0  -3  -8   32.20    7.05
   0   3   9  653.61   75.85
   0   3   9  608.82   43.13
   0  -3  -9  638.07   36.61
   0   3   9  655.71   40.28
   0  -3  -9  657.94   42.10
   0   3  10    3.82    5.83
   0   3  10   24.72    7.31
   0   3  10   16.91    5.25
   0  -3 -10   14.89    4.84
   0   3  11    9.51    9.47
   0  -3 -11    1.43    1.50
   0  -3 -11    3.47    1.26
   0  -3 -11    1.73    1.99
   0  -3 -12  208.12   20.03
   0   3  12  235.11   48.52
   0   3  12  253.25   29.00
   0  -3 -12  214.73   14.17
   0  -3 -12  225.47   23.78
   0   3  13  109.41   19.65
   0  -3 -13  119.01   15.19
   0  -3 -13  121.43   10.13
   0  -3 -13  124.19   17.68
   0   3  14    1.41    2.78
   0   3  14   -0.91    9.53
   0  -3 -14    4.95    4.03
   0  -3 -14    2.03    4.31
   0  -3 -15   -3.63    5.55
   0   3  15    9.30    7.16
   0   3  15    4.83    5.14
   0  -3 -15    6.33    4.91
   0   3  16   72.09   29.06
   0   3  16   65.37   17.27
   0  -3 -16   66.10   24.28
   0  -3 -16   92.91   17.29
   0   3  17   57.21   17.41
   0  -3 -17   53.01   21.78
   0  -3 -17   87.59   18.13
   0  -3 -18   80.17   27.37
   0   3  18  117.82   26.24
   0   4 -15   -2.47    3.38
   0  -4  14   -2.42    8.59
   0   4 -14    1.98    1.59
   0  -4  14  -10.38    9.43
   0  -4  13   33.69   15.92
   0   4 -13   36.11    9.34
   0  -4  13   37.92   17.97
   0  -4  12    4.28    6.97
   0   4 -12    0.36    2.86
   0  -4  12   -5.38   11.08
   0  -4  11   13.42    9.88
   0   4 -11   16.72    6.01
   0  -4  11    7.13    7.46
   0  -4  10  836.15   74.61
   0   4 -10  846.27   53.83
   0  -4  10  843.07   78.97
   0  -4  10 1016.95   62.88
   0  -4   9   42.87   13.81
   0  -4   9   45.26   11.48
   0   4  -9   42.53    8.55
   0  -4   9   40.59   14.96
   0   4  -8  195.86   16.80
   0  -4   8  172.28   27.22
   0   4  -8  164.32   17.26
   0  -4   8  173.68   17.75
   0  -4   8  205.33   24.22
   0   4  -8  151.51   31.72
   0  -4   8  157.43   28.18
   0  -4   7  969.08   69.46
   0   4  -7  917.60   47.57
   0   4  -7  739.07   54.01
   0   4  -7  647.28   69.47
   0  -4   7 1017.61   62.01
   0  -4   7  869.04   49.90
   0   4  -7  899.11   49.99
   0  -4   7  805.90   68.45
   0   4  -6 1125.38   67.02
   0  -4   6 1316.55   80.70
   0   4  -6 1405.59   60.78
   0   4  -6 1329.89   62.22
   0  -4   6 1436.66   76.43
   0  -4   6 1257.21   83.52
   0   4  -6 1207.17   89.43
   0   4  -6 1255.67   92.99
   0   4  -6 1332.07   60.73
   0   4  -5 1049.27   59.33
   0  -4   5 1053.68   70.07
   0   4  -5 1166.73   55.64
   0   4  -5  935.82   59.91
   0  -4   5 1219.43   70.01
   0   4  -5  967.54   79.88
   0   4  -5 1092.96   55.74
   0   4  -5  935.32   76.44
   0  -4   5 1100.22   73.75
   0   4  -5  805.73   69.60
   0   4  -5  837.18   85.27
   0   4  -5 1114.06   54.59
   0   4  -4  149.02   20.21
   0   4  -4  163.30   17.55
   0   4  -4  161.08   14.57
   0  -4   4  166.58   21.62
   0  -4   4  188.45   24.07
   0   4  -4  165.98   26.89
   0  -4   4  210.97   23.77
   0   4  -4  171.30   14.72
   0   4  -4  149.56   13.22
   0   4  -4  128.14   29.38
   0   4  -4  132.32   23.42
   0   4  -4  137.02   22.28
   0   4  -3  619.49   52.52
   0   4  -3  643.33   38.14
   0  -4   3  658.31   46.51
   0   4  -3  613.50   40.57
   0   4  -3  694.61   37.30
   0   4  -3  666.21   56.72
   0   4  -3  660.28   53.56
   0  -4   3  700.39   49.67
   0  -4   3  673.50   37.50
   0   4  -3  698.10   36.02
   0   4  -3  589.93   49.74
   0   4  -3  676.16   71.77
   0   4  -2  202.68   28.89
   0   4  -2  198.60   36.54
   0   4  -2  186.40   17.37
   0  -4   2  209.14   21.29
   0   4  -2  188.62   17.28
   0   4  -2  219.76   16.16
   0   4  -2  201.52   26.87
   0   4  -2  204.93   25.33
   0  -4   2  237.28   23.95
   0   4  -2  228.02   15.18
   0   4  -2  227.62   25.45
   0   4  -1   42.94   16.73
   0   4  -1   49.20   15.35
   0  -4   1   42.76    6.61
   0   4  -1   41.16    6.50
   0   4  -1   35.69    7.33
   0  -4   1   49.24    8.77
   0  -4   1   49.75    9.19
   0   4  -1   40.63    5.95
   0   4  -1   32.21    9.75
   0   4  -1   37.77    5.01
   0   4  -1   36.73    9.28
   0  -4   1   34.05    9.71
   0   4  -1   40.26    9.76
   0   4   0  634.99   26.84
   0   4   0  460.79   50.80
   0  -4   0  497.62   30.86
   0   4   0  471.99   35.06
   0  -4   0  469.97   31.37
   0   4   0  451.58   27.53
   0   4   0  452.86   36.67
   0   4   0  469.39   28.41
   0   4   0  466.16   58.14
   0  -4   0  417.25   38.58
   0   4   0  489.84   25.95
   0   4   0  516.64   36.65
   0  -4  -1   24.62    4.40
   0  -4  -1   18.51    5.15
   0   4   1   14.72    2.87
   0   4   1    7.52    4.17
   0   4   1   18.64   11.05
   0   4   1    9.07    4.98
   0   4   1   12.35    2.00
   0   4   1    9.44    4.52
   0   4   1   25.73    3.47
   0  -4  -1   18.58    6.75
   0   4   2  221.46   27.24
   0  -4  -2  246.90   21.90
   0   4   2  249.47   12.67
   0   4   2  259.72   38.95
   0   4   2  251.75   11.73
   0   4   2  241.30   40.99
   0  -4  -2  226.21   22.98
   0   4   2  235.39   13.49
   0   4   3 1834.39  117.59
   0   4   3 2205.24  144.32
   0   4   3 2128.23   90.34
   0  -4  -3 2181.36  107.20
   0   4   3 2154.12  146.95
   0   4   4 1554.41  116.43
   0  -4  -4 1343.21  105.69
   0   4   4 1431.85  114.14
   0  -4  -4 1490.68   77.30
   0   4   4 1447.53   61.48
   0   4   5  732.37   76.42
   0   4   5  656.59   71.42
   0  -4  -5  702.61   44.11
   0  -4  -5  641.30   66.30
   0   4   6 1614.28  127.55
   0  -4  -6 1600.57   68.70
   0   4   6 1557.65  120.68
   0  -4  -6 1489.74  112.16
   0  -4  -6 1587.12   82.58
   0   4   7 1493.43   68.34
   0  -4  -7 1428.69   63.52
   0   4   7 1401.95  122.01
   0   4   7 1397.06  113.48
   0  -4  -7 1518.57   78.24
   0  -4  -7 1256.46  101.17
   0   4   8  572.51   74.26
   0   4   8  595.81   35.43
   0  -4  -8  518.61   54.67
   0  -4  -8  599.94   30.07
   0   4   8  598.89   37.93
   0  -4  -8  597.76   41.72
   0  -4  -8  491.39   55.37
   0  -4  -9   23.13   11.04
   0  -4  -9   39.20    5.67
   0  -4  -9   17.18    8.37
   0   4   9   58.62    9.56
   0   4   9   65.93   23.44
   0   4   9   52.15    9.17
   0  -4  -9   59.05   10.84
   0  -4 -10    7.63    2.86
   0   4  10    6.26    5.14
   0   4  10   12.04    5.26
   0  -4 -10    6.81    8.84
   0  -4 -10   11.79    4.90
   0   4  11   -2.27    1.95
   0  -4 -11   -1.24    2.99
   0  -4 -11    4.65    3.79
   0   4  12    3.61    3.16
   0  -4 -12    3.04    3.55
   0   4  12    6.98    6.84
   0  -4 -12   -0.44    1.56
   0  -4 -12    3.83    2.54
   0  -4 -13   17.90    4.91
   0  -4 -13    7.34    7.55
   0   4  13    4.52    7.88
   0  -4 -13   11.57    5.20
   0   4  14  198.07   49.71
   0  -4 -14  189.03   38.48
   0   4  14  245.06   29.65
   0  -4 -14  244.56   28.08
   0   4  15  103.23   19.63
   0  -4 -15   90.81   26.20
   0   4  15   98.67   33.57
   0  -4 -15  149.73   21.84
   0   4  16   66.21   16.62
   0  -4 -16   83.66   26.35
   0   4  16   72.08   30.55
   0  -4 -16   77.17   16.59
   0  -4 -17   92.17   28.79
   0   4  17  170.12   49.73
   0  -4 -17  158.27   25.15
   0   5 -14    1.46    4.25
   0   5 -13    6.05    5.22
   0  -5  13   17.27   12.59
   0   5 -13    5.35    3.48
   0  -5  13    8.87   11.59
   0  -5  12   42.07   17.51
   0   5 -12   74.79   13.52
   0  -5  12   46.09   18.33
   0  -5  11  314.24   45.48
   0   5 -11  303.49   28.23
   0  -5  11  243.85   41.61
   0  -5  10  315.40   44.25
   0  -5  10  335.50   47.15
   0   5 -10  335.84   29.16
   0   5  -9  580.85   37.78
   0  -5   9  612.72   60.28
   0  -5   9  583.54   61.43
   0   5  -9  573.43   39.83
   0   5  -9  443.20   62.53
   0   5  -8  573.16   37.77
   0  -5   8  657.44   59.86
   0  -5   8  646.74   61.22
   0   5  -8  607.94   40.00
   0   5  -8  496.87   64.27
   0   5  -7  514.54   34.05
   0  -5   7  493.34   50.03
   0   5  -7  416.56   56.88
   0  -5   7  511.21   51.92
   0   5  -7  513.61   35.06
   0  -5   7  544.71   36.27
   0  -5   6    8.30    8.05
   0   5  -6    0.93    1.85
   0   5  -6    2.97    3.09
   0  -5   6    1.23    6.16
   0   5  -6    4.74    2.76
   0  -5   6    0.81    0.67
   0   5  -6    2.67    5.09
   0   5  -6    7.21    3.40
   0  -5   6   -1.71    4.78
   0   5  -6    0.42    3.17
   0   5  -6   11.97    7.90
   0   5  -5  113.80   18.21
   0  -5   5  125.48   30.51
   0   5  -5  129.22   16.66
   0  -5   5  142.66   22.27
   0   5  -5  106.30   13.17
   0   5  -5  128.98   13.91
   0  -5   5  124.23   14.05
   0   5  -5  134.94   28.92
   0   5  -5  121.19   25.09
   0  -5   5  135.50   22.39
   0   5  -5  136.54   24.33
   0   5  -4    0.95    2.34
   0  -5   4    4.81    5.73
   0   5  -4    1.76    2.07
   0   5  -4    4.31    3.42
   0  -5   4    7.35    5.66
   0   5  -4    4.77    7.47
   0   5  -4    2.91    2.06
   0   5  -4   -3.57    4.21
   0   5  -4   -2.35    3.96
   0  -5   4    6.71    5.68
   0   5  -4    1.57    1.60
   0   5  -4   11.30   10.37
   0  -5   3    8.77    4.20
   0   5  -3    1.75    1.70
   0   5  -3   -1.69    2.97
   0  -5   3    2.42    2.76
   0   5  -3    1.11    1.04
   0   5  -3    1.37    1.19
   0   5  -3   11.87    9.72
   0  -5   3    2.92    4.04
   0   5  -3    0.78    2.59
   0   5  -3    2.76    1.54
   0   5  -3   -2.23    6.32
   0   5  -3    4.24    4.60
   0   5  -2  902.71   77.39
   0   5  -2  860.17   55.93
   0   5  -2  842.15   52.04
   0  -5   2  866.36   58.98
   0   5  -2  931.54   50.76
   0   5  -2  912.34   68.53
   0  -5   2  994.47   63.16
   0   5  -2 1010.05   76.72
   0  -5   2  878.83   88.73
   0   5  -2  893.17   95.44
   0   5  -2  940.65   48.70
   0   5  -2  834.57   62.39
   0   5  -1  192.22   13.82
   0   5  -1  128.47   32.99
   0  -5   1  115.33   29.28
   0   5  -1  128.77   13.16
   0  -5   1  138.67   16.92
   0   5  -1  115.70   16.57
   0   5  -1  101.57   23.90
   0   5  -1  137.76   23.56
   0   5  -1  135.31   12.99
   0   5  -1  124.67   18.13
   0   5  -1  121.80   10.94
   0   5  -1  102.68   18.17
   0   5   0  318.01   44.80
   0   5   0  258.55   48.06
   0   5   0  367.59   18.56
   0   5   0  257.59   28.08
   0  -5   0  300.47   24.62
   0   5   0  283.83   20.05
   0   5   0  373.43   39.08
   0   5   0  308.99   22.19
   0   5   0  297.49   30.95
   0   5   0  313.56   19.30
   0  -5   0  244.38   31.41
   0   5   0  347.00   30.37
   0   5   1  451.27   22.20
   0   5   1  456.95   57.61
   0   5   1  417.53   39.53
   0  -5  -1  487.18   29.26
   0   5   1  433.30   24.45
   0   5   1  456.40   37.76
   0   5   1  440.54   24.22
   0   5   1  449.93   63.11
   0   5   1  494.97   35.79
   0  -5  -1  388.42   39.14
   0   5   2  987.54   91.47
   0   5   2  998.18   42.65
   0   5   2  822.78   67.40
   0   5   2  981.84   44.28
   0   5   2 1013.37   61.80
   0  -5  -2  842.96   62.58
   0   5   2  982.95   57.29
   0   5   2  951.29   45.46
   0   5   2  946.40   96.78
   0   5   3  729.27   55.17
   0   5   3  790.98   75.90
   0   5   3  761.16   80.15
   0  -5  -3  751.43   43.48
   0   5   3  791.39   17.67
   0  -5  -4 1289.27   80.06
   0   5   4 1581.86  125.41
   0   5   4 1644.32  130.93
   0  -5  -4 1411.56   82.02
   0  -5  -4 1371.00  113.82
   0   5   4 1419.20   61.46
   0  -5  -5  283.45   30.94
   0   5   5  308.32   52.21
   0   5   5  315.03   52.84
   0  -5  -5  303.18   28.71
   0  -5  -5  296.85   47.01
   0  -5  -6  171.93   25.20
   0   5   6  144.48   36.38
   0  -5  -6  160.10   34.25
   0   5   6  207.04   19.96
   0  -5  -6  206.22   22.53
   0   5   6  209.76   42.79
   0  -5  -7   59.13   15.25
   0   5   7   70.18   25.52
   0  -5  -7   81.02   24.49
   0  -5  -7   66.80    4.14
   0  -5  -7   70.02    4.29
   0   5   7   76.83   11.61
   0   5   7   81.16   26.49
   0  -5  -7   69.50   12.69
   0   5   8   32.48   18.26
   0  -5  -8   20.64    9.42
   0  -5  -8   24.11   13.87
   0  -5  -8   30.65    3.29
   0  -5  -8   54.74    5.92
   0  -5  -8   28.06    8.16
   0  -5  -9   21.33   10.69
   0   5   9   18.10   14.80
   0  -5  -9   13.77    2.60
   0  -5  -9    2.48    3.36
   0  -5  -9   27.95    8.18
   0  -5 -10   25.85   11.50
   0   5  10   34.40   20.34
   0  -5 -10   35.10    4.49
   0  -5 -10   28.42    4.47
   0  -5 -10   33.57    9.13
   0   5  11  161.54   44.07
   0  -5 -11   85.98   23.03
   0  -5 -11  163.90   12.23
   0  -5 -11  141.02   19.91
   0   5  12  147.44   43.74
   0  -5 -12  107.28   27.21
   0  -5 -12  130.01   11.80
   0  -5 -12  122.76   19.38
   0   5  13  119.62   40.28
   0  -5 -13   67.36   21.95
   0  -5 -13   88.82   17.05
   0  -5 -14  180.80   37.50
   0   5  14  202.27   53.98
   0  -5 -14  228.73   29.31
   0  -5 -15  190.83   40.31
   0   5  15  264.02   63.81
   0  -5 -15  255.72   32.49
   0   5  16  141.55   45.91
   0  -5 -16  112.89   30.17
   0  -5 -16  128.36   22.26
   0   5  17   47.18   27.98
   0   5  18  -23.10   20.06
   0   6 -13   16.75    6.36
   0   6 -12   93.00   15.71
   0  -6  12   74.57   23.48
   0  -6  11  109.10   27.96
   0   6 -11  109.10   16.88
   0  -6  11  109.36   28.17
   0  -6  10  158.95   31.04
   0   6 -10  138.34   18.71
   0  -6  10  153.32   31.98
   0  -6   9  384.45   49.94
   0   6  -9  364.69   32.38
   0  -6   9  385.41   49.23
   0   6  -8  382.19   32.96
   0  -6   8  464.68   52.52
   0  -6   8  504.02   54.64
   0   6  -8  448.09   34.98
   0  -6   7   87.74   20.60
   0   6  -7   84.07   13.20
   0   6  -7   88.10   26.01
   0   6  -7   99.42   13.67
   0  -6   7  133.56   25.41
   0   6  -6  217.04   25.61
   0   6  -6  269.72   25.33
   0  -6   6  263.69   35.31
   0   6  -6  291.51   24.80
   0   6  -6  257.13   45.95
   0  -6   6  304.50   38.19
   0  -6   5    2.35    6.28
   0   6  -5    2.68    3.34
   0   6  -5   -1.17    5.27
   0  -6   5    0.71    3.73
   0   6  -5    3.45    3.60
   0   6  -5   -6.30    6.76
   0   6  -5    0.07    1.37
   0  -6   5    0.94    2.60
   0   6  -4   35.11   12.97
   0  -6   4   59.10   22.71
   0   6  -4   52.27   10.17
   0   6  -4   63.54   11.90
   0  -6   4   72.43   16.04
   0   6  -4   56.49   18.71
   0   6  -4   56.31    9.16
   0  -6   4   64.88   15.05
   0  -6   3   15.60   14.33
   0   6  -3   40.68    7.94
   0   6  -3   13.11    7.07
   0  -6   3   30.80   10.33
   0   6  -3   16.98    5.29
   0   6  -3   23.83    7.42
   0   6  -3   24.57    5.92
   0   6  -3   17.39    9.07
   0  -6   3   30.47    9.53
   0   6  -3   18.76    9.80
   0   6  -3   22.60    5.19
   0   6  -3    6.50    4.47
   0   6  -3   25.21    9.40
   0  -6   2  128.07   33.72
   0   6  -2  154.98   13.48
   0   6  -2   97.67   16.45
   0   6  -2   75.13   21.24
   0   6  -2  125.38   14.14
   0  -6   2  139.39   19.23
   0   6  -2  125.39   26.33
   0   6  -2  128.50   13.80
   0   6  -2  102.75   21.20
   0   6  -2  136.81   21.17
   0   6  -2  131.99   12.57
   0   6  -2  113.19   34.36
   0   6  -1  285.60   53.56
   0  -6   1  212.88   43.27
   0   6  -1  278.15   14.50
   0   6  -1  242.97   40.24
   0  -6   1  297.30   25.40
   0   6  -1  228.51   25.71
   0   6  -1  239.39   17.17
   0   6  -1  281.27   19.05
   0   6  -1  301.06   39.03
   0   6  -1  213.40   27.96
   0   6  -1  271.45   15.90
   0   6  -1  272.84   27.93
   0   6   0 1541.33   60.13
   0   6   0 1367.91  112.35
   0   6   0 1504.37   88.24
   0   6   0 1457.72   64.31
   0  -6   0 1558.39   73.83
   0   6   0 1403.31   87.18
   0   6   0 1508.65   68.59
   0   6   0 1660.69  102.85
   0   6   0 1535.11  135.77
   0   6   0 1583.31   63.72
   0  -6   0 1199.49   88.36
   0  -6   0 1566.20  127.71
   0   6   0 1554.36   82.48
   0   6   1 1231.11  109.18
   0   6   1 1232.44   54.45
   0   6   1 1115.48   82.89
   0   6   1 1197.03   57.45
   0  -6  -1 1198.77   67.13
   0   6   1 1120.93   76.99
   0   6   1 1287.49   90.46
   0  -6  -1 1047.84  108.74
   0   6   1 1324.41  126.11
   0   6   1 1219.41   72.43
   0  -6  -1 1080.15   82.14
   0   6   1 1218.67   57.75
   0   6   2  306.66   59.24
   0   6   2  334.67   16.75
   0   6   2  311.24   53.15
   0   6   2  352.28   18.62
   0   6   2  302.81   39.50
   0  -6  -2  304.54   27.86
   0   6   2  397.81   43.56
   0   6   2  301.25   33.04
   0   6   2  325.93   29.63
   0   6   2  353.28   20.27
   0  -6  -2  310.45   36.55
   0  -6  -2  335.40   56.21
   0   6   3  311.76   58.54
   0   6   3  366.21   58.67
   0  -6  -3  311.62   29.06
   0   6   3  278.08   39.50
   0   6   3  369.94   41.74
   0   6   3  323.53   32.73
   0   6   3  331.63   18.89
   0  -6  -3  334.43   56.12
   0   6   3  363.92   30.01
   0  -6  -3  321.99   35.49
   0  -6  -4  131.69   34.40
   0   6   4  131.22   38.64
   0  -6  -4  166.03   21.52
   0   6   4  181.96   42.43
   0   6   4  186.08   28.62
   0  -6  -4  169.15   23.91
   0   6   4  209.31   21.22
   0   6   4  165.84   10.64
   0   6   5  580.30   79.55
   0  -6  -5  487.28   43.78
   0   6   5  697.16   58.63
   0  -6  -5  588.38   74.60
   0   6   5  576.37   26.73
   0   6   5  580.06   81.01
   0  -6  -5  535.90   47.31
   0   6   5  641.29   42.25
   0  -6  -6    1.21    6.41
   0  -6  -6    3.02    3.07
   0   6   6   13.82   13.86
   0   6   6   10.97    6.37
   0   6   6   13.56   11.02
   0  -6  -6   13.30    5.35
   0   6   7  -10.04   10.65
   0  -6  -7    5.37    5.27
   0  -6  -7    5.56    7.71
   0   6   7    0.25    8.10
   0  -6  -7    1.06    2.35
   0   6   8    7.41    8.71
   0  -6  -8   13.59    7.03
   0  -6  -8   -1.11    6.59
   0  -6  -8   12.54    6.90
   0  -6  -9  109.40   22.39
   0   6   9   88.85   34.47
   0  -6  -9  152.62   35.11
   0  -6  -9  135.27   20.28
   0  -6 -10   63.80   18.40
   0  -6 -10   75.20    5.41
   0  -6 -10   75.13    5.49
   0  -6 -10  100.62   17.43
   0   6  11   -3.98    5.80
   0  -6 -11    5.22    3.67
   0  -6 -11    1.80    1.15
   0  -6 -11    1.25    0.79
   0  -6 -11    0.99    3.03
   0  -6 -12  161.49   32.05
   0   6  12  187.41   53.34
   0  -6 -12  209.23   14.08
   0  -6 -12  227.20   28.29
   0  -6 -13  292.79   45.23
   0   6  13  330.66   72.76
   0  -6 -13  346.28   36.74
   0  -6 -14  153.69   32.63
   0   6  14  155.76   50.78
   0  -6 -14  189.75   26.87
   0  -6 -15   23.28   12.02
   0   6  15   40.13   25.55
   0  -6 -15   16.45    8.32
   0   6  16   11.01   14.22
   0   6  17    4.90   11.15
   0   7 -12   34.26    9.91
   0   7 -11  126.56   18.77
   0  -7  11  119.64   28.87
   0  -7  10  131.10   29.43
   0   7 -10  152.47   20.26
   0  -7  10  115.05   28.54
   0   7  -9    7.83    4.37
   0  -7   9   -6.07    7.90
   0   7  -9    5.57    3.83
   0  -7   9    8.55    9.18
   0   7  -8    5.58    4.20
   0  -7   8    5.74    3.28
   0   7  -8   -0.47    1.31
   0  -7   8    9.13    5.08
   0   7  -7   32.38    8.90
   0  -7   7   11.42    9.21
   0   7  -7   19.31    5.89
   0  -7   7   25.38   11.06
   0   7  -6   40.62    8.96
   0  -7   6   36.33   13.05
   0   7  -6   14.44    5.87
   0   7  -6   25.88    6.82
   0  -7   6   35.46   12.39
   0   7  -5  197.72   31.10
   0   7  -5  275.27   22.92
   0   7  -5  202.97   20.66
   0  -7   5  209.42   30.43
   0   7  -5  177.39   23.49
   0  -7   5  203.87   30.15
   0   7  -4  129.12   13.96
   0   7  -4  102.62   23.93
   0  -7   4  101.89   32.70
   0   7  -4  105.07   13.87
   0  -7   4   76.64   18.23
   0  -7   4  112.18   20.71
   0   7  -4   88.88   16.57
   0   7  -3   64.45    8.81
   0  -7   3   33.02   18.76
   0   7  -3   42.41   16.74
   0   7  -3   45.19    8.66
   0  -7   3   44.94   12.34
   0   7  -3   44.85    8.93
   0   7  -3   42.66   11.71
   0  -7   2   34.53   17.46
   0   7  -2   52.41    7.14
   0   7  -2   40.36   18.35
   0   7  -2   35.97   10.85
   0  -7   2   28.32    9.23
   0   7  -2   40.13    7.86
   0   7  -2   48.46    8.74
   0   7  -1 1194.78   54.74
   0   7  -1  922.62   96.59
   0   7  -1  981.88   76.52
   0  -7   1 1261.57   64.92
   0   7  -1 1020.33   58.46
   0  -7   1 1133.94   68.99
   0   7  -1 1055.01   61.07
   0  -7   1 1091.79  115.30
   0   7  -1 1118.98   57.59
   0   7   0  893.04   95.46
   0   7   0  997.38   46.42
   0   7   0  923.73   74.91
   0   7   0  919.54   49.91
   0  -7   0 1028.17   58.25
   0   7   0  878.37   53.45
   0  -7   0  698.34   71.62
   0   7   0 1013.50   50.31
   0  -7   0 1021.10  109.32
   0   7   1  112.28    8.78
   0  -7  -1   81.66   29.07
   0   7   1  101.32   30.89
   0   7   1   95.96   22.16
   0  -7  -1  109.76   15.56
   0   7   1  116.97   10.64
   0   7   1   95.89   13.19
   0   7   1   86.33   18.69
   0  -7  -1   74.87   19.88
   0   7   1  132.04   11.79
   0   7   2  538.93   25.48
   0   7   2  556.79   76.60
   0  -7  -2  533.23   40.09
   0   7   2  451.35   54.53
   0   7   2  544.29   27.18
   0   7   2  452.35   45.95
   0   7   2  537.67   29.71
   0  -7  -2  542.20   77.29
   0  -7  -2  437.16   49.89
   0  -7  -3  291.70   28.80
   0   7   3  255.42   53.59
   0  -7  -3  336.53   59.48
   0   7   3  309.26   18.63
   0  -7  -3  249.56   35.34
   0  -7  -4   47.61   11.29
   0   7   4   56.86   25.59
   0  -7  -4   20.65   14.59
   0   7   4   48.08    5.40
   0  -7  -4   32.23   12.95
   0   7   5   44.02   23.61
   0  -7  -5   21.20    7.92
   0  -7  -5   31.18   18.20
   0   7   5   23.12    3.12
   0  -7  -5   19.27    9.09
   0   7   6    6.99   11.78
   0  -7  -6    5.94    4.75
   0  -7  -6    4.00   10.76
   0  -7  -6    4.40    5.03
   0  -7  -7    7.93    5.32
   0   7   7   17.19   16.84
   0  -7  -7    7.87   10.85
   0  -7  -7   19.81    8.71
   0   7   8  290.23   62.39
   0  -7  -8  225.25   32.27
   0  -7  -8  244.75   51.07
   0  -7  -8  264.25   32.73
   0   7   9  188.57   51.00
   0  -7  -9   84.70   19.77
   0  -7  -9  114.17   34.87
   0  -7  -9  120.77   21.85
   0  -7 -10  354.62   44.62
   0   7  10  377.98   75.99
   0  -7 -10  393.84   41.79
   0  -7 -11  173.49   31.02
   0   7  11  145.85   46.84
   0  -7 -11  172.40   26.66
   0  -7 -12   70.01   19.48
   0   7  12   45.86   26.20
   0  -7 -12   32.82   12.11
   0  -7 -13   81.21   22.85
   0   7  13  101.71   41.02
   0  -7 -13  131.30   23.35
   0  -7 -14    9.90    9.59
   0   7  14   30.67   23.07
   0  -7 -14   27.37   11.80
   0   7  15    0.73   17.35
   0   8 -10    7.37    3.98
   0   8  -9   61.66   12.09
   0  -8   9   51.96   19.39
   0   8  -9   58.53   12.13
   0  -8   9   42.83   16.28
   0   8  -8    7.17    3.58
   0  -8   8   15.56   10.03
   0   8  -8    7.14    2.95
   0  -8   8   20.68   12.12
   0   8  -7   -1.96    2.33
   0  -8   7    9.04    8.69
   0   8  -7    1.15    1.59
   0  -8   7    8.77    8.93
   0   8  -6   32.02    7.26
   0  -8   6   35.18   12.87
   0   8  -6   26.43    7.32
   0  -8   6    8.36    5.65
   0   8  -5   94.23   12.65
   0   8  -5   91.19   14.01
   0  -8   5  121.56   23.43
   0   8  -4  306.55   23.13
   0   8  -4  287.34   44.90
   0   8  -4  267.27   25.49
   0  -8   4  272.69   35.01
   0   8  -3  295.98   21.49
   0  -8   3  279.24   58.92
   0   8  -3  200.90   40.27
   0   8  -3  280.93   25.49
   0  -8   3  270.48   32.89
   0   8  -2  296.78   20.26
   0   8  -2  275.58   49.06
   0  -8   2  319.26   63.23
   0   8  -2  274.21   24.73
   0   8  -2  247.62   22.76
   0   8  -1   47.08    6.44
   0  -8   1   57.62   24.79
   0   8  -1   39.03    8.23
   0   8  -1   39.06    7.41
   0   8  -1   32.75   17.71
   0  -8   0  115.58   38.77
   0   8   0  170.56   12.55
   0  -8   0  168.74   19.64
   0   8   0  153.91   14.56
   0   8   0  124.39   35.14
   0   8   0  165.22   18.29
   0   8   1  325.26   18.90
   0  -8  -1  360.69   66.30
   0   8   1  364.35   63.27
   0  -8  -1  415.09   33.34
   0   8   1  362.48   21.93
   0   8   1  325.45   27.86
   0   8   1  337.72   23.18
   0  -8  -2   14.32   11.93
   0   8   2   40.52    3.97
   0   8   2   43.84    4.83
   0  -8  -2   36.02    9.59
   0   8   2   43.62   22.50
   0   8   2   22.94    6.66
   0  -8  -2   27.10   12.73
   0   8   2   36.74    5.98
   0  -8  -3    9.83    5.67
   0  -8  -3   -4.26    4.32
   0  -8  -3    3.40    3.56
   0   8   3    6.83    2.74
   0   8   4  144.41   42.55
   0  -8  -4  100.78   17.48
   0  -8  -4   86.76   32.06
   0  -8  -4  107.63   24.23
   0   8   4  110.78    9.63
   0  -8  -5   21.88    8.51
   0   8   5   19.08   17.94
   0  -8  -5   14.41    9.56
   0  -8  -5   13.65    7.11
   0   8   5   17.26    3.03
   0  -8  -6    2.30    3.51
   0  -8  -6   -6.24    4.70
   0  -8  -6    6.94    6.77
   0  -8  -7   33.57   10.92
   0   8   7   55.42   28.90
   0  -8  -7   26.01   17.96
   0  -8  -7   23.17   11.13
   0  -8  -8  113.97   22.04
   0   8   8  158.71   48.51
   0  -8  -8   82.60   31.54
   0  -8  -8  148.24   27.03
   0  -8  -9  129.15   24.12
   0   8   9  109.88   45.16
   0  -8  -9  128.86   24.91
   0   8  10  286.94   69.09
   0  -8 -10  200.58   32.80
   0  -8 -10  226.51   34.00
   0  -8 -11  290.97   41.79
   0   8  11  422.03   85.70
   0  -8 -11  367.49   44.37
   0  -8 -12   -4.17    8.52
   0   8  12    2.57    4.67
   0  -8 -12    8.59    7.69
   0  -8 -13    2.20    2.66
   0  -8 -13   -4.84    6.61
   0   9  -8   -0.98    1.82
   0  -9   8    2.00    5.10
   0   9  -7   54.02   10.21
   0   9  -7   52.49   11.73
   0  -9   7   38.04   15.28
   0   9  -6  166.16   18.07
   0   9  -6  144.00   19.44
   0  -9   6  191.16   32.29
   0   9  -5   52.76    9.06
   0   9  -5   47.32   10.51
   0   9  -4  312.02   23.86
   0   9  -4  265.64   26.95
   0   9  -3  352.70   24.41
   0   9  -3  310.03   53.33
   0   9  -3  280.91   27.68
   0   9  -2   88.22   10.14
   0   9  -2   73.75   27.88
   0   9  -2   77.05   13.25
   0   9  -1   47.21   21.08
   0  -9   1   48.01   27.37
   0   9  -1   51.31   10.40
   0  -9   0    4.88    4.39
   0   9   0    0.08    1.38
   0  -9   0    0.62    1.09
   0   9   0    8.92   11.59
   0  -9  -1   55.71   28.22
   0  -9  -1   31.01    8.82
   0   9   1   15.07   15.15
   0   9   1   28.95    8.01
   0  -9  -2   -1.54   11.56
   0   9   2  -11.00   17.76
   0  -9  -2   -1.12    3.09
   0   9   2    2.48    2.49
   0  -9  -2    4.37    4.42
   0  -9  -3    4.05    6.48
   0  -9  -3    8.21    5.47
   0   9   3    7.16    9.84
   0   9   3    3.21    2.30
   0  -9  -3    1.33    2.95
   0   9   4   15.50   22.49
   0  -9  -4   53.99   13.26
   0  -9  -4   65.19   29.43
   0  -9  -4   94.74   24.92
   0  -9  -5  139.83   22.35
   0   9   5  158.08   49.42
   0  -9  -5  153.87   46.24
   0  -9  -5  136.90   29.97
   0  -9  -6  273.89   33.62
   0   9   6  338.02   72.18
   0  -9  -6  269.44   62.94
   0  -9  -6  259.27   41.45
   0  -9  -7  100.47   20.16
   0   9   7  113.01   42.65
   0  -9  -7  121.77   40.95
   0  -9  -7   88.88   22.93
   0   9   8   31.71   23.71
   0  -9  -8    9.87    7.23
   0  -9  -8    5.74    4.49
   0  -9  -9  175.39   28.99
   0   9   9  172.36   54.51
   0  -9  -9  153.08   30.44
   0  -9 -10   61.23   17.54
   0   9  10   84.46   40.21
   0  -9 -10   81.73   21.85
   0   9  11   35.12   26.30
   0  -9 -11    2.03    3.66
   0  -9 -11   16.19   10.90
   0  10  -4  116.04   17.48
   0  10  -3    4.89    1.50
   0  10  -2   39.93    9.84
   0  10  -1   54.62   25.23
   0  10  -1   52.04   10.90
   0  10   0   -4.33   10.41
   0  10   0   -0.84    1.36
   0 -10  -1    3.15    4.02
   0  10   1    0.77    1.58
   0 -10  -2   59.84   13.58
   0  10   2   59.85   28.95
   0  10   2   56.04   11.85
   0 -10  -2   32.02   15.00
   0 -10  -3   15.39    7.17
   0  10   3   13.81   10.61
   0  10   3   16.83    6.29
   0 -10  -3    9.02    7.17
   0 -10  -4   23.59    9.07
   0  10   4   31.38   22.31
   0  10   4   32.49    9.07
   0 -10  -4   22.62   11.50
   0 -10  -5   51.12   13.58
   0  10   5   41.37   26.13
   0 -10  -5   36.28   16.01
   0 -10  -6  126.06   22.18
   0 -10  -6   88.11   25.17
   0 -10  -7  144.59   24.70
   0  10   7   85.75   40.69
   0 -10  -7  158.82   34.76
   0 -10  -8   39.33   13.58
   0  11   0    0.30    4.31
   0  11   1    5.08   12.71
   0  11   1   23.22    8.27
   0  11   2   32.27   21.14
   0  11   2   11.98    4.83
   0 -11  -2   16.77    7.62
   0  11   3   88.61   15.75
   0  11   3   97.31   39.23
   0 -11  -3  100.55   18.48
   0  11   4   44.95   11.22
   0 -11  -4   59.62   14.88
   0  11   5   39.48   10.91
   1 -11  -4   24.10    9.44
   1 -11  -3   -4.74    4.41
   1 -10  -8   31.10   12.38
   1 -10  -7   19.88    9.57
   1 -10  -6   36.65   12.19
  -1  10   6   46.03   24.79
   1 -10  -5    8.74    6.33
  -1  10   5   26.39   23.84
  -1  10   4   10.30    9.76
   1 -10  -4    2.50    5.85
  -1  10   4   11.07    6.20
   1 -10  -4   10.16    8.08
   1 -10  -3    1.82    7.57
  -1  10   3    5.34   12.41
   1 -10  -3   -1.66    2.06
  -1  10   3    5.44    3.80
   1 -10  -3   -8.10    6.26
  -1  10   2   -2.94   14.77
  -1  10   2   26.51    8.34
   1 -10  -2   10.28    5.01
  -1  10   1   35.49   21.57
  -1  10   1   51.91   12.13
   1 -10  -1   54.03   12.08
  -1  10   0   10.89   17.90
  -1  10   0   -0.04    3.55
   1 -10   0    3.26    3.47
  -1  10  -1   46.85   23.28
  -1  10  -1   76.30   14.86
  -1  10  -2  108.67   17.85
  -1  10  -3   11.99    5.16
   1  -9 -12   28.91   21.44
   1  -9 -11   81.38   33.79
   1  -9 -10   79.90   21.78
   1  -9 -10   77.78   34.43
   1  -9  -9   86.60   21.84
   1  -9  -9  112.87   44.61
  -1   9   9   85.51   40.06
   1  -9  -9   56.38   19.26
   1  -9  -8   14.29    9.48
   1  -9  -8    6.31    7.80
  -1   9   8   26.15   19.58
   1  -9  -8    9.81    4.54
   1  -9  -7    0.69    2.92
  -1   9   7    5.62   10.99
   1  -9  -7   -3.06    7.56
   1  -9  -7    2.15    4.83
   1  -9  -6    4.57    5.92
  -1   9   6    6.25   11.57
   1  -9  -6    3.20   13.77
   1  -9  -6    0.75    6.72
   1  -9  -5   16.33    8.58
  -1   9   5   12.96    9.67
   1  -9  -5   -9.17   16.75
   1  -9  -5   15.28   10.55
   1  -9  -4   10.23    6.80
  -1   9   4    1.11   12.14
   1  -9  -4   -7.68    9.68
   1  -9  -4    3.54    3.66
  -1   9   3   42.24   25.75
   1  -9  -3   20.33   18.24
   1  -9  -3   15.30    6.93
  -1   9   3   17.08    6.58
   1  -9  -3   19.70   12.22
   1  -9  -2   -9.56    7.42
   1  -9  -2    2.61    3.34
  -1   9   2   -1.83    3.06
   1  -9  -2    0.18    6.89
  -1   9   1   86.22   32.71
   1  -9  -1   56.04   27.68
  -1   9   1   62.97   12.62
   1  -9  -1   56.08   12.07
   1  -9   0  192.28   55.29
  -1   9   0  225.84   52.82
  -1   9   0  200.28   24.01
   1  -9   0  263.90   25.72
  -1   9  -1   86.79   30.30
   1  -9   1   48.43   27.91
  -1   9  -1   86.98   15.26
   1  -9   1  123.05   16.21
   1  -9   2   44.84   26.55
  -1   9  -2   81.67   27.45
  -1   9  -2  105.29   16.62
   1  -9   3   75.80   35.04
  -1   9  -3  105.62   31.83
  -1   9  -3   86.32   15.26
   1  -9   3  109.86   21.40
   1  -9   4   57.62   30.04
  -1   9  -4   80.35   14.67
   1  -9   4   77.61   18.66
   1  -9   5   18.96   20.46
  -1   9  -5    5.82    4.34
   1  -9   5    5.85    7.28
  -1   9  -6   39.66   10.72
   1  -9   6   38.01   14.68
   1  -9   7    4.88   14.25
  -1   9  -7   31.11    9.59
   1  -9   7   24.13   13.22
   1  -8 -13   60.94   29.61
   1  -8 -12   13.02   11.00
  -1   8  12   15.15   21.90
   1  -8 -12   24.04   20.67
   1  -8 -12   22.72   12.27
  -1   8  11   39.19   24.47
   1  -8 -11   20.95    9.82
   1  -8 -11    8.50    8.48
   1  -8 -11   32.68   13.63
  -1   8  10  175.29   54.04
   1  -8 -10  181.98   33.62
   1  -8 -10  214.55   54.05
   1  -8 -10  149.45   29.45
   1  -8  -9   15.19    8.10
  -1   8   9   24.45   17.00
   1  -8  -9   25.22   21.27
   1  -8  -9   18.38    9.84
  -1   8   8    0.48   15.43
   1  -8  -8   17.06    8.88
   1  -8  -8   14.30   16.20
   1  -8  -8    5.30    5.50
  -1   8   7    1.03   10.96
   1  -8  -7    3.57    6.85
   1  -8  -7   -8.44   15.12
   1  -8  -7   -3.20    4.24
  -1   8   6   62.13   28.52
   1  -8  -6   47.33   14.44
   1  -8  -6   62.49   27.91
   1  -8  -6   36.63   14.87
   1  -8  -5   26.51    9.71
   1  -8  -5   46.98   22.74
  -1   8   5    5.73   12.84
   1  -8  -5   36.18   14.42
   1  -8  -4  228.42   28.48
  -1   8   4  298.80   62.10
   1  -8  -4  206.30   53.48
   1  -8  -4  189.17   35.44
  -1   8   4  235.19   16.31
   1  -8  -3   66.78   14.13
  -1   8   3   70.36   28.08
   1  -8  -3   61.24   28.40
  -1   8   3   84.13    9.05
   1  -8  -3   41.32   16.71
   1  -8  -2  137.26   45.40
  -1   8   2  161.68   43.29
   1  -8  -2  163.95   21.69
  -1   8   2  185.29   21.52
   1  -8  -2  168.37   34.39
  -1   8   2  199.72   15.81
   1  -8  -1   74.25   34.60
  -1   8   1  104.86   33.76
  -1   8   1  124.99    8.53
   1  -8  -1  124.59   17.31
   1  -8  -1  110.68   14.87
  -1   8   1  124.57   17.03
  -1   8   1  121.04   12.52
  -1   8   0  329.49   59.46
   1  -8   0  339.88   69.66
  -1   8   0  402.51   22.43
  -1   8   0  351.16   31.24
   1  -8   0  372.96   31.41
   1  -8   0  361.14   32.78
   1  -8   1  106.32   40.74
  -1   8  -1  127.67   12.14
  -1   8  -1  129.76   35.41
  -1   8  -1  105.19   15.43
   1  -8   1   93.08   16.76
   1  -8   1  105.98   14.21
   1  -8   2    0.44    5.95
  -1   8  -2   -4.79   11.25
  -1   8  -2    1.70    2.79
   1  -8   2    9.52    6.76
   1  -8   3   52.59   26.02
  -1   8  -3   75.97   25.53
  -1   8  -3   72.71   13.15
   1  -8   3   70.76   16.90
   1  -8   4   23.41   21.11
  -1   8  -4   15.43   11.28
  -1   8  -4    3.45    1.79
   1  -8   4    8.83    7.22
   1  -8   5   18.74   14.96
  -1   8  -5   50.78   11.45
   1  -8   5   57.36   16.43
   1  -8   6   -8.99   15.21
  -1   8  -6   13.06    5.44
   1  -8   6   11.79    8.98
   1  -8   7   25.40   16.53
  -1   8  -7   12.63    5.30
   1  -8   7   22.99   10.50
   1  -8   7    4.30    4.87
   1  -8   8   97.73   38.41
   1  -8   8  132.65   29.18
  -1   8  -8  111.31   17.97
   1  -8   8  106.50   22.82
   1  -8   9   96.34   25.16
  -1   8  -9   90.09   16.42
   1  -8   9   81.36   21.09
   1  -8  10   18.39   12.07
  -1   7  14  178.81   54.87
   1  -7 -14  105.70   23.16
   1  -7 -13   25.77   15.51
   1  -7 -13   36.18   21.02
  -1   7  13   58.09   30.22
   1  -7 -13   25.31   11.43
   1  -7 -12   44.64   19.39
  -1   7  12   36.42   22.67
   1  -7 -12   40.33   22.60
   1  -7 -12   67.69   17.63
  -1   7  11   17.39   11.39
   1  -7 -11    0.92    2.88
   1  -7 -11    7.22    9.20
   1  -7 -11    2.79    4.52
   1  -7 -10   46.31   17.56
  -1   7  10   79.43   35.79
   1  -7 -10   34.61   18.58
   1  -7 -10   33.05   12.80
   1  -7  -9   18.77    9.30
  -1   7   9   44.60   27.22
   1  -7  -9   15.48   15.31
   1  -7  -9   23.69   11.31
  -1   7   8   23.57   15.39
   1  -7  -8   -5.14    7.20
   1  -7  -8    0.56   12.63
   1  -7  -8   10.39    8.52
  -1   7   7   48.10   22.56
   1  -7  -7   30.07   12.40
   1  -7  -7    8.08   10.78
  -1   7   7   34.30    3.05
   1  -7  -7   49.32   15.32
   1  -7  -6    3.78    4.96
  -1   7   6   33.50   19.62
   1  -7  -6   15.31   15.03
  -1   7   6    6.33    1.82
   1  -7  -6   20.30    8.45
   1  -7  -5   13.27    8.21
  -1   7   5   27.43   17.78
   1  -7  -5   19.20   14.00
  -1   7   5    9.81    2.31
   1  -7  -5    7.89    4.84
   1  -7  -4   22.20   20.11
   1  -7  -4   21.69    8.47
  -1   7   4   18.49   14.45
  -1   7   4   19.14    7.99
   1  -7  -4    6.89    6.79
  -1   7   4   20.81    4.12
  -1   7   3  491.34   73.73
   1  -7  -3  442.02   74.77
   1  -7  -3  384.75   36.77
  -1   7   3  409.67   39.13
  -1   7   3  456.42   25.75
   1  -7  -3  358.32   47.74
  -1   7   2 1188.90   49.10
  -1   7   2 1171.29  118.73
  -1   7   2 1103.85   49.01
   1  -7  -2 1124.83   59.78
   1  -7  -2 1066.19   68.94
  -1   7   2 1076.57   74.82
   1  -7  -2 1096.44  124.60
  -1   7   2 1215.36   57.22
   1  -7  -2  952.33   85.83
  -1   7   1  210.66   13.43
   1  -7  -1  166.22   45.86
  -1   7   1  189.26   44.18
  -1   7   1  268.64   14.51
   1  -7  -1  217.76   23.09
   1  -7  -1  221.03   21.17
  -1   7   1  192.89   21.14
  -1   7   1  177.75   26.27
  -1   7   1  233.60   17.55
   1  -7  -1  136.85   29.07
  -1   7   0   54.38   21.88
   1  -7   0   96.35   34.46
  -1   7   0   62.69    7.00
   1  -7   0   66.10   12.83
  -1   7   0   58.72    7.40
   1  -7   0   68.93   23.96
   1  -7   0   74.85   11.71
  -1   7   0   64.25   11.04
  -1   7   0   58.30    8.33
  -1   7   0   45.56   12.84
  -1   7  -1  481.38   65.97
   1  -7   1  556.88   74.73
  -1   7  -1  542.05   31.62
   1  -7   1  549.31   36.30
   1  -7   1  512.90   40.91
  -1   7  -1  494.22   37.09
  -1   7  -1  476.77   48.62
   1  -7   1  470.95   78.44
  -1   7  -2    0.91    5.73
   1  -7   2    7.38    8.67
  -1   7  -2    0.59    0.65
   1  -7   2    1.69    3.04
   1  -7   2    1.78    1.95
  -1   7  -2   -0.69    1.03
  -1   7  -2    2.82    5.04
  -1   7  -3   11.13   10.59
   1  -7   3   -2.77   10.83
   1  -7   3    3.55    4.30
   1  -7   3    2.03    2.75
  -1   7  -3    7.28    2.87
  -1   7  -3    1.02    1.98
  -1   7  -3   11.37    8.19
  -1   7  -4    7.42    7.70
   1  -7   4   20.31   15.78
  -1   7  -4    4.59    1.67
   1  -7   4    6.26    6.30
   1  -7   5   12.12   13.90
  -1   7  -5   10.07    8.32
   1  -7   5   14.16    6.26
  -1   7  -5   18.31    6.17
   1  -7   5   28.27   11.28
  -1   7  -6  224.63   33.95
   1  -7   6  184.06   47.50
   1  -7   6  218.71   32.62
   1  -7   6  247.79   31.91
  -1   7  -6  224.94   24.17
   1  -7   7   77.37   30.12
   1  -7   7   89.30   21.14
  -1   7  -7   95.81   14.96
   1  -7   7   56.57   15.85
   1  -7   8  183.13   45.89
   1  -7   8  218.37   35.70
   1  -7   8  211.22   32.65
  -1   7  -8  178.41   22.41
   1  -7   9  106.63   34.63
   1  -7   9   82.11   23.09
  -1   7  -9   81.63   14.89
   1  -7   9   53.19   16.28
   1  -7  10  139.86   30.92
  -1   7 -10  152.72   21.29
   1  -7  10  128.52   27.88
  -1   7 -11  155.72   22.07
   1  -7  11  189.60   34.45
   1  -7  12   33.18   17.82
  -1   6  16   53.98   31.10
  -1   6  15   69.90   33.72
   1  -6 -15   11.47    7.01
   1  -6 -14   32.17   14.39
  -1   6  14   77.26   33.80
   1  -6 -14   54.33   14.83
   1  -6 -13   33.00   17.01
  -1   6  13   62.18   30.60
   1  -6 -13   54.37   22.35
   1  -6 -13   63.25   15.58
   1  -6 -12   18.49   13.27
  -1   6  12   31.34   22.00
   1  -6 -12    4.52    4.97
   1  -6 -12   47.68   12.56
  -1   6  11    1.86   11.11
   1  -6 -11    5.42    5.36
   1  -6 -11   -6.26   10.10
   1  -6 -11    9.77    7.47
  -1   6  10  224.81   56.03
   1  -6 -10  204.68   38.95
   1  -6 -10  173.75   41.56
   1  -6 -10  229.43   30.00
  -1   6   9   81.07   34.03
   1  -6  -9   58.66   19.77
   1  -6  -9   55.99   24.47
   1  -6  -9   59.55   15.36
   1  -6  -8  151.11   30.76
  -1   6   8  154.23   44.20
   1  -6  -8  189.76   45.79
   1  -6  -8  184.73   26.41
  -1   6   7  176.75   44.88
   1  -6  -7  100.99   23.77
   1  -6  -7  132.89   37.08
  -1   6   7  137.61    8.03
   1  -6  -7  138.05   22.54
   1  -6  -6  323.74   40.57
   1  -6  -6  259.05   54.45
   1  -6  -6  360.51   38.51
   1  -6  -5  269.30   35.33
  -1   6   5  347.98   62.16
   1  -6  -5  283.15   55.79
   1  -6  -5  355.16   38.48
   1  -6  -4  460.17   43.61
  -1   6   4  483.37   70.52
   1  -6  -4  389.59   43.18
   1  -6  -4  494.15   74.17
   1  -6  -3  153.86   40.97
   1  -6  -3  113.51   18.98
  -1   6   3  118.67   33.70
   1  -6  -3  132.13   36.41
   1  -6  -3  153.77   11.50
  -1   6   3  159.85   20.57
   1  -6  -3  130.85   23.89
   1  -6  -2   90.85   10.35
   1  -6  -2   72.07   13.60
   1  -6  -2   64.72   24.00
  -1   6   2   65.08   24.72
  -1   6   2  118.59    6.78
  -1   6   2   90.72    5.81
   1  -6  -2   85.19   28.65
   1  -6  -2   90.78   20.94
  -1   6   2   70.36   13.72
   1  -6  -1  226.69   49.21
  -1   6   1  206.08   42.06
  -1   6   1  232.09   10.65
   1  -6  -1  167.96   38.54
   1  -6  -1  227.08   17.90
  -1   6   1  196.47   18.36
  -1   6   1  201.77   23.45
   1  -6  -1  163.02   27.69
  -1   6   1  228.96   14.47
   1  -6   0   99.26   31.75
  -1   6   0   94.47    8.74
  -1   6   0  121.44   30.52
   1  -6   0  104.04   13.82
  -1   6   0  117.80   10.31
   1  -6   0   91.57   27.52
  -1   6   0  128.74   23.12
  -1   6   0  100.33   13.38
  -1   6   0   72.62   14.89
  -1   6   0  106.73   10.78
   1  -6   1   -2.16    9.13
  -1   6  -1    5.50    4.74
   1  -6   1   10.30    7.75
   1  -6   1   15.54    6.30
  -1   6  -1   10.22    3.13
  -1   6  -1    9.28    3.72
  -1   6  -1   23.70   10.27
  -1   6  -1    3.83    3.46
  -1   6  -1   16.79    4.25
   1  -6   2  243.16   51.66
  -1   6  -2  256.08   42.03
  -1   6  -2  247.54   19.15
   1  -6   2  243.31   25.49
  -1   6  -2  227.48   31.95
  -1   6  -2  218.92   29.36
  -1   6  -2  242.66   21.99
  -1   6  -2  279.89   20.12
  -1   6  -3    9.07    7.81
   1  -6   3   -2.04    4.38
  -1   6  -3    6.58    2.97
   1  -6   3    3.79    1.81
  -1   6  -3    5.91    3.04
  -1   6  -3    8.56    6.42
  -1   6  -3    0.94    4.00
  -1   6  -4    4.42    5.34
  -1   6  -4    4.89    3.02
   1  -6   4    1.17    2.56
  -1   6  -4    1.62    2.46
   1  -6   4   -0.35    1.36
  -1   6  -4   -0.34    2.08
  -1   6  -4    0.68    1.62
  -1   6  -4    0.77    3.83
   1  -6   5   61.31   25.62
  -1   6  -5   64.01   17.29
   1  -6   5   84.47   17.44
  -1   6  -5   65.37   13.21
  -1   6  -5   76.19   11.97
  -1   6  -5  110.90   24.13
   1  -6   5   79.60   15.97
  -1   6  -5   65.84   17.85
  -1   6  -6  561.56   52.45
   1  -6   6  569.00   52.08
  -1   6  -6  448.39   38.90
  -1   6  -6  452.73   55.27
  -1   6  -6  563.72   39.54
   1  -6   6  592.54   51.29
   1  -6   6  664.84   84.72
   1  -6   7  481.59   50.96
   1  -6   7  493.33   48.89
  -1   6  -7  513.67   38.44
  -1   6  -7  474.84   58.46
   1  -6   7  581.95   78.77
   1  -6   8  201.62   45.91
   1  -6   8  250.16   34.74
  -1   6  -8  239.61   25.04
   1  -6   8  257.86   37.03
   1  -6   9  278.06   51.26
   1  -6   9  266.40   39.69
   1  -6   9  269.00   38.00
  -1   6  -9  251.21   26.47
   1  -6  10   33.76   18.34
   1  -6  10   32.01   14.59
  -1   6 -10   36.51    9.74
   1  -6  10   40.49   15.86
   1  -6  11   31.47   14.72
  -1   6 -11   18.07    7.26
   1  -6  11    5.72    6.92
  -1   6 -12   10.06    5.19
   1  -6  12    6.51    7.58
   1  -6  13   -0.63    4.56
  -1   5  17   44.81   25.32
  -1   5  16   72.74   35.23
   1  -5 -16  117.17   22.29
   1  -5 -15   27.16   15.76
   1  -5 -15   60.55   15.09
   1  -5 -14   -5.14    8.46
  -1   5  14   -2.30   12.08
   1  -5 -14   15.90    8.11
   1  -5 -13   41.20   17.94
   1  -5 -13   21.84   12.11
  -1   5  13   47.85   24.50
   1  -5 -13   28.12    4.98
   1  -5 -13   38.66   11.56
   1  -5 -12   -1.29    3.40
  -1   5  12   -3.82    7.32
   1  -5 -12    1.11    0.67
   1  -5 -12   -0.06    2.14
   1  -5 -12    8.28    5.70
  -1   5  11   29.75   19.43
   1  -5 -11   20.47    4.77
   1  -5 -11   18.80   11.66
   1  -5 -11   22.69   13.90
   1  -5 -11   24.66    3.95
   1  -5 -11   21.22    7.59
  -1   5  10    9.69    9.28
   1  -5 -10   -1.95    7.59
   1  -5 -10    2.04    1.30
   1  -5 -10    0.83    0.49
   1  -5 -10   -6.49    7.42
   1  -5 -10    0.49    3.36
   1  -5  -9   11.36    3.03
  -1   5   9   18.97   12.39
   1  -5  -9   12.60    9.13
   1  -5  -9   10.70    2.05
   1  -5  -9   15.04    9.74
  -1   5   9   11.99    1.41
   1  -5  -9    7.62    3.07
   1  -5  -8  353.84   20.10
  -1   5   8  359.99   62.52
   1  -5  -8  285.92   44.27
   1  -5  -8  389.46   17.44
   1  -5  -8  396.07   59.84
   1  -5  -8  353.91   34.01
  -1   5   8  323.27   16.35
  -1   5   7  141.93   37.70
   1  -5  -7  153.36    9.96
   1  -5  -7  123.84   26.42
   1  -5  -7  172.08   38.74
  -1   5   7  177.97   19.15
   1  -5  -7  177.31   22.67
  -1   5   7  148.77    8.71
   1  -5  -6  832.69   78.32
  -1   5   6 1240.89  117.19
   1  -5  -6  897.20  102.45
  -1   5   6 1164.76   63.68
   1  -5  -6 1110.91   70.74
   1  -5  -6 1098.06  106.88
   1  -5  -5  424.17   47.30
   1  -5  -5  467.37   68.49
  -1   5   5  524.82   70.51
  -1   5   5  511.96   35.93
   1  -5  -5  384.12   61.35
   1  -5  -5  413.93   39.16
   1  -5  -4  839.32   67.47
   1  -5  -4  915.66   40.50
   1  -5  -4  991.53  100.02
  -1   5   4  848.26   91.60
   1  -5  -4  792.86   61.27
   1  -5  -4  727.75   88.89
  -1   5   4  997.96   56.85
   1  -5  -3  836.26   21.46
  -1   5   3  869.96   82.76
   1  -5  -3  756.66   80.52
   1  -5  -3  752.70   50.01
   1  -5  -3  855.40   87.39
  -1   5   3  939.23   43.72
  -1   5   2  124.42    7.10
  -1   5   2  132.09   31.63
   1  -5  -2  105.12   29.00
   1  -5  -2  121.89   10.69
  -1   5   2  117.42   15.68
   1  -5  -2  101.74   19.87
   1  -5  -1   29.97    5.50
   1  -5  -1   18.23   12.56
  -1   5   1   32.57    3.68
  -1   5   1   38.94   16.57
  -1   5   1   22.88    6.68
   1  -5  -1   17.43    7.73
   1  -5   0   92.62   29.27
  -1   5   0   71.08   21.80
  -1   5   0   84.50    8.03
   1  -5   0   76.53   11.00
   1  -5   0   97.65   11.43
  -1   5   0   69.19   10.13
  -1   5   0   64.46   12.61
   1  -5   0   48.30   14.08
  -1   5  -1    4.11    4.26
   1  -5   1    5.35   11.37
  -1   5  -1    1.52    1.23
   1  -5   1    4.27    2.43
   1  -5   1    2.70    2.82
  -1   5  -1    9.89    6.98
  -1   5  -1   -0.09    0.74
  -1   5  -1   -0.67    1.91
  -1   5  -1    2.63    2.94
  -1   5  -2  123.86   26.53
   1  -5   2   84.17   28.22
  -1   5  -2  127.41   12.32
   1  -5   2  122.71   15.79
   1  -5   2  128.88   11.97
  -1   5  -2  114.33   13.43
  -1   5  -2  100.97   18.72
  -1   5  -2   95.55   19.26
  -1   5  -2  113.52   18.88
  -1   5  -3  689.55   65.64
   1  -5   3  731.49   71.90
   1  -5   3  745.82   49.94
  -1   5  -3  711.64   41.84
  -1   5  -3  596.22   53.39
   1  -5   3  757.79   49.96
  -1   5  -3  677.94   42.79
  -1   5  -3  784.88   59.10
   1  -5   3  760.00   88.00
  -1   5  -3  803.36   41.73
  -1   5  -3  633.39   58.77
   1  -5   4  434.11   50.86
  -1   5  -4  442.31   47.72
  -1   5  -4  345.34   32.16
   1  -5   4  427.06   37.42
  -1   5  -4  431.84   30.46
   1  -5   4  433.77   37.33
  -1   5  -4  456.86   31.38
  -1   5  -4  458.07   44.26
  -1   5  -4  308.74   38.34
  -1   5  -4  487.02   29.64
   1  -5   4  381.15   60.55
  -1   5  -4  389.78   45.38
   1  -5   5  305.35   41.50
  -1   5  -5  429.63   43.37
  -1   5  -5  311.84   28.04
  -1   5  -5  346.91   27.95
   1  -5   5  399.53   37.25
   1  -5   5  364.55   36.02
  -1   5  -5  438.11   44.29
  -1   5  -5  412.48   29.47
  -1   5  -5  304.23   38.94
   1  -5   5  377.78   59.88
   1  -5   6   19.42   10.42
  -1   5  -6   30.11   10.53
   1  -5   6   31.23   12.01
  -1   5  -6   29.28    6.66
   1  -5   6   51.95   13.08
  -1   5  -6   43.40   13.85
  -1   5  -6   40.11    8.47
   1  -5   6   24.75    9.26
   1  -5   7  631.03   50.44
  -1   5  -7  447.29   31.78
   1  -5   7  518.87   48.94
  -1   5  -7  549.00   37.97
  -1   5  -7  509.93   54.69
   1  -5   7  522.61   49.79
   1  -5   7  593.42   73.88
  -1   5  -8  605.62   36.90
   1  -5   8  725.97   61.52
  -1   5  -8  554.85   59.80
  -1   5  -8  701.89   45.40
   1  -5   8  691.06   60.66
   1  -5   8  687.66   79.44
   1  -5   9  196.88   40.39
   1  -5   9  248.65   35.87
  -1   5  -9  210.68   22.56
   1  -5   9  167.45   29.35
   1  -5  10  148.39   33.73
   1  -5  10   90.82   22.80
  -1   5 -10  111.50   16.34
   1  -5  10  101.34   24.51
   1  -5  11   -1.35    5.31
  -1   5 -11    0.11    1.96
   1  -5  11   -4.35    2.75
   1  -5  12    9.97    9.97
  -1   5 -12    6.46    4.84
   1  -5  12    4.22    6.98
  -1   5 -13    6.14    3.31
   1  -5  13   25.09   13.42
   1  -5  14    7.09    9.58
   1  -4 -17   23.03    9.85
   1  -4 -16    0.98    1.73
   1  -4 -16   -2.49    3.10
   1  -4 -15    5.70    2.83
   1  -4 -15    3.05    3.67
   1  -4 -14   31.51    6.12
  -1   4  14   55.29   26.60
   1  -4 -14   41.35   11.48
   1  -4 -13    7.28    3.97
   1  -4 -13    1.75    5.52
  -1   4  13   18.03   14.21
   1  -4 -13    8.40    3.24
   1  -4 -13   14.87    6.86
   1  -4 -12    2.47    2.66
  -1   4  12    0.53    7.27
   1  -4 -12   -2.08    5.94
   1  -4 -12    3.45    1.94
   1  -4 -12    4.58    4.96
  -1   4  11   82.87   28.36
   1  -4 -11  115.22   10.59
   1  -4 -11   76.19   22.16
   1  -4 -11  121.35   17.53
   1  -4 -10  524.75   35.91
   1  -4 -10  575.45   30.52
  -1   4  10  624.31   82.57
   1  -4 -10  554.55   42.24
  -1   4  10  581.76   27.77
   1  -4 -10  495.89   61.31
   1  -4  -9  123.83   35.31
   1  -4  -9  100.42   12.35
  -1   4   9  118.89   34.22
   1  -4  -9   68.38   22.04
   1  -4  -9  122.99    9.44
  -1   4   9  112.30    7.64
   1  -4  -9  113.89   16.19
  -1   4   8  185.33   42.60
   1  -4  -8  192.73   16.75
   1  -4  -8  179.11   41.26
   1  -4  -8  180.64   11.70
   1  -4  -8  144.60   32.78
  -1   4   8  179.83   10.55
  -1   4   8  197.45   19.33
   1  -4  -8  177.05   20.58
   1  -4  -7 1096.59   58.08
   1  -4  -7 1148.15   51.32
  -1   4   7 1203.56  111.71
   1  -4  -7 1246.49  113.49
  -1   4   7 1289.40   64.56
  -1   4   7 1127.22   50.78
   1  -4  -7 1084.41  100.00
   1  -4  -7 1215.34   69.03
   1  -4  -6  658.98   37.92
  -1   4   6  687.64   79.60
   1  -4  -6  704.98   31.82
   1  -4  -6  657.19   78.63
   1  -4  -6  737.73   78.96
  -1   4   6  780.77   44.77
   1  -4  -6  662.08   46.96
   1  -4  -5  414.24   22.23
  -1   4   5  393.62   56.75
   1  -4  -5  408.51   15.41
   1  -4  -5  433.28   32.92
   1  -4  -5  470.28   60.10
   1  -4  -4  145.75    8.63
  -1   4   4  150.44   32.91
   1  -4  -4  120.07   30.87
   1  -4  -4  122.06   17.44
  -1   4   3  216.45   39.21
   1  -4  -3  193.39   10.66
  -1   4   3  162.89    8.33
   1  -4  -3  160.00   20.99
   1  -4  -2   98.07   17.11
   1  -4  -2  131.93    9.41
  -1   4   2  129.56    7.24
  -1   4   2  116.00   27.55
   1  -4  -2   98.03   17.15
  -1   4   1  154.07    9.31
  -1   4   1  150.97   30.23
   1  -4  -1  157.96   11.68
   1  -4  -1  129.35   17.37
  -1   4   1  143.35   15.34
   1  -4  -1  119.36   19.53
  -1   4   0  278.23   39.55
   1  -4   0  239.60   39.20
  -1   4   0  261.84   15.69
   1  -4   0  285.47   19.01
  -1   4   0  290.58   16.83
   1  -4   0  249.46   21.88
  -1   4   0  226.05   21.75
  -1   4   0  280.15   20.71
   1  -4   0  186.18   27.13
  -1   4  -1   33.09   12.44
  -1   4  -1   26.65    4.41
   1  -4   1   20.63    4.67
   1  -4   1    7.67    6.94
   1  -4   1   25.64    5.58
  -1   4  -1   28.03    5.65
  -1   4  -1   28.57    7.25
   1  -4   2 2664.90  163.09
  -1   4  -2 2743.83  158.04
   1  -4   2 2786.07  130.59
  -1   4  -2 2435.68  134.96
  -1   4  -2 2693.10  126.20
  -1   4  -2 2759.82  123.42
   1  -4   2 2756.73  121.58
   1  -4   2 2946.78  129.73
   1  -4   3  997.69   82.55
  -1   4  -3 1042.57   78.01
   1  -4   3 1249.60   63.73
  -1   4  -3 1099.73   56.16
  -1   4  -3  854.44   58.30
   1  -4   3 1152.07   64.11
  -1   4  -3 1193.35   70.09
  -1   4  -3  949.06   66.98
  -1   4  -3 1106.71   56.99
   1  -4   4 1879.51  117.57
  -1   4  -4 1847.57  109.71
  -1   4  -4 1851.86   88.67
  -1   4  -4 1500.22   86.58
   1  -4   4 2081.47   98.61
   1  -4   4 1932.11   90.19
  -1   4  -4 1901.83  102.53
  -1   4  -4 1541.23  101.54
  -1   4  -4 1854.77   88.49
   1  -4   4 1902.00   98.89
  -1   4  -4 1523.67  107.96
   1  -4   5  662.97   58.75
  -1   4  -5  681.74   54.48
  -1   4  -5  562.11   36.82
  -1   4  -5  691.60   42.55
   1  -4   5  755.67   51.05
   1  -4   5  745.65   53.11
   1  -4   5  727.83   43.00
  -1   4  -5  579.55   53.81
  -1   4  -5  672.71   52.72
  -1   4  -5  714.68   42.15
  -1   4  -5  803.32   40.85
  -1   4  -5  576.22   57.38
   1  -4   6  434.15   42.83
   1  -4   6  469.23   40.54
  -1   4  -6  429.53   32.21
  -1   4  -6  382.80   25.20
  -1   4  -6  466.23   31.79
   1  -4   6  472.55   32.43
   1  -4   6  441.01   41.80
  -1   4  -6  400.57   40.84
  -1   4  -6  483.51   30.09
  -1   4  -7   56.58    6.83
   1  -4   7   62.23   14.44
   1  -4   7   54.47   12.55
  -1   4  -7   78.70   11.43
  -1   4  -7   51.43   14.31
   1  -4   7   72.16   16.37
  -1   4  -8   16.91    3.58
   1  -4   8   19.97    9.55
   1  -4   8   12.75    4.30
  -1   4  -8   15.99    5.78
  -1   4  -8   13.79    9.26
   1  -4   8   21.00   10.21
   1  -4   9    6.23    4.93
  -1   4  -9    7.04    2.08
  -1   4  -9    7.03    3.25
  -1   4  -9   12.33    5.48
   1  -4   9    1.80    3.66
  -1   4 -10   71.80    7.76
   1  -4  10   58.46   16.80
  -1   4 -10   78.23   13.14
   1  -4  10   74.20   20.96
   1  -4  11  132.22   26.79
  -1   4 -11  135.31   18.22
   1  -4  11  133.79   29.48
   1  -4  12   79.91   21.70
  -1   4 -12   70.93   13.54
   1  -4  12   60.88   20.04
   1  -4  13  119.82   27.94
  -1   4 -13  128.83   19.00
   1  -4  13   83.48   25.21
  -1   4 -14   96.68   17.00
   1  -4  14   65.80   22.79
   1  -4  15  135.34   33.80
   1  -3 -17   14.01    4.99
   1  -3 -17   24.17    9.67
   1  -3 -16    1.90    2.02
  -1   3  16    7.63   13.33
   1  -3 -16    1.09    1.77
  -1   3  15   24.96   16.72
   1  -3 -15    7.11    3.66
   1  -3 -15    9.96    5.55
  -1   3  14   48.39   22.51
   1  -3 -14   60.03    9.40
   1  -3 -14   52.27   12.28
   1  -3 -13   57.32    8.77
  -1   3  13   42.32   21.99
   1  -3 -13   47.40   11.12
   1  -3 -12  415.07   35.10
   1  -3 -12  495.61   29.76
  -1   3  12  490.07   70.62
   1  -3 -12  417.92   35.49
   1  -3 -12  341.03   40.04
   1  -3 -11   86.18   13.68
   1  -3 -11   99.16   30.01
  -1   3  11  103.66   32.67
   1  -3 -11   44.84   15.12
   1  -3 -11   99.34   10.39
   1  -3 -11   97.56   14.66
  -1   3  11   74.20    7.64
   1  -3 -10   85.98   27.50
   1  -3 -10   88.52   21.17
  -1   3  10  104.82   30.33
   1  -3 -10  131.37   11.46
   1  -3 -10  132.26   16.73
  -1   3  10   96.96    8.55
   1  -3  -9 1169.61   53.90
   1  -3  -9 1104.90  105.16
  -1   3   9 1171.65  107.19
  -1   3   9 1076.68   61.04
   1  -3  -9 1026.33   86.80
   1  -3  -9 1141.83   63.69
  -1   3   9 1059.94   50.57
  -1   3   8  398.81   57.19
   1  -3  -8  359.50   20.21
   1  -3  -8  392.94   57.68
   1  -3  -8  324.52   26.75
  -1   3   8  329.94   25.79
  -1   3   8  334.95   18.50
   1  -3  -8  338.89   27.44
   1  -3  -8  390.43   49.06
   1  -3  -7  188.86   37.34
  -1   3   7  230.74   40.71
   1  -3  -7  234.36   18.79
   1  -3  -7  249.39   11.41
   1  -3  -7  223.68   18.72
  -1   3   7  244.71   10.07
   1  -3  -7  226.61   36.64
   1  -3  -6  464.54   31.52
   1  -3  -6  472.45   60.47
  -1   3   6  459.85   58.96
   1  -3  -6  483.17   24.08
   1  -3  -6  433.78   53.99
  -1   3   6  479.99   23.61
   1  -3  -6  515.02   34.08
   1  -3  -5  297.35   22.03
   1  -3  -5  307.16   15.80
  -1   3   5  364.16   49.24
   1  -3  -5  263.48   41.70
   1  -3  -5  302.99   24.72
   1  -3  -4  242.72   12.58
  -1   3   4  280.31   41.69
   1  -3  -4  243.10   22.06
  -1   3   4  247.41   19.65
   1  -3  -4  197.23   35.74
   1  -3  -3  113.57    6.63
  -1   3   3  103.34   24.35
  -1   3   3  106.63    6.47
   1  -3  -3  109.56   14.36
   1  -3  -3  103.28   25.60
  -1   3   3  114.00   12.55
   1  -3  -2  443.13   20.78
  -1   3   2  390.31   19.03
  -1   3   2  443.80   50.23
   1  -3  -2  362.18   31.42
   1  -3  -1   44.19   15.00
   1  -3  -1   40.64    4.65
   1  -3  -1   25.20    7.63
  -1   3   1   40.90   13.93
  -1   3   1   37.78    3.55
   1  -3  -1   28.89    8.86
  -1   3   0  983.44   44.48
   1  -3   0  947.22   77.88
  -1   3   0  951.16   75.36
   1  -3   0  869.17   53.96
  -1   3   0 1032.85   45.85
   1  -3   0 1007.60   46.92
  -1   3   0  908.89   50.16
   1  -3   0  771.47   59.74
  -1   3  -1 1842.54  112.53
   1  -3   1 1881.39  117.25
   1  -3   1 1893.74   83.54
   1  -3   1 1607.46   83.30
  -1   3  -1 1889.05   81.28
  -1   3  -1 1721.01   87.81
  -1   3  -1 1808.68   84.66
  -1   3  -2  204.94   28.04
   1  -3   2  210.88   30.80
   1  -3   2  222.26   17.27
  -1   3  -2  226.06   15.79
   1  -3   2  213.95   13.39
  -1   3  -2  198.18   16.15
   1  -3   2  215.88   18.54
  -1   3  -2  184.71   19.63
   1  -3   2  190.23   35.02
   1  -3   3  452.16   45.60
  -1   3  -3  509.58   44.46
  -1   3  -3  473.83   28.52
   1  -3   3  498.39   31.63
  -1   3  -3  402.05   35.07
  -1   3  -3  459.46   28.48
   1  -3   3  437.45   32.67
   1  -3   3  417.72   53.56
  -1   3  -4 3521.31  168.45
   1  -3   4 3586.57  175.25
  -1   3  -4 3336.14  148.96
  -1   3  -4 2853.38  142.89
   1  -3   4 3575.65  154.97
  -1   3  -4 3664.30  157.72
  -1   3  -4 2944.11  161.03
   1  -3   4 3437.96  159.83
  -1   3  -4 3470.57  148.67
   1  -3   4 3462.25  197.03
   1  -3   5 1323.94   65.56
  -1   3  -5 1374.50   60.47
   1  -3   5 1411.72   53.86
  -1   3  -5 1282.08   42.55
  -1   3  -5 1114.62   25.71
  -1   3  -5 1313.36   41.30
   1  -3   5 1282.72   57.87
  -1   3  -5 1368.34   53.96
   1  -3   5 1319.82   88.88
   1  -3   6   45.64   16.78
  -1   3  -6   50.98    8.95
  -1   3  -6   51.65    5.07
   1  -3   6   42.62   11.64
   1  -3   6   71.52   13.33
  -1   3  -6   47.57    8.26
   1  -3   6   54.50    8.60
  -1   3  -6   40.70    9.81
   1  -3   6   51.96   12.77
  -1   3  -6   63.73    8.38
   1  -3   7  469.61   39.43
  -1   3  -7  411.17   32.76
  -1   3  -7  478.62   24.31
   1  -3   7  482.21   40.84
   1  -3   7  467.07   45.48
  -1   3  -7  484.55   32.76
  -1   3  -7  393.73   38.33
   1  -3   7  519.82   33.68
  -1   3  -7  518.71   31.32
   1  -3   7  473.11   55.90
   1  -3   8   49.05   17.10
   1  -3   8   79.97   16.29
  -1   3  -8   55.55    5.65
   1  -3   8   41.94    9.09
  -1   3  -8   33.49   10.51
  -1   3  -8   66.50   10.84
   1  -3   8   64.15   10.72
   1  -3   8   55.45   15.77
   1  -3   9   36.98   14.56
   1  -3   9   33.85   12.25
  -1   3  -9   34.73    8.46
   1  -3   9   41.76   13.90
   1  -3  10    6.64    5.48
   1  -3  10   -5.54    7.19
  -1   3 -10    0.79    1.46
   1  -3  10    0.04    4.90
   1  -3  11   70.99   16.27
   1  -3  11   72.88   18.86
  -1   3 -11   67.65   12.31
   1  -3  11   61.51   20.10
   1  -3  12  355.48   45.47
   1  -3  12  290.25   45.17
  -1   3 -12  330.91   30.54
   1  -3  13  250.30   40.07
  -1   3 -13  246.85   26.87
   1  -3  13  225.64   41.56
   1  -3  14  337.02   48.39
  -1   3 -14  344.42   33.20
   1  -3  14  298.02   49.62
  -1   3 -15  228.73   27.38
   1  -3  15  167.39   38.48
   1  -2 -18   11.85    5.37
   1  -2 -17   -2.16    1.50
   1  -2 -17   -3.64    5.08
   1  -2 -16    2.24    2.43
   1  -2 -16    5.02    5.04
   1  -2 -15    1.95    2.02
  -1   2  15    8.59    7.72
   1  -2 -15   -0.82    3.14
   1  -2 -14   77.11   11.91
  -1   2  14   90.47   28.43
   1  -2 -14   71.07   13.47
   1  -2 -13   91.44   12.20
   1  -2 -13   80.13   13.78
  -1   2  12  418.64   58.74
   1  -2 -12  383.03   26.93
   1  -2 -12  339.42   29.41
  -1   2  12  313.58   21.73
   1  -2 -11  547.19   43.72
  -1   2  11  599.89   71.16
   1  -2 -11  526.14   67.45
   1  -2 -11  708.95   38.02
   1  -2 -11  471.60   42.69
  -1   2  11  608.10   32.66
   1  -2 -11  573.25   40.32
   1  -2 -10 1519.57   88.50
  -1   2  10 1631.99  126.43
   1  -2 -10 1649.45  127.63
   1  -2 -10 1915.37   80.78
  -1   2  10 1527.62   73.74
   1  -2 -10 1404.87   95.86
   1  -2 -10 1611.61   83.88
  -1   2   9  240.50   41.27
   1  -2  -9  267.01   18.06
   1  -2  -9  224.69   40.58
  -1   2   9  222.72   20.04
  -1   2   9  203.92   14.24
   1  -2  -9  178.11   27.90
   1  -2  -9  228.47   20.53
  -1   2   8  110.97   26.46
   1  -2  -8   68.65   17.62
   1  -2  -8   96.64    9.32
   1  -2  -8   89.93   24.59
  -1   2   8   83.11   10.94
   1  -2  -8   99.80   11.95
  -1   2   8   85.70    7.59
  -1   2   7    5.05    8.49
   1  -2  -7    9.78    2.51
   1  -2  -7    6.13    3.90
   1  -2  -7    0.97    5.25
  -1   2   7   -0.93    1.08
  -1   2   7    8.63    2.03
   1  -2  -7   -1.23    3.16
   1  -2  -7   10.37    4.01
   1  -2  -6  376.41   29.19
   1  -2  -6  397.47   21.03
   1  -2  -6  385.73   49.65
  -1   2   6  371.98   48.14
   1  -2  -6  398.47   26.36
  -1   2   6  359.36   19.91
  -1   2   6  404.35   25.24
   1  -2  -5   13.54    9.29
   1  -2  -5   14.54    4.52
  -1   2   5    9.52    5.97
   1  -2  -5   11.00    2.12
  -1   2   5   13.56    3.31
   1  -2  -5   12.48    3.97
  -1   2   5   11.67    2.16
   1  -2  -4  756.65   42.21
  -1   2   4  827.46   69.28
   1  -2  -4  743.13   69.24
   1  -2  -4  748.12   34.84
   1  -2  -4  770.26   42.16
  -1   2   4  760.13   40.04
  -1   2   3  246.46   13.25
  -1   2   3  263.32   35.15
   1  -2  -3  252.83   13.19
  -1   2   3  271.43   18.31
   1  -2  -3  238.21   19.49
  -1   2   2  287.72   35.24
   1  -2  -2  257.37   12.97
  -1   2   2  239.78   12.69
  -1   2   2  263.30   19.05
   1  -2  -2  241.75   20.44
  -1   2   1 5531.14  257.26
   1  -2  -1 5289.56  217.71
  -1   2   1 5133.98  217.42
  -1   2   1 5303.93  228.92
   1  -2  -1 4726.05  231.93
   1  -2   0 5016.25  239.85
  -1   2   0 5292.51  238.86
  -1   2   0 4746.78  202.42
   1  -2   0 5109.33  203.84
  -1   2   0 4875.21  204.73
  -1   2   0 4502.35  216.04
  -1   2  -1 2613.03  133.66
  -1   2  -1 2338.13  105.59
   1  -2   1 2625.59  136.45
   1  -2   1 2021.12  109.68
   1  -2   1 2676.69  108.08
  -1   2  -1 2547.84  106.56
  -1   2  -1 2303.10  108.92
   1  -2   1 2700.93  107.28
  -1   2  -1 2413.70  108.50
  -1   2  -1 2035.79  118.97
  -1   2  -2  472.11   39.77
   1  -2   2  458.61   40.84
  -1   2  -2  439.35   25.14
  -1   2  -2  398.10   27.87
   1  -2   2  433.21   26.54
   1  -2   2  459.15   25.65
  -1   2  -2  438.80   24.05
   1  -2   2  403.34   20.47
   1  -2   3 2417.64  124.27
  -1   2  -3 2475.54  122.75
   1  -2   3 2264.42  104.24
  -1   2  -3 2269.83  102.45
  -1   2  -3 2221.67  102.65
   1  -2   3 2137.24  108.22
   1  -2   4   27.00    8.46
  -1   2  -4   14.76    6.41
   1  -2   4   21.94    5.31
  -1   2  -4   19.31    4.33
  -1   2  -4   17.94    4.62
   1  -2   4   17.90    6.30
   1  -2   5  422.04   36.28
   1  -2   5  417.90   30.33
  -1   2  -5  427.98   26.89
  -1   2  -5  403.21   28.05
   1  -2   5  338.88   32.88
   1  -2   6  179.71   21.52
   1  -2   6  177.38   19.28
  -1   2  -6  154.75   14.87
   1  -2   6  158.53   22.56
  -1   2  -6  155.30   16.80
   1  -2   6  147.09   26.82
   1  -2   7  315.09   28.96
   1  -2   7  292.59   28.45
   1  -2   7  296.21   22.79
  -1   2  -7  219.71   22.55
  -1   2  -7  292.51   22.55
   1  -2   7  286.07   33.53
   1  -2   7  256.53   35.85
  -1   2  -7  324.43   21.40
   1  -2   8  139.66   18.01
   1  -2   8  135.06   24.16
  -1   2  -8  124.09   15.51
   1  -2   8  149.36   20.82
  -1   2  -8  135.43   15.01
   1  -2   8  144.54   15.57
   1  -2   8  123.82   23.27
  -1   2  -8  176.14   15.00
   1  -2   9  706.87   46.15
   1  -2   9  681.01   53.69
   1  -2   9  643.45   42.08
  -1   2  -9  676.45   42.63
   1  -2   9  580.07   58.89
   1  -2   9  599.68   54.44
  -1   2  -9  700.95   39.72
   1  -2  10  500.23   36.00
   1  -2  10  561.30   39.32
   1  -2  10  556.44   49.62
   1  -2  10  406.66   51.14
  -1   2 -10  529.10   37.15
   1  -2  10  523.51   44.68
   1  -2  11    2.54    1.00
   1  -2  11    1.98    1.68
   1  -2  11    2.20    3.44
  -1   2 -11    1.18    1.92
   1  -2  12  848.31   71.54
   1  -2  12  712.08   76.10
  -1   2 -12  830.75   53.38
   1  -2  13  652.99   64.47
   1  -2  13  477.85   64.42
  -1   2 -13  642.12   45.83
   1  -2  14  260.53   41.10
  -1   2 -14  247.39   27.07
   1  -2  14  213.54   42.75
   1  -2  15  145.52   31.74
  -1   2 -15  159.34   22.26
   1  -2  15   95.12   29.53
   1  -2  16   29.96   18.82
   1  -1 -18   51.82   12.96
   1  -1 -17   -1.27    1.51
   1  -1 -17    4.52    4.47
   1  -1 -16   22.04    7.05
   1  -1 -16   32.51   10.05
  -1   1  16   12.39   13.46
   1  -1 -15  137.37   17.20
  -1   1  15   73.30   24.31
   1  -1 -15   86.81   15.08
  -1   1  15  123.22   34.43
   1  -1 -14  346.78   28.74
  -1   1  14  272.20   43.88
   1  -1 -14  266.47   27.33
  -1   1  14  234.25   46.67
  -1   1  13  134.20   24.37
  -1   1  13  113.00   27.81
   1  -1 -13  160.81   17.93
   1  -1 -13  131.09   17.05
   1  -1 -13  105.62   12.00
  -1   1  12   29.72   10.75
   1  -1 -12   37.13    8.06
  -1   1  12   30.58   14.58
  -1   1  12   26.40    5.33
   1  -1 -12   30.06    7.45
   1  -1 -12   22.68    4.91
  -1   1  11  319.48   36.23
   1  -1 -11  261.06   29.81
  -1   1  11  287.03   43.52
  -1   1  11  297.77   20.94
   1  -1 -11  304.46   21.16
   1  -1 -11  305.76   25.49
  -1   1  10  375.41   48.70
   1  -1 -10  357.04   48.41
  -1   1  10  405.78   38.89
   1  -1 -10  361.18   34.04
  -1   1  10  361.75   28.00
   1  -1 -10  342.43   29.08
   1  -1 -10  394.48   28.72
   1  -1 -10  374.27   23.83
  -1   1  10  380.50   23.72
  -1   1   9  659.04   64.72
   1  -1  -9  544.54   60.46
  -1   1   9  677.44   50.11
   1  -1  -9  576.15   45.42
  -1   1   9  613.32   38.23
   1  -1  -9  597.33   37.86
  -1   1   9  607.41   33.17
   1  -1  -9  628.86   33.73
   1  -1  -9  552.91   45.36
   1  -1  -8   77.58    8.78
  -1   1   8   57.86   16.44
   1  -1  -8   69.08   19.38
  -1   1   8   54.85    6.01
   1  -1  -8   70.11    8.99
  -1   1   7  179.95   29.79
   1  -1  -7  197.03   32.49
   1  -1  -7  224.73   15.64
  -1   1   7  172.81   12.48
   1  -1  -7  174.98   15.20
   1  -1  -6  260.96   36.91
  -1   1   6  332.42   40.43
   1  -1  -6  354.52   19.78
   1  -1  -6  313.96   27.04
  -1   1   6  320.18   21.36
  -1   1   6  288.09   17.45
   1  -1  -6  292.27   20.44
   1  -1  -5  361.99   29.29
   1  -1  -5  445.72   22.20
  -1   1   5  442.86   44.89
   1  -1  -5  389.28   43.88
   1  -1  -5  397.56   23.81
  -1   1   5  373.96   20.86
   1  -1  -4    3.48    2.01
   1  -1  -4    1.51    2.15
  -1   1   4    0.90    2.98
   1  -1  -4    4.25    1.28
   1  -1  -4    4.06    1.75
  -1   1   4    2.51    1.17
  -1   1   4    2.40    0.96
   1  -1  -3   27.05    9.64
   1  -1  -3   26.63    3.26
  -1   1   3   23.24    8.40
  -1   1   3   36.99    3.94
   1  -1  -3   30.45    4.68
  -1   1   3   35.31    4.50
   1  -1  -2 9999.00  409.92
  -1   1   2 9791.75  408.11
   1  -1  -2 8845.48  373.28
  -1   1   2 8906.99  373.31
  -1   1   2 9246.31  376.49
   1  -1  -2 8622.59  378.21
   1  -1  -1 1494.22   64.49
  -1   1   1 1486.14   64.38
   1  -1  -1 1364.27   71.58
  -1   1   1 1495.40   69.91
  -1   1   0 2227.44   95.97
   1  -1   0 2313.46   96.26
  -1   1   0 2487.63  121.77
  -1   1  -1 1969.66   98.79
   1  -1   1 1877.39   98.79
  -1   1  -1 1714.87   76.33
   1  -1   1 1720.51   76.73
  -1   1  -1 1753.54   77.98
   1  -1   1 1685.12   77.98
   1  -1   1 1808.07   77.21
   1  -1   2  683.02   48.36
  -1   1  -2  614.54   32.05
  -1   1  -2  636.39   33.02
   1  -1   2  624.11   34.64
   1  -1   2  684.12   33.43
  -1   1  -2  680.83   32.73
   1  -1   3  558.87   42.01
  -1   1  -3  526.11   29.13
   1  -1   3  560.38   30.37
   1  -1   4   30.07    8.35
  -1   1  -4   31.92    5.11
   1  -1   4   29.24    5.27
   1  -1   5  120.61   17.07
  -1   1  -5  105.19   10.57
   1  -1   5  122.20   12.93
  -1   1  -5   96.80    9.25
   1  -1   6  860.93   55.72
  -1   1  -6  774.77   43.47
   1  -1   6  824.33   48.76
   1  -1   7  229.93   25.63
   1  -1   7  268.54   24.76
  -1   1  -7  245.58   19.73
   1  -1   8  642.43   45.25
  -1   1  -8  555.44   36.19
  -1   1  -8  588.24   33.57
   1  -1   9   45.66   11.03
   1  -1   9   52.12   12.51
  -1   1  -9   42.20    8.70
   1  -1   9   54.71    9.17
  -1   1  -9   42.47    8.30
  -1   1  -9   63.39    8.26
   1  -1  10  730.27   56.93
   1  -1  10  647.62   52.88
  -1   1 -10  648.74   42.05
   1  -1  10  581.75   40.38
  -1   1 -10  657.35   37.68
   1  -1  11 2144.57  124.45
   1  -1  11 2210.80  117.63
   1  -1  11 2388.67  128.82
  -1   1 -11 2152.58  108.11
   1  -1  12   17.55    7.13
   1  -1  12    9.62    6.12
   1  -1  12    4.51    2.34
  -1   1 -12    7.55    4.22
   1  -1  12   16.36   10.66
   1  -1  13   99.01   18.53
   1  -1  13  141.82   26.53
  -1   1 -13  109.82   16.36
   1  -1  13   87.58   25.50
   1  -1  14  205.05   34.03
  -1   1 -14  129.81   24.64
  -1   1 -14  224.72   24.98
   1  -1  14  170.76   37.21
   1  -1  15  124.17   28.04
  -1   1 -15  113.20   18.36
   1  -1  15  110.71   32.68
   1  -1  16    5.12    8.58
  -1   1 -16    2.03    3.45
   1  -1  16    0.82    9.13
   1   0 -17   82.18   15.81
   1   0 -16  168.03   20.70
  -1   0  16  107.25   34.36
   1   0 -16  105.09   17.50
   1   0 -15  261.44   25.87
  -1   0  15  194.93   43.68
   1   0 -15  222.20   25.06
   1   0 -14  351.46   29.48
  -1   0  14  311.82   41.62
  -1   0  14  159.09   35.69
  -1   0  14  275.83   50.50
   1   0 -14  228.83   24.86
  -1   0  13  621.82   58.20
  -1   0  13  602.50   58.64
  -1   0  13  515.43   69.36
  -1   0  13  443.90   61.22
   1   0 -13  560.33   41.47
  -1   0  12  143.73   26.09
  -1   0  12  202.82   30.13
  -1   0  12  131.57   31.20
   1   0 -12  191.11   19.74
  -1   0  12  180.02   16.53
  -1   0  12  181.94   37.28
  -1   0  11   10.12    8.23
   1   0 -11    8.59    4.28
   1   0 -11    7.29    2.92
  -1   0  11    3.99    4.08
   1   0 -11    3.38    2.29
  -1   0  11   -1.00    1.32
  -1   0  10   80.84   19.19
  -1   0  10   96.02   18.61
   1   0 -10   84.58   15.89
  -1   0  10  116.16   13.55
   1   0 -10  118.28   11.78
  -1   0  10   81.86   22.70
   1   0 -10  108.84   12.97
  -1   0  10  105.13   10.94
  -1   0   9   -0.06    2.92
   1   0  -9    2.21    1.60
   1   0  -9   -1.67    2.50
  -1   0   9   -0.05    4.70
   1   0  -9   -0.97    2.57
  -1   0   9    2.51    2.22
  -1   0   9    1.82    1.35
  -1   0   9    1.19    2.94
   1   0  -9   -0.23    1.23
  -1   0   8  220.39   28.42
   1   0  -8  185.00   26.92
  -1   0   8  178.91   22.34
   1   0  -8  194.94   21.79
   1   0  -8  213.97   13.24
  -1   0   8  189.65   12.01
  -1   0   8  171.24   28.09
  -1   0   7  210.65   24.18
   1   0  -7  257.77   18.18
   1   0  -7  171.50   27.25
  -1   0   7  217.32   28.20
  -1   0   7  192.81   14.09
  -1   0   7  152.93   26.48
   1   0  -7  204.52   14.75
  -1   0   6  894.08   63.09
   1   0  -6 1061.55   46.13
   1   0  -6  759.94   63.29
  -1   0   6  926.64   56.15
  -1   0   6  717.58   61.14
  -1   0   6  880.24   44.10
  -1   0   6  799.45   41.47
   1   0  -6  834.11   43.00
   1   0  -6  808.03   41.71
   1   0  -5   57.38    6.53
  -1   0   5   40.57   11.11
   1   0  -5   53.61   13.66
   1   0  -5   62.35   10.94
  -1   0   5   59.28    6.70
   1   0  -5   57.82    6.24
  -1   0   5   45.15    5.32
  -1   0   5   71.58   14.51
   1   0  -5   56.29    6.00
  -1   0   4 5145.49  231.39
   1   0  -4 5130.13  206.57
   1   0  -4 4907.94  232.91
   1   0  -4 4677.63  217.66
  -1   0   4 4725.84  226.48
  -1   0   4 4908.31  206.89
  -1   0   4 4647.89  205.30
   1   0  -4 4785.94  205.40
   1   0  -3 5517.97  254.45
  -1   0   3 5763.56  253.29
   1   0  -3 5098.72  229.39
   1   0  -3 5489.64  239.71
  -1   0   3 5025.82  245.28
  -1   0   3 5095.53  229.12
   1   0  -3 5233.45  228.48
   1   0  -2 1631.96   72.89
   1   0  -2 1876.90   95.30
  -1   0   2 1898.98   95.07
  -1   0   2 1710.41   73.16
  -1   0   2 1668.36   83.77
  -1   0   2 1703.77   71.48
   1   0  -2 1586.60   71.88
  -1   0   1  443.22   34.20
   1   0  -1  397.50   32.99
  -1   0   1  369.23   18.45
   1   0  -1  387.50   18.69
  -1   0   1  387.48   23.88
   1   0  -1  389.12   24.84
   1   0  -1  309.19   19.01
  -1   0   1  375.33   17.98
   1   0   0 5402.57  234.13
  -1   0   0 5524.66  233.95
  -1   0   0 5740.55  235.97
   1   0   0 5570.02  237.25
   1   0   1 5085.21  220.91
  -1   0  -1 5362.97  220.84
   1   0   1 5320.04  220.98
   1   0   2 2828.11  126.25
   1   0   2 3031.13  126.62
   1   0   2 2987.05  125.00
   1   0   2 2854.37  126.05
  -1   0  -2 2984.50  126.21
   1   0   3  577.68   29.54
   1   0   3  528.21   28.97
  -1   0  -3  575.08   26.93
  -1   0  -3  563.95   28.83
   1   0   3  607.98   29.28
  -1   0  -3  482.71   32.45
   1   0   4  490.39   26.87
  -1   0  -4  405.48   23.55
  -1   0  -4  471.50   25.35
   1   0   4  468.28   25.32
  -1   0  -4  434.48   24.90
  -1   0  -5    4.48    1.93
   1   0   5    4.52    2.48
  -1   0  -5    4.91    2.42
   1   0   6 1428.16   68.49
  -1   0  -6 1408.89   64.90
   1   0   7 1954.36   92.30
  -1   0  -7 1949.20   86.95
   1   0   8 1043.40   45.28
  -1   0  -8  904.22   33.15
  -1   0  -9 1900.27   96.41
   1   0   9 2035.36  106.09
  -1   0  -9 2054.43   96.31
  -1   0  -9 2190.60   91.32
  -1   0 -10  609.23   41.24
   1   0  10  650.84   50.17
   1   0  10  566.46   39.11
  -1   0 -10  655.10   41.33
  -1   0 -10  638.41   35.63
   1   0  11  602.69   60.37
   1   0  11  658.43   52.98
  -1   0 -11  662.39   42.16
  -1   0 -11  655.13   35.78
   1   0  12  136.41   27.09
  -1   0 -12   94.41   19.97
   1   0  12  160.97   25.18
  -1   0 -12  138.89   17.50
  -1   0 -12  141.13   13.70
  -1   0 -13   -0.03    4.05
   1   0  13   -3.67    3.73
   1   0  13   -2.17    6.79
  -1   0 -13    3.44    3.07
  -1   0 -14    0.55    2.54
   1   0  14   18.20   10.63
   1   0  14    4.98    3.83
  -1   0 -14   13.88    6.26
  -1   0 -15    5.32    4.99
   1   0  15   18.12   11.34
  -1   0 -15    2.77    3.12
   1   0  15    9.51    9.04
   1   0  16  126.22   28.01
  -1   0 -16  119.94   19.76
   1   0  16  151.12   38.57
   1   0  17    0.86    6.53
   1   0  17   12.57   13.91
   1   1 -17   47.75   11.76
   1   1 -16  144.48   19.87
   1   1 -16  110.71   17.82
  -1  -1  15   30.81   14.34
   1   1 -15   22.83    7.38
  -1  -1  15   26.80   16.07
   1   1 -15   24.50    7.69
   1   1 -14  294.59   27.79
  -1  -1  14  228.47   37.87
  -1  -1  14  180.42   35.25
  -1  -1  14  216.62   44.64
   1   1 -13  113.07   16.15
  -1  -1  13   70.15   20.09
  -1  -1  13   65.82   20.68
  -1  -1  13   74.27   24.34
   1   1 -12  138.43   18.50
  -1  -1  12   94.70   21.22
  -1  -1  12   75.07   22.51
  -1  -1  12  101.73   26.65
   1   1 -11   18.42    6.74
  -1  -1  11    3.42    2.30
  -1  -1  11   17.04    8.53
  -1  -1  11   10.18    8.78
  -1  -1  11   11.00    8.64
  -1  -1  11   17.70    4.74
  -1  -1  10    3.53    2.16
   1   1 -10    2.96    1.24
  -1  -1  10    4.37    2.23
   1   1 -10    2.46    1.86
  -1  -1  10    5.47    2.81
  -1  -1  10   -3.60    5.86
  -1  -1  10    5.13    2.94
  -1  -1  10    0.35    1.26
   1   1 -10    1.80    1.46
   1   1  -9   42.26    8.49
  -1  -1   9   28.14    8.00
  -1  -1   9   56.02   13.67
   1   1  -9   42.74   11.05
  -1  -1   9   63.81   18.13
  -1  -1   9   46.11    7.75
   1   1  -9   45.40    7.92
  -1  -1   9   59.00    7.76
  -1  -1   9   69.19   19.72
   1   1  -9   45.59    7.06
  -1  -1   8  215.98   22.10
   1   1  -8  189.80   22.69
   1   1  -8  416.66   27.21
   1   1  -8  192.82   22.98
  -1  -1   8  196.48   24.60
  -1  -1   8  180.52   30.91
   1   1  -8  214.23   15.80
  -1  -1   8    0.95    2.52
  -1  -1   8  216.68   32.23
   1   1  -8  208.02   14.11
  -1  -1   8  208.35   13.61
   1   1  -8  185.45   19.23
   1   1  -7  138.71   14.16
  -1  -1   7   95.75   14.93
  -1  -1   7  108.03   17.80
   1   1  -7   86.29   15.74
   1   1  -7  103.05   10.82
  -1  -1   7   71.79   19.17
   1   1  -7   86.41    9.39
  -1  -1   7   64.67   17.22
  -1  -1   7   91.95    9.33
   1   1  -6 2342.09  129.44
  -1  -1   6 2659.85  127.43
  -1  -1   6 2453.24  129.21
  -1  -1   6 2260.35  137.75
   1   1  -6 2508.21  112.99
  -1  -1   6 2416.98  112.15
   1   1  -6 2510.63  112.03
  -1  -1   6 2324.41  111.08
   1   1  -5 3106.34  119.65
  -1  -1   5 2820.48  132.05
   1   1  -5 2529.57  133.22
  -1  -1   5 2747.53  132.93
   1   1  -5 2651.14  116.70
  -1  -1   5 2430.39  139.31
  -1  -1   5 2606.40  116.24
  -1  -1   5 2110.85  145.41
  -1  -1   5 2424.81  115.65
   1   1  -5 2657.92  116.64
   1   1  -4  511.36   26.00
  -1  -1   4  474.17   35.17
   1   1  -4  450.38   36.12
  -1  -1   4  375.22   43.01
  -1  -1   4  446.90   24.01
  -1  -1   4  456.16   39.21
   1   1  -4  451.60   24.34
   1   1  -4  440.23   24.69
   1   1  -3 3990.02  172.81
   1   1  -3 3679.00  154.41
   1   1  -3 3471.43  173.41
   1   1  -3 3528.37  152.71
  -1  -1   3 3526.51  171.32
  -1  -1   3 3563.44  152.48
   1   1  -3 3682.66  154.18
   1   1  -2  318.92   17.47
   1   1  -2  332.68   28.43
  -1  -1   2  260.61   32.43
  -1  -1   2  316.78   26.01
  -1  -1   2  316.83   15.55
   1   1  -2  293.97   26.44
   1   1  -1 1444.85   64.97
  -1  -1   1 1587.56   75.00
   1   1  -1 1549.26   76.10
  -1  -1   1 1317.71   86.68
   1   1   0  296.84   15.76
  -1  -1   0  259.97   27.86
   1   1   0  297.42   21.06
  -1  -1   0  318.44   20.55
  -1  -1  -1  413.39   19.83
   1   1   1  407.74   19.83
  -1  -1  -1  355.03   31.65
  -1  -1  -1  387.47   18.21
   1   1   1  384.25   18.27
   1   1   1  316.20   31.61
   1   1   1  411.34   21.75
  -1  -1  -2 7184.98  313.82
   1   1   2 7532.79  314.30
   1   1   2 7342.70  313.55
   1   1   2 6463.47  329.21
  -1  -1  -2 7928.48  313.73
  -1  -1  -2 7590.71  329.12
   1   1   2 7399.44  317.17
  -1  -1  -2 7988.35  316.47
   1   1   3  243.90   14.93
  -1  -1  -3  259.76   14.70
  -1  -1  -3  254.32   14.78
  -1  -1  -3  260.33   20.46
   1   1   3  251.75   14.67
   1   1   3  211.00   21.24
  -1  -1  -3  243.06   16.20
   1   1   3  236.12   17.63
   1   1   3  264.56   14.99
  -1  -1  -4  176.72   11.90
   1   1   4  153.26   16.45
  -1  -1  -4  181.98   11.85
  -1  -1  -4  139.77   12.72
   1   1   4  167.30   12.13
  -1  -1  -4  153.95   11.67
   1   1   4  134.97   15.24
   1   1   4  162.09   11.67
  -1  -1  -4  185.21   14.00
  -1  -1  -5 1149.94   53.31
   1   1   5 1199.31   55.33
  -1  -1  -5  937.35   56.59
   1   1   5 1099.64   53.67
   1   1   5 1024.13   57.66
  -1  -1  -5 1212.83   54.60
  -1  -1  -6  718.45   36.90
   1   1   6  738.74   39.44
   1   1   6  653.89   38.41
  -1  -1  -6  740.85   38.09
   1   1   7  390.11   27.08
  -1  -1  -7  357.22   23.72
  -1  -1  -7  316.14   29.48
  -1  -1  -7  383.16   24.76
   1   1   7  342.09   23.11
   1   1   8 2335.13  106.58
  -1  -1  -8 2331.90  101.27
   1   1   8 2008.71   95.87
  -1  -1  -9 1314.49   66.92
   1   1   9 1738.07   65.11
  -1  -1  -9 1699.84   54.02
   1   1   9 1453.57   41.52
   1   1   9 1407.40   49.06
  -1  -1  -9 1777.63   43.61
   1   1   9 1736.68   63.63
   1   1  10  344.09   46.69
  -1  -1 -10  328.59   25.42
   1   1  10  304.87   30.13
  -1  -1 -10  241.69   30.96
   1   1  10  261.25   18.40
  -1  -1 -10  357.08   26.76
   1   1  10  286.26   23.95
  -1  -1 -10  343.37   20.65
   1   1  10  330.48   26.65
  -1  -1 -11    4.17    4.56
   1   1  11    6.87    3.35
  -1  -1 -11    4.63    2.86
   1   1  11    3.35    8.42
  -1  -1 -11    4.94    3.62
  -1  -1 -11    6.97    2.87
  -1  -1 -12  127.33   23.84
   1   1  12  153.74   32.94
   1   1  12  162.83   24.32
  -1  -1 -12  169.51   19.37
  -1  -1 -12  168.74   14.25
  -1  -1 -13   -2.41    3.44
   1   1  13   -4.53    6.37
   1   1  13   -2.68    7.46
  -1  -1 -13    1.18    1.94
  -1  -1 -13    0.02    0.73
  -1  -1 -14   -4.22    4.55
   1   1  14    1.33    5.27
   1   1  14   -5.73    6.08
  -1  -1 -14    2.71    2.81
  -1  -1 -15   17.82    9.61
   1   1  15   67.48   18.62
   1   1  15   58.88   21.25
  -1  -1 -15   73.22   14.17
  -1  -1 -16   11.45    6.73
   1   1  16   35.06   14.13
  -1  -1 -16   36.33    9.95
   1   1  17  172.46   34.50
  -1  -1 -17  215.06   27.69
  -1  -2  15   65.33   21.37
   1   2 -15   65.94   13.51
  -1  -2  15   69.71   25.21
  -1  -2  14    2.33    8.72
   1   2 -14    6.47    5.49
  -1  -2  14   13.93   14.60
   1   2 -13   38.61    9.52
  -1  -2  13   46.88   16.51
   1   2 -13   31.28    8.20
  -1  -2  13   32.46   13.04
  -1  -2  13   31.65   15.65
   1   2 -12   16.64    5.82
  -1  -2  12   10.32    8.86
   1   2 -12   13.51    4.91
  -1  -2  12    8.47    6.43
  -1  -2  12   11.03   11.04
   1   2 -11  103.34   15.54
  -1  -2  11   69.11   18.09
   1   2 -11   54.13   10.01
  -1  -2  11   38.44   16.04
  -1  -2  11   69.39   21.06
  -1  -2  11   59.18    9.29
   1   2 -10   16.05    5.82
  -1  -2  10    8.02    4.34
   1   2 -10   15.91    5.17
  -1  -2  10    7.79    3.57
  -1  -2  10    2.35    3.09
   1   2 -10   10.95    5.61
  -1  -2  10   20.31   12.36
  -1  -2  10    8.66    3.24
   1   2  -9  138.89   16.47
   1   2  -9   68.69   14.97
  -1  -2   9  122.19   21.78
   1   2  -9   85.16   11.26
  -1  -2   9   89.58   11.38
  -1  -2   9  107.85   24.27
  -1  -2   9   87.44   10.61
  -1  -2   9   69.12   19.78
  -1  -2   8  612.44   46.44
   1   2  -8  485.12   37.91
   1   2  -8  613.17   26.81
  -1  -2   8  552.14   52.77
  -1  -2   8  552.86   52.10
   1   2  -8  661.55   26.98
  -1  -2   8  587.50   24.62
   1   2  -8  547.36   42.00
   1   2  -7  719.76   46.15
  -1  -2   7  883.65   62.32
  -1  -2   7  731.31   68.02
   1   2  -7  842.41   44.69
  -1  -2   7  772.62   66.86
   1   2  -7  860.89   44.72
   1   2  -7  686.66   58.00
  -1  -2   7  747.69   42.99
   1   2  -6 1245.69   72.12
  -1  -2   6 1334.04   82.90
   1   2  -6 1362.58   65.71
  -1  -2   6 1138.61   91.26
  -1  -2   6 1292.09   65.12
  -1  -2   6 1330.83   90.98
   1   2  -6 1364.14   66.27
   1   2  -6 1281.55   85.38
   1   2  -5 2732.34  132.87
  -1  -2   5 2754.45  140.08
  -1  -2   5 2663.36  121.90
  -1  -2   5 2414.96  152.54
  -1  -2   5 2765.14  148.57
   1   2  -5 2700.27  122.04
   1   2  -5 2737.07  123.32
   1   2  -5 2664.47  146.60
   1   2  -4 1353.12   59.25
   1   2  -4 1283.83   69.31
  -1  -2   4 1281.20   72.19
   1   2  -4 1205.09   56.11
  -1  -2   4 1017.60   80.73
  -1  -2   4 1232.94   77.30
  -1  -2   4 1174.27   56.00
   1   2  -4 1163.78   57.53
   1   2  -3  836.96   50.87
   1   2  -3  804.03   38.95
  -1  -2   3  830.44   54.57
   1   2  -3  794.26   36.67
  -1  -2   3  778.93   36.78
  -1  -2   3  752.72   61.28
   1   2  -3  619.64   61.42
   1   2  -3  753.07   38.61
   1   2  -2  237.67   14.64
   1   2  -2  232.42   21.59
   1   2  -2  226.60   12.33
  -1  -2   2  231.88   12.45
  -1  -2   2  199.65   27.97
   1   2  -2  187.72   28.96
  -1  -2   2  245.41   23.67
   1   2  -2  228.27   14.67
   1   2  -2  208.35   16.62
   1   2  -1   24.61    3.36
  -1  -2   1   21.40    3.22
   1   2  -1   22.04    2.03
  -1  -2   1   17.36    7.72
  -1  -2   1   21.91    3.27
  -1  -2   1   15.20    3.85
  -1  -2   1   23.86    6.24
   1   2  -1   21.84    3.42
   1   2  -1   24.78    3.45
   1   2   0  606.35   26.03
  -1  -2   0  576.11   26.05
   1   2   0  493.95   28.53
  -1  -2   0  502.29   32.82
  -1  -2   0  409.63   38.99
   1   2   0  448.85   33.02
  -1  -2   0  669.41   27.02
   1   2   0  412.37   24.63
  -1  -2   0  413.91   26.21
  -1  -2  -1 7315.80  310.57
   1   2   1 7255.29  310.73
   1   2   1 7622.48  316.44
   1   2   1 7293.98  308.87
   1   2   1 7232.96  337.31
  -1  -2  -1 8032.25  334.56
   1   2   1 7746.76  321.05
  -1  -2  -1 7635.73  312.46
   1   2   1 7377.58  311.44
  -1  -2  -1 7591.80  310.48
  -1  -2  -2 4169.58  178.00
   1   2   2 4208.29  178.10
   1   2   2 4295.08  185.08
   1   2   2 4119.32  177.63
   1   2   2 4140.76  201.12
  -1  -2  -2 4533.78  196.44
   1   2   2 4142.80  179.78
  -1  -2  -2 4421.94  180.57
  -1  -2  -3 4792.61  204.06
   1   2   3 4717.17  204.46
   1   2   3 4858.24  214.29
  -1  -2  -3 4656.87  210.25
  -1  -2  -3 5416.41  219.60
   1   2   3 4793.51  204.90
   1   2   3 4657.52  224.08
  -1  -2  -3 5130.60  207.53
  -1  -2  -4 2241.97   97.99
   1   2   4 2347.61   98.52
   1   2   4 2133.41  111.36
  -1  -2  -4 2008.64  104.07
  -1  -2  -4 2339.76  100.01
   1   2   4 2137.15   99.09
   1   2   4 2177.83  112.81
  -1  -2  -4 2570.52  110.14
  -1  -2  -4 2249.87  101.57
  -1  -2  -5 1849.02   85.14
   1   2   5 2076.21   86.94
   1   2   5 1658.56  101.99
  -1  -2  -5 2032.76   85.51
  -1  -2  -5 1679.94   92.83
  -1  -2  -5 1994.26   87.70
   1   2   5 1793.82   86.37
   1   2   5 1858.82   97.13
  -1  -2  -5 1970.23   89.32
  -1  -2  -6  433.14   25.47
   1   2   6  483.13   27.66
  -1  -2  -6  470.34   25.52
  -1  -2  -6  373.02   31.79
   1   2   6  451.23   33.21
   1   2   6  420.79   26.79
  -1  -2  -6  538.44   28.86
   1   2   7 4288.87  179.58
  -1  -2  -7 4145.08  175.49
   1   2   7 3875.76  177.57
  -1  -2  -7 4260.71  179.24
   1   2   7 3869.86  183.59
   1   2   7 4347.39  204.30
   1   2   8  285.75   22.61
  -1  -2  -8  252.33   18.58
  -1  -2  -8  216.29   26.02
   1   2   8  257.12   22.87
  -1  -2  -8  270.67   21.03
   1   2   8  265.19   20.37
   1   2   8  265.15   31.42
   1   2   9   25.15    8.94
  -1  -2  -9   18.28    8.04
   1   2   9   26.39   14.16
   1   2   9   21.45    6.02
   1   2   9   13.59    4.81
   1   2   9   20.37    5.27
  -1  -2  -9   21.48    5.46
  -1  -2  -9   21.38    3.60
  -1  -2 -10  178.45   25.67
   1   2  10  260.24   43.82
   1   2  10  215.72   22.92
  -1  -2 -10  214.59   19.57
   1   2  10  203.30   18.65
   1   2  10  202.87   19.05
  -1  -2 -10  208.76   13.45
   1   2  10  234.39   28.53
   1   2  11  122.80   19.66
   1   2  11  155.86   35.60
  -1  -2 -11  132.44   14.78
  -1  -2 -11   95.26   19.92
   1   2  11  128.44   19.14
   1   2  11  111.51   14.12
  -1  -2 -11  136.74   16.23
  -1  -2 -11  137.21   11.09
  -1  -2 -12   -0.88    2.82
   1   2  12    4.11    8.02
   1   2  12    2.16    2.26
  -1  -2 -12   -0.14    1.63
  -1  -2 -12   -0.64    2.70
   1   2  12   -0.84    2.73
  -1  -2 -12    0.50    1.17
   1   2  13   27.14   16.32
   1   2  13   29.08   10.05
  -1  -2 -13   18.63    9.62
  -1  -2 -13   32.60    8.72
   1   2  13   29.98    6.83
  -1  -2 -13   37.91    5.91
  -1  -2 -13   36.67    9.25
  -1  -2 -14   -1.63    4.75
   1   2  14    0.36    3.18
   1   2  14    1.47    4.98
  -1  -2 -14    8.93    3.00
  -1  -2 -14    3.33    2.32
   1   2  15  108.75   32.50
  -1  -2 -15   48.01   15.74
   1   2  15   93.79   21.36
  -1  -2 -15   89.45   16.06
  -1  -2 -16  178.20   32.70
   1   2  16  334.92   59.41
   1   2  16  264.69   38.88
  -1  -2 -16  298.73   31.67
   1   2  17  240.89   38.29
  -1  -2 -17  260.03   30.41
   1   2  18  165.37   33.87
   1   3 -14    2.51    3.65
  -1  -3  14    3.69    7.43
   1   3 -14   -3.00    3.24
  -1  -3  14   10.85   11.65
   1   3 -13   -0.10    2.59
  -1  -3  13    7.10    3.21
  -1  -3  13   13.95    9.23
   1   3 -13    4.08    3.38
  -1  -3  13   15.45   12.35
  -1  -3  12  286.05   42.54
  -1  -3  12  285.96   39.63
   1   3 -12  305.81   28.14
  -1  -3  12  239.54   44.57
   1   3 -11  197.68   21.75
  -1  -3  11  170.94   30.07
  -1  -3  11  128.11   26.28
   1   3 -11  168.16   18.53
  -1  -3  11  158.63   34.40
   1   3 -10  457.43   33.41
  -1  -3  10  392.16   45.68
   1   3 -10  350.18   27.45
  -1  -3  10  356.16   44.37
  -1  -3  10  324.22   26.38
  -1  -3  10  349.22   26.58
   1   3 -10  293.95   37.85
  -1  -3  10  281.26   44.09
   1   3  -9  109.35   14.44
   1   3  -9   72.51   18.99
  -1  -3   9   69.62   17.88
   1   3  -9   64.92   10.03
  -1  -3   9   72.03   19.03
  -1  -3   9   68.14   10.07
  -1  -3   9   75.65   10.43
  -1  -3   9   74.81   20.84
   1   3  -8 1144.01   43.18
  -1  -3   8 1000.86   62.39
   1   3  -8  882.94   33.04
  -1  -3   8  806.03   64.47
  -1  -3   8  806.98   61.95
   1   3  -8  699.42   57.91
  -1  -3   8  833.32   31.74
  -1  -3   7 1450.43   91.91
   1   3  -7 1183.93   83.28
  -1  -3   7 1266.31   96.22
   1   3  -7 1406.11   70.08
  -1  -3   7 1439.80   99.46
   1   3  -7 1421.47   71.33
   1   3  -7 1193.90   96.31
  -1  -3   7 1386.45   70.52
   1   3  -6  119.28   25.00
   1   3  -6  222.82   17.96
   1   3  -6  173.48   14.84
   1   3  -6  151.02   21.31
  -1  -3   6  153.19   23.22
   1   3  -6  169.49   14.01
  -1  -3   6  191.37   28.73
  -1  -3   6  176.99   14.34
  -1  -3   6  164.40   28.03
   1   3  -6  171.63   15.10
   1   3  -6  151.70   27.94
  -1  -3   6  162.42   14.31
   1   3  -5   21.95    6.02
   1   3  -5   20.51    9.69
   1   3  -5   28.28    5.28
  -1  -3   5   23.12    7.70
   1   3  -5   18.77    7.34
   1   3  -5   24.07   11.25
   1   3  -5   25.46    4.56
  -1  -3   5   32.33   11.59
  -1  -3   5   20.30    4.03
   1   3  -5   29.77    5.26
  -1  -3   5   29.82   10.98
   1   3  -4  264.48   17.49
  -1  -3   4  219.54   24.65
   1   3  -4  225.84   25.01
   1   3  -4  176.15   32.28
   1   3  -4  212.71   14.41
  -1  -3   4  225.29   31.11
  -1  -3   4  222.88   14.65
  -1  -3   4  219.55   27.62
   1   3  -4  199.44   31.26
   1   3  -4  213.38   15.96
   1   3  -4  161.24   20.32
   1   3  -3  252.55   16.45
   1   3  -3  206.90   23.07
  -1  -3   3  214.92   29.52
  -1  -3   3  243.68   14.81
   1   3  -3  238.12   14.47
  -1  -3   3  229.37   26.35
   1   3  -3  211.90   34.18
   1   3  -3  238.13   16.40
   1   3  -3  251.96   34.83
   1   3  -3  189.18   20.04
   1   3  -2  690.57   33.76
   1   3  -2  772.30   38.92
   1   3  -2  560.67   42.42
  -1  -3   2  646.38   31.70
   1   3  -2  655.72   31.47
  -1  -3   2  688.45   54.89
  -1  -3   2  689.30   47.75
   1   3  -2  637.23   60.51
   1   3  -2  636.76   33.82
   1   3  -2  671.66   60.23
   1   3  -2  593.42   38.14
   1   3  -1   63.31   16.33
   1   3  -1   55.67    5.85
   1   3  -1   53.21    9.74
   1   3  -1   59.94    8.27
  -1  -3   1   57.41   13.44
   1   3  -1   55.27    4.87
  -1  -3   1   38.65    8.06
  -1  -3   1   62.65    6.27
   1   3  -1   60.55    6.34
  -1  -3   1   61.51   11.24
   1   3  -1   54.49    7.48
   1   3   0  106.40    8.33
   1   3   0   88.12   20.02
  -1  -3   0  128.78    9.10
   1   3   0   96.77   12.11
   1   3   0   80.81   10.25
  -1  -3   0   91.97   13.04
   1   3   0   88.36    6.77
  -1  -3   0   95.48   16.52
   1   3   0   80.30    8.94
  -1  -3   0  155.79   10.31
  -1  -3   0   77.04   10.46
   1   3   0  111.84    8.76
  -1  -3  -1 2710.80  118.48
   1   3   1 2685.55  118.51
   1   3   1 2919.69  127.88
  -1  -3  -1 2972.16  142.91
   1   3   1 2748.37  121.89
  -1  -3  -1 2764.35  118.56
   1   3   1 3018.70  160.54
  -1  -3  -1 2803.25  125.45
   1   3   2   10.19    7.70
  -1  -3  -2    2.88    1.44
   1   3   2    9.40    2.07
   1   3   2   12.42    4.34
  -1  -3  -2    4.34    5.68
   1   3   2   11.22    2.60
  -1  -3  -2    9.72    2.55
  -1  -3  -2    5.75    3.24
  -1  -3  -3 2259.84   97.34
   1   3   3 2245.29   97.66
   1   3   3 2196.31  111.34
   1   3   3 2092.49   98.69
  -1  -3  -3 2695.80  118.36
   1   3   3 2221.37  121.17
  -1  -3  -3 2387.90  103.89
   1   3   3 2492.63  138.80
   1   3   3 2150.44  101.79
  -1  -3  -3 2293.00   96.45
  -1  -3  -4 2029.74   87.87
   1   3   4 1957.37   88.60
   1   3   4 2077.43   88.19
   1   3   4 2007.63  106.74
   1   3   4 1908.80   90.23
   1   3   4 1943.06  109.13
   1   3   4 2147.85  127.73
  -1  -3  -4 2105.55   94.44
   1   3   4 2029.67   93.19
  -1  -3  -5 2787.70  125.21
   1   3   5 3189.91  126.67
   1   3   5 2602.08  148.72
   1   3   5 2863.65  145.94
   1   3   5 2750.96  128.40
  -1  -3  -5 3011.40  132.71
   1   3   5 3028.90  166.79
  -1  -3  -6  871.89   42.94
   1   3   6  962.67   44.94
   1   3   6  806.69   64.94
  -1  -3  -6  749.67   52.85
   1   3   6  903.62   58.86
   1   3   6  894.30   46.44
  -1  -3  -6  946.47   49.62
   1   3   6  917.85   74.20
   1   3   7  111.01   22.87
  -1  -3  -7  106.25    9.67
  -1  -3  -7   89.13   14.92
   1   3   7  116.74   11.33
  -1  -3  -7  118.97    9.96
   1   3   7  109.89   11.53
   1   3   7  107.11   16.63
  -1  -3  -7  121.62   13.39
   1   3   8   26.15   11.16
  -1  -3  -8   40.92    6.05
  -1  -3  -8   33.77    5.25
   1   3   8   55.87   20.10
  -1  -3  -8   31.51    9.03
   1   3   8   38.63    7.11
   1   3   8   38.35    9.23
   1   3   8   39.06    6.86
  -1  -3  -8   34.82    7.35
   1   3   9   25.57   12.26
  -1  -3  -9   35.09    5.73
  -1  -3  -9   21.70    8.38
   1   3   9   42.82    8.37
   1   3   9   48.99   19.90
   1   3   9   29.68    6.39
   1   3   9   33.70    8.72
  -1  -3  -9   43.49    8.55
  -1  -3  -9   36.55    4.01
   1   3  10   15.74    8.73
  -1  -3 -10    6.12    4.14
   1   3  10   17.53    5.55
   1   3  10   10.45    9.41
   1   3  10   13.11    4.23
   1   3  10   12.32    5.79
  -1  -3 -10   14.07    2.57
  -1  -3 -10   22.52    6.74
   1   3  11    1.61    3.63
  -1  -3 -11    7.04    2.88
  -1  -3 -11    7.82    6.02
   1   3  11   12.40    5.09
   1   3  11    2.96    7.07
   1   3  11    5.98    3.76
  -1  -3 -11    6.27    1.80
  -1  -3 -11    5.82    2.82
  -1  -3 -12  261.10   21.24
  -1  -3 -12  170.43   28.53
   1   3  12  281.28   53.00
   1   3  12  275.60   30.07
   1   3  12  243.99   26.02
  -1  -3 -12  234.48   24.76
  -1  -3 -12  248.46   15.81
   1   3  12  280.31   37.21
  -1  -3 -13  347.08   26.43
  -1  -3 -13  218.02   34.17
   1   3  13  323.93   59.94
   1   3  13  321.71   34.95
   1   3  13  322.98   31.08
  -1  -3 -13  332.82   30.96
  -1  -3 -13  329.94   19.97
  -1  -3 -14  236.71   35.68
   1   3  14  310.47   36.27
   1   3  14  259.82   54.39
  -1  -3 -14  309.22   30.49
   1   3  15  103.44   33.83
  -1  -3 -15   57.86   17.61
   1   3  15   65.16   17.10
  -1  -3 -15   88.47   16.34
   1   3  16  109.65   35.15
  -1  -3 -16   79.86   21.70
   1   3  16   98.01   21.84
  -1  -3 -16  104.73   18.66
   1   3  17   53.10   17.66
  -1  -3 -17   44.22   15.86
   1   3  17   81.06   31.48
  -1  -3 -17   85.29   17.18
   1   3  18   63.64   19.61
  -1  -3 -18   55.56   18.85
   1   4 -15   33.60    9.63
   1   4 -14    5.41    2.94
   1   4 -13   64.63   12.89
  -1  -4  13   55.03   19.09
   1   4 -13   43.44    9.94
  -1  -4  13   39.52   18.63
   1   4 -12  131.04   18.05
  -1  -4  12   92.98   23.84
   1   4 -12   99.33   15.21
  -1  -4  12  137.83   25.31
  -1  -4  12  143.34   33.05
   1   4 -11  160.40   19.11
  -1  -4  11  131.72   28.18
   1   4 -11  111.09   15.33
  -1  -4  11  110.38   23.63
  -1  -4  11  100.66   26.41
   1   4 -10 1122.83   60.70
  -1  -4  10 1018.05   82.33
  -1  -4  10  782.79   71.71
  -1  -4  10  860.48   83.61
   1   4 -10  897.84   54.98
  -1  -4   9 1107.41   85.08
  -1  -4   9 1016.20   89.34
   1   4  -9 1110.86   60.52
  -1  -4   9 1024.21   59.31
  -1  -4   9  979.68   81.34
   1   4  -9  840.86   86.05
   1   4  -8    2.17    1.75
   1   4  -8    0.21    3.30
  -1  -4   8    1.10    1.73
  -1  -4   8    4.66    5.63
   1   4  -8    4.14    2.48
  -1  -4   8    0.92    1.63
  -1  -4   8    9.28    3.75
   1   4  -7  684.18   31.40
  -1  -4   7  495.29   43.30
  -1  -4   7  538.75   50.62
   1   4  -7  551.75   24.86
  -1  -4   7  588.34   50.93
  -1  -4   7  537.47   26.05
   1   4  -7  377.10   49.39
   1   4  -6  367.03   24.64
   1   4  -6  264.21   21.74
   1   4  -6  281.88   21.10
  -1  -4   6  278.64   33.41
   1   4  -6  288.51   31.73
  -1  -4   6  299.47   37.82
  -1  -4   6  280.59   36.93
   1   4  -6  251.19   44.87
   1   4  -6  303.77   21.15
   1   4  -6  303.06   42.65
   1   4  -6  284.12   44.61
  -1  -4   6  314.25   22.42
   1   4  -6  252.67   30.89
   1   4  -5   57.27    8.06
   1   4  -5   27.06   14.12
   1   4  -5   57.85    9.12
  -1  -4   5   48.38   12.56
   1   4  -5   33.77    9.74
   1   4  -5   33.27    9.22
  -1  -4   5   33.46   11.61
   1   4  -5    7.16    8.18
   1   4  -5   38.35    5.96
  -1  -4   5   47.78    6.81
   1   4  -5   47.29    7.27
  -1  -4   5   38.90   12.07
   1   4  -5   31.11   12.26
  -1  -4   5   45.93    7.12
   1   4  -5   18.06    6.77
   1   4  -4    2.69    4.55
   1   4  -4    2.86    1.71
   1   4  -4    3.17    2.11
  -1  -4   4    2.00    2.23
   1   4  -4    0.25    2.10
   1   4  -4    3.29    3.64
  -1  -4   4    5.95    7.61
  -1  -4   4   -0.96    0.98
   1   4  -4    1.72    1.01
   1   4  -4   11.72    9.89
   1   4  -4    2.40    1.37
   1   4  -4    0.79    1.19
  -1  -4   4    4.26    2.05
  -1  -4   4    3.98    3.88
   1   4  -4   -1.12    6.47
   1   4  -3    7.01    6.59
   1   4  -3   26.60    4.60
   1   4  -3   29.05    6.28
   1   4  -3   21.57    7.36
   1   4  -3   23.85    3.95
  -1  -4   3   16.46    8.19
   1   4  -3   11.08    9.50
   1   4  -3   29.92    5.21
   1   4  -3   22.62    6.39
  -1  -4   3   25.71    9.09
  -1  -4   3    2.05    1.63
   1   4  -2   87.43    8.58
   1   4  -2  103.91   25.43
   1   4  -2   89.90   11.54
   1   4  -2   75.32   13.16
  -1  -4   2   92.94   17.94
   1   4  -2   90.74    8.02
   1   4  -2   92.49   22.60
   1   4  -2   98.95    9.54
  -1  -4   2   97.29   16.21
   1   4  -2   95.80   12.77
   1   4  -1  515.83   26.63
   1   4  -1  496.29   32.74
   1   4  -1  434.62   34.90
  -1  -4   1  542.91   40.31
  -1  -4   1  511.85   44.85
   1   4  -1  485.17   25.42
   1   4  -1  529.79   59.13
   1   4  -1  497.19   27.19
  -1  -4   1  363.02   34.82
   1   4  -1  468.97   31.95
   1   4   0  873.29   43.51
   1   4   0  908.71   52.44
   1   4   0  741.10   51.54
   1   4   0  858.82   43.44
  -1  -4   0  938.65   64.74
   1   4   0  919.70   44.55
   1   4   0  984.47   85.18
  -1  -4   0  948.25   44.37
   1   4   0  833.05   48.71
  -1  -4   0  750.43   54.00
   1   4   1 1852.82   84.13
  -1  -4  -1 2140.79   85.59
   1   4   1 1904.42   95.98
   1   4   1 1738.47   92.59
  -1  -4  -1 2217.79  111.21
   1   4   1 1965.23  132.92
  -1  -4  -1 1894.96   84.68
   1   4   1 1820.06   89.93
   1   4   1 1911.76   84.88
  -1  -4  -1 1752.78   95.00
  -1  -4  -2  837.74   39.65
   1   4   2  812.69   39.65
   1   4   2  756.47   50.83
  -1  -4  -2  982.84   61.78
   1   4   2  810.47   45.28
  -1  -4  -2  905.78   40.22
   1   4   2  939.58   81.97
  -1  -4  -2  867.20   49.83
   1   4   3 1443.82   63.50
  -1  -4  -3 1349.36   62.99
   1   4   3 1421.75   81.41
   1   4   3 1390.27   69.97
  -1  -4  -3 1428.29   62.90
   1   4   3 1525.66  111.39
  -1  -4  -3 1472.42   73.62
   1   4   4 2294.20  130.07
  -1  -4  -4 2447.83  106.70
   1   4   4 2460.80  107.49
  -1  -4  -4 2665.27  118.04
   1   4   4 2758.10  163.81
  -1  -4  -4 2476.22  105.72
   1   4   4 2510.57  114.86
  -1  -4  -5   96.35    7.56
   1   4   5  111.94   26.71
   1   4   5  101.36    7.77
   1   4   5  119.61   21.28
   1   4   5   93.74    9.95
  -1  -4  -5  118.71   13.25
  -1  -4  -5   97.26    6.16
   1   4   5   99.00   11.50
  -1  -4  -6  516.33   26.40
   1   4   6  544.05   27.69
   1   4   6  453.33   48.75
   1   4   6  490.38   30.92
  -1  -4  -6  510.45   23.22
  -1  -4  -6  555.79   35.58
   1   4   6  555.51   62.11
   1   4   7    8.58    2.96
  -1  -4  -7    3.44    1.42
   1   4   7    2.43    8.33
   1   4   7    1.31    0.98
  -1  -4  -7    4.86    2.90
   1   4   7    1.81    1.37
  -1  -4  -7    5.12    0.82
  -1  -4  -7    6.30    3.45
   1   4   8   16.99   12.68
  -1  -4  -8   16.64    3.38
  -1  -4  -8   13.71    6.37
   1   4   8   24.45   15.82
   1   4   8   21.81    5.03
   1   4   8   15.92    4.68
  -1  -4  -8   16.01    1.54
  -1  -4  -8   18.16    5.73
   1   4   9   72.62   22.42
  -1  -4  -9   56.33   13.85
   1   4   9   71.97   27.05
   1   4   9   79.32   10.97
   1   4   9   71.46   10.51
  -1  -4  -9   74.04    4.56
  -1  -4  -9   89.94   13.13
   1   4  10   28.48    7.12
   1   4  10   26.67   15.94
  -1  -4 -10   29.23    5.11
  -1  -4 -10    6.30    5.05
  -1  -4 -10   24.36    2.48
  -1  -4 -10   26.60    7.27
   1   4  11   29.04    7.77
  -1  -4 -11    6.87    5.04
   1   4  11   36.26   20.25
  -1  -4 -11    4.28    2.29
   1   4  11   21.88   13.80
  -1  -4 -11   20.56    2.47
  -1  -4 -11   31.42    8.29
   1   4  12  196.15   37.51
  -1  -4 -12  229.69   18.26
   1   4  12  193.95   46.20
  -1  -4 -12  203.36   16.68
  -1  -4 -12  219.59   30.95
   1   4  12  240.82   25.95
  -1  -4 -12  257.79   26.15
  -1  -4 -12  229.03   11.29
  -1  -4 -13  459.19   28.49
   1   4  13  527.09   80.29
  -1  -4 -13  520.82   28.84
  -1  -4 -13  443.07   46.94
   1   4  13  512.13   41.33
  -1  -4 -13  482.63   19.16
  -1  -4 -13  538.12   39.42
  -1  -4 -14  466.49   53.80
   1   4  14  576.85   50.82
   1   4  14  642.37   92.77
  -1  -4 -14  681.02   50.09
   1   4  15  336.32   68.58
  -1  -4 -15  249.53   38.53
   1   4  15  366.89   40.43
  -1  -4 -15  333.11   34.56
   1   4  16   21.44    9.80
  -1  -4 -16   -1.93    8.07
   1   4  16   -5.37    9.34
  -1  -4 -16   19.08    7.94
   1   4  17   17.53    9.18
   1   4  17   25.16   25.20
  -1  -4 -17   13.86    9.51
  -1  -4 -18    8.12    7.19
   1   5 -14   26.42    8.68
   1   5 -13   50.22   10.86
   1   5 -12   35.38    9.41
  -1  -5  12   92.06   25.47
   1   5 -12   55.89   11.23
  -1  -5  12   52.81   20.93
   1   5 -11  454.44   35.75
  -1  -5  11  445.76   54.52
  -1  -5  11  377.00   54.45
   1   5 -11  369.27   31.61
  -1  -5  11  390.20   45.20
   1   5 -10  177.95   20.12
  -1  -5  10  164.42   30.96
   1   5 -10  159.59   17.97
  -1  -5  10  125.91   24.62
  -1  -5  10  145.60   31.50
   1   5  -9  273.58   24.16
  -1  -5   9  254.69   37.53
   1   5  -9  222.51   20.77
  -1  -5   9  204.25   31.74
  -1  -5   9  186.13   35.03
   1   5  -9  172.70   38.86
   1   5  -8  219.53   44.10
   1   5  -8  343.73   26.90
  -1  -5   8  313.90   40.03
  -1  -5   8  286.67   23.75
   1   5  -8  310.38   24.15
  -1  -5   8  283.45   40.98
  -1  -5   8  279.86   37.39
   1   5  -8  216.77   33.74
   1   5  -7   28.73    6.65
   1   5  -7   21.11   13.94
  -1  -5   7   36.66   13.38
   1   5  -7   33.93    7.69
   1   5  -7   21.62   15.17
   1   5  -7   35.37    6.91
  -1  -5   7   29.05    6.42
  -1  -5   7   39.61   13.46
  -1  -5   7   30.93    6.47
  -1  -5   7   44.05   14.71
   1   5  -7   12.79    7.37
   1   5  -6   10.16   12.14
   1   5  -6    4.36    3.23
   1   5  -6    2.64    1.59
  -1  -5   6   -1.47    5.98
   1   5  -6    6.84    3.74
   1   5  -6    2.68    3.06
   1   5  -6    7.18    7.88
  -1  -5   6    0.83    1.07
   1   5  -6    2.84    1.98
  -1  -5   6    5.10    5.05
   1   5  -6   -1.58    2.82
  -1  -5   6    3.32    2.02
  -1  -5   6    2.37    1.78
   1   5  -5   88.85   10.65
   1   5  -5   63.75   21.82
   1   5  -5   65.10   14.58
  -1  -5   5   81.12   17.03
   1   5  -5   59.11   13.51
   1   5  -5   90.05   12.73
   1   5  -5   85.31    9.65
   1   5  -5   57.75   21.90
  -1  -5   5   80.04   18.75
   1   5  -5   63.63   14.39
  -1  -5   5   67.98   17.09
  -1  -5   5   90.76   10.85
   1   5  -4  200.88   16.41
   1   5  -4  231.59   44.37
   1   5  -4  146.69   24.71
   1   5  -4  195.10   20.04
   1   5  -4  157.86   21.94
   1   5  -4  208.43   15.84
  -1  -5   4  224.58   30.84
  -1  -5   4  176.53   26.61
   1   5  -4  167.60   35.50
   1   5  -4  191.98   16.76
  -1  -5   4  200.91   16.82
   1   5  -4  191.31   32.17
   1   5  -4  190.03   23.66
   1   5  -3    5.34    6.77
   1   5  -3    4.55    1.88
   1   5  -3   13.30    8.48
   1   5  -3    7.19    3.72
   1   5  -3    6.59    4.73
   1   5  -3    4.24    1.76
   1   5  -3    9.06    8.82
  -1  -5   3   -0.85    3.91
   1   5  -3    5.62    2.38
   1   5  -3    2.73    3.48
  -1  -5   3    2.09    2.48
   1   5  -3    6.45    3.82
  -1  -5   3    3.79    2.07
   1   5  -2 1148.16   54.93
   1   5  -2 1091.47   86.37
   1   5  -2 1098.08   63.20
   1   5  -2  953.59   65.77
   1   5  -2 1080.28   80.50
  -1  -5   2 1188.34   74.79
  -1  -5   2 1199.07   80.78
   1   5  -2 1103.04   95.36
   1   5  -2 1081.29   53.96
   1   5  -2 1119.53   56.08
  -1  -5   2 1180.86   56.16
   1   5  -2 1181.48  106.90
   1   5  -2 1049.99   64.51
   1   5  -1 2442.55   41.00
   1   5  -1 2378.44  113.31
   1   5  -1 2427.55   66.39
   1   5  -1 1967.97   64.07
   1   5  -1 2253.53   90.38
   1   5  -1 2398.25  120.21
  -1  -5   1 2602.36   83.63
  -1  -5   1 2618.04   95.47
   1   5  -1 2374.38   40.93
   1   5  -1 2409.23   44.85
   1   5  -1 2619.99  142.30
  -1  -5   1 1934.95   76.08
   1   5  -1 2324.29   62.74
   1   5   0  709.39   25.58
   1   5   0  748.88   68.34
   1   5   0  664.52   38.61
   1   5   0  608.94   36.95
  -1  -5   0  840.86   55.61
   1   5   0  676.52   26.72
   1   5   0  706.27   27.18
   1   5   0  731.17   76.68
  -1  -5   0  628.80   44.34
   1   5   0  694.27   35.67
   1   5   1  440.11   54.90
   1   5   1  410.10   21.17
   1   5   1  373.13   32.13
   1   5   1  367.75   28.53
  -1  -5  -1  481.77   42.04
   1   5   1  397.97   22.02
   1   5   1  365.69   27.06
  -1  -5  -1  457.62   22.65
   1   5   1  426.08   59.27
  -1  -5  -1  380.23   33.98
  -1  -5  -2 1146.54   45.23
   1   5   2 1070.22   92.88
   1   5   2  829.07   41.82
  -1  -5  -2  916.17   52.75
   1   5   2  863.29   59.20
   1   5   2  759.21   48.71
  -1  -5  -2 1097.39   69.56
   1   5   2  853.44   49.89
   1   5   2  828.19   42.44
  -1  -5  -2  892.32   42.68
   1   5   2  903.67   91.95
  -1  -5  -2  790.17   55.43
   1   5   3  245.83   20.34
   1   5   3  274.39   30.82
  -1  -5  -3  298.59   16.40
   1   5   3  316.51   48.42
   1   5   3  280.82   16.31
   1   5   3  304.62   49.69
   1   5   3  291.76   22.99
  -1  -5  -3  302.58   16.75
  -1  -5  -3  305.27   27.58
   1   5   4  111.28    8.19
   1   5   4   70.12   23.35
  -1  -5  -4   96.25    7.41
   1   5   4  107.57   19.90
   1   5   4  105.37   28.80
   1   5   4  119.48   22.80
   1   5   4  102.21   12.44
  -1  -5  -4  103.46    7.47
  -1  -5  -4  107.64   14.88
   1   5   5   71.61    6.74
  -1  -5  -5   69.72    5.97
   1   5   5   88.15   26.43
   1   5   5   74.98    6.00
   1   5   5   92.70   20.61
   1   5   5   94.10   28.24
   1   5   5   87.53   19.28
   1   5   5   67.70   10.27
  -1  -5  -5   88.90   13.00
  -1  -5  -5   79.42    5.58
  -1  -5  -6   49.36    4.96
   1   5   6   57.29   21.31
   1   5   6   43.30   15.44
   1   5   6   48.48    5.10
  -1  -5  -6   44.61   10.46
   1   5   6   65.65   24.22
   1   5   6   54.25   15.18
   1   5   6   51.47    8.00
  -1  -5  -6   57.25   10.50
   1   5   6   64.78   10.84
  -1  -5  -7   65.37    6.14
   1   5   7   48.43   19.84
   1   5   7   65.30    6.93
   1   5   7   52.85   22.19
  -1  -5  -7   70.98   13.70
   1   5   7   67.65    9.68
   1   5   7   70.29   17.38
  -1  -5  -7   83.98   12.88
   1   5   7   83.17   11.89
   1   5   8  171.40   38.53
  -1  -5  -8  166.17   11.72
   1   5   8  213.13   46.53
  -1  -5  -8  143.50   21.57
   1   5   8  184.35   14.43
   1   5   8  149.33   16.03
   1   5   8  211.79   29.76
  -1  -5  -8  184.59   20.37
   1   5   9  420.30   67.55
  -1  -5  -9  363.25   21.30
  -1  -5  -9  304.26   35.18
   1   5   9  381.63   25.88
   1   5   9  336.74   27.23
   1   5   9  381.22   41.17
  -1  -5  -9  426.51   33.62
   1   5   9  360.15   57.87
   1   5  10  104.46   29.38
  -1  -5 -10   96.97   19.13
   1   5  10  114.49   36.17
   1   5  10  105.48   13.45
   1   5  10  126.89   22.72
  -1  -5 -10  133.49   18.06
  -1  -5 -11  308.56   37.65
   1   5  11  373.81   68.75
   1   5  11  333.58   29.19
   1   5  11  367.54   41.13
  -1  -5 -11  406.17   34.65
   1   5  11  363.85   58.27
  -1  -5 -12  396.97   25.92
  -1  -5 -12  361.12   42.81
   1   5  12  441.25   75.75
   1   5  12  379.35   33.81
   1   5  12  410.77   44.02
  -1  -5 -12  449.77   37.96
   1   5  12  413.21   61.97
  -1  -5 -13   75.82    9.90
  -1  -5 -13   67.47   17.50
   1   5  13  101.79   16.80
   1   5  13  103.52   37.81
   1   5  13   71.77   17.84
   1   5  13  102.81   30.03
  -1  -5 -13   88.27   16.33
   1   5  14  112.12   18.89
  -1  -5 -14   70.11   18.96
  -1  -5 -14   94.96   17.47
   1   5  15  128.25   21.59
  -1  -5 -15   79.14   20.48
   1   5  15  117.60   43.86
  -1  -5 -15  110.90   19.29
  -1  -5 -16   62.83   19.20
   1   5  16   77.22   35.71
  -1  -5 -16   55.53   13.74
  -1  -5 -17   -0.52    3.45
   1   5  17   -9.34   22.57
   1   5  18  -25.00   21.02
   1   6 -11   82.17   14.02
  -1  -6  11   51.83   16.00
   1   6 -11   58.56   11.33
  -1  -6  11   88.64   26.63
   1   6 -10   83.18   13.43
   1   6 -10   48.84    9.87
  -1  -6  10   90.59   21.26
  -1  -6  10   45.06   16.18
   1   6  -9   13.11    4.88
   1   6  -9    6.89    3.04
  -1  -6   9    7.46    5.43
  -1  -6   9   11.79    9.65
   1   6  -8  182.67   18.99
   1   6  -8  155.38   16.99
  -1  -6   8  154.78   27.85
  -1  -6   8  151.59   30.61
   1   6  -7   30.88    7.07
   1   6  -7   22.71    5.72
  -1  -6   7   22.89    5.95
  -1  -6   7   33.37   12.91
  -1  -6   7   28.11   12.82
   1   6  -6   31.71    6.64
   1   6  -6    6.05    4.59
   1   6  -6   30.42    6.32
  -1  -6   6   31.78   12.85
   1   6  -6   44.49   13.36
  -1  -6   6   46.11   14.37
   1   6  -5   31.74    6.35
   1   6  -5   14.28    6.17
   1   6  -5   25.60    7.31
   1   6  -5   22.91    5.38
  -1  -6   5   16.93    9.57
  -1  -6   5   22.27   10.10
   1   6  -5   28.88    9.86
   1   6  -4    0.16    8.78
   1   6  -4    3.34    2.19
   1   6  -4    1.25    3.19
   1   6  -4    1.03    1.23
   1   6  -4   -1.08    5.08
   1   6  -4    6.70    3.06
  -1  -6   4    2.47    2.64
  -1  -6   4    3.55    1.23
   1   6  -4    3.26    3.54
  -1  -6   4   -0.79    1.76
   1   6  -3 1005.80   50.04
   1   6  -3  770.52   76.14
   1   6  -3  930.33   59.70
   1   6  -3  778.71   58.93
  -1  -6   3  992.00   75.61
  -1  -6   3 1034.14   72.51
   1   6  -3  940.45   49.41
   1   6  -3  916.54  103.69
  -1  -6   3  984.21   51.41
   1   6  -3  892.34   61.63
   1   6  -2  489.12   28.67
   1   6  -2  432.65   55.14
   1   6  -2  415.05   36.29
   1   6  -2  419.90   37.07
  -1  -6   2  526.28   46.42
  -1  -6   2  535.30   51.31
   1   6  -2  484.54   29.10
  -1  -6   2  522.86   30.67
   1   6  -2  474.96   29.97
   1   6  -2  399.69   65.67
   1   6  -2  454.31   37.88
   1   6  -1  360.63   22.99
   1   6  -1  290.66   47.27
   1   6  -1  382.14   33.91
   1   6  -1  322.23   30.29
   1   6  -1  369.29   42.88
   1   6  -1  398.51   55.27
   1   6  -1  401.96   24.76
  -1  -6   1  470.25   46.04
   1   6  -1  375.05   24.71
   1   6  -1  414.95   65.70
   1   6  -1  368.92   31.72
  -1  -6   1  414.76   25.54
   1   6   0 1641.93   59.23
   1   6   0 1544.97  114.59
   1   6   0 1512.85   78.63
   1   6   0 1431.75   71.25
  -1  -6   0 1897.40   75.06
   1   6   0 1535.85  112.36
   1   6   0 1683.15   62.87
   1   6   0 1547.21   92.70
  -1  -6   0 2096.00  103.68
   1   6   0 1683.36   61.98
   1   6   0 1720.74  137.71
   1   6   0 1554.11   72.70
  -1  -6   0 1393.17   85.75
   1   6   1 1133.95   51.17
   1   6   1 1112.26  102.11
   1   6   1 1012.93   69.13
  -1  -6  -1 1142.85   62.64
   1   6   1  974.56   59.44
   1   6   1 1065.64   92.06
   1   6   1  995.24   74.84
   1   6   1  999.96   53.92
   1   6   1 1105.66   61.87
  -1  -6  -1  913.12   70.91
   1   6   1 1151.08  114.70
   1   6   1 1090.87   52.72
   1   6   2   61.74    6.20
   1   6   2   43.62   21.40
   1   6   2   45.00    8.48
   1   6   2   55.08   13.59
   1   6   2   70.79   23.63
  -1  -6  -2   48.66    9.75
   1   6   2   55.26   18.79
   1   6   2   56.26   14.01
   1   6   2   56.53    6.59
   1   6   2   41.16    8.46
  -1  -6  -2   71.94   14.85
   1   6   3    8.60    2.05
   1   6   3   13.16   13.30
  -1  -6  -3    3.92    2.63
   1   6   3   19.73    5.01
   1   6   3    3.55    2.97
   1   6   3    5.98    9.92
   1   6   3    1.39    2.04
  -1  -6  -3   12.80    6.78
   1   6   3   11.00    4.68
   1   6   3    4.76    4.93
  -1  -6  -3    8.65    2.43
  -1  -6  -4   45.52    5.20
   1   6   4   42.55   20.09
   1   6   4   35.97    4.29
   1   6   4   38.71   13.00
   1   6   4   31.07    5.67
   1   6   4   13.73    8.75
  -1  -6  -4   40.75    9.20
   1   6   4   43.38   15.24
   1   6   4   15.45    5.57
  -1  -6  -4   30.83    9.17
   1   6   4   40.79    8.47
   1   6   5   22.98   13.41
   1   6   5   10.76    2.30
  -1  -6  -5   13.30    2.35
   1   6   5   11.52    8.78
   1   6   5   13.08    3.19
  -1  -6  -5    7.98    4.19
   1   6   5   11.06    1.85
   1   6   5   18.17   12.96
   1   6   5   14.43    8.62
  -1  -6  -5   12.58    5.17
   1   6   5   14.30    5.11
  -1  -6  -6  129.96    8.56
   1   6   6  109.87   33.97
   1   6   6  110.19    9.19
   1   6   6  124.41    7.82
  -1  -6  -6  153.26   20.27
   1   6   6  200.03   44.51
   1   6   6  128.96   25.67
   1   6   6  123.17   15.51
  -1  -6  -6  140.66   19.04
   1   6   7   17.87   13.53
  -1  -6  -7   15.31    2.49
  -1  -6  -7   17.05    7.08
   1   6   7   17.74    2.69
   1   6   7   31.45   19.41
   1   6   7   20.32    9.61
   1   6   7   21.24    5.49
  -1  -6  -7   24.40    7.86
  -1  -6  -8   97.98    7.48
   1   6   8   83.01   29.34
  -1  -6  -8   94.36   17.43
   1   6   8  100.43   32.10
   1   6   8   84.39    7.64
   1   6   8   95.97   12.84
  -1  -6  -8  105.57   16.87
  -1  -6  -9  209.25   28.15
   1   6   9  250.53   55.97
   1   6   9  254.77   17.60
  -1  -6  -9  251.05   15.25
   1   6   9  333.06   61.22
  -1  -6  -9  271.40   28.16
  -1  -6 -10  899.04   70.56
   1   6  10  931.99   51.59
   1   6  10 1099.03  124.91
  -1  -6 -10  996.73   47.44
  -1  -6 -10 1157.31   68.98
   1   6  10 1061.29  114.44
  -1  -6 -11  242.47   33.10
   1   6  11  336.26   67.86
   1   6  11  247.33   21.74
   1   6  11  306.40   58.92
  -1  -6 -11  287.19   17.94
  -1  -6 -11  303.46   31.38
   1   6  12   43.25    9.06
  -1  -6 -12   37.06   13.03
   1   6  12   32.49   20.35
   1   6  12   53.81   25.80
  -1  -6 -12   48.82   12.23
   1   6  13  191.35   54.99
  -1  -6 -13  121.89   24.77
  -1  -6 -13  194.01   25.87
  -1  -6 -14   37.57   14.56
   1   6  14   43.64   26.32
  -1  -6 -14   66.17   15.45
  -1  -6 -15    0.30    2.43
  -1  -6 -15    6.58    4.69
   1   6  16  -20.89   19.18
  -1  -6 -16  -11.00    7.92
   1   6  17   40.31   28.35
   1   7 -10   -1.58    3.30
   1   7  -9    1.51    1.66
   1   7  -9    2.06    1.49
  -1  -7   9   -0.99    3.77
   1   7  -8    0.67    1.44
   1   7  -8    8.69    3.67
  -1  -7   8    5.84    4.01
   1   7  -7  101.06   13.58
   1   7  -7  102.04   13.25
  -1  -7   7  122.80   25.50
  -1  -7   7  101.02   24.23
   1   7  -6  213.89   19.56
   1   7  -6  171.23   17.68
  -1  -7   6  214.11   34.01
  -1  -7   6  192.45   33.22
   1   7  -5  454.20   30.88
   1   7  -5  391.47   46.71
  -1  -7   5  518.65   53.01
   1   7  -5  411.76   29.84
  -1  -7   5  527.53   54.63
   1   7  -4  677.00   39.92
   1   7  -4  639.75   67.38
  -1  -7   4  653.00   60.14
   1   7  -4  643.11   39.64
   1   7  -3  281.53   20.77
   1   7  -3  250.41   42.46
   1   7  -3  231.91   26.59
   1   7  -3  248.50   20.60
  -1  -7   3  316.39   37.65
   1   7  -2   59.61    8.00
   1   7  -2   55.49   11.75
   1   7  -2   66.40   21.14
   1   7  -2   60.34    8.73
   1   7  -2   42.15   10.44
   1   7  -1  186.41   14.77
   1   7  -1  194.52   40.49
   1   7  -1  152.24   19.37
   1   7  -1  174.27   15.65
   1   7  -1  186.87   16.29
   1   7  -1  146.01   20.16
   1   7   0  356.44   22.14
   1   7   0  322.29   54.78
   1   7   0  309.24   28.21
   1   7   0  367.36   25.35
   1   7   0  409.67   33.84
   1   7   0  370.40   24.59
  -1  -7   0  311.62   40.76
   1   7   1   14.06    3.23
  -1  -7  -1   11.13    5.07
   1   7   1   36.00    7.68
   1   7   1   44.09   18.34
   1   7   1   48.03    7.49
   1   7   1  108.28   15.16
   1   7   1   14.07    3.63
  -1  -7  -1   89.14   19.69
  -1  -7  -2   76.95   13.34
   1   7   2   42.89   20.71
   1   7   2   71.42   10.38
   1   7   2   79.81    7.63
  -1  -7  -2   79.28   18.48
   1   7   2   84.12   13.64
   1   7   2   66.27    8.01
   1   7   3   20.52    4.65
   1   7   3   23.72   15.90
  -1  -7  -3   29.16    8.05
   1   7   3   27.09    3.96
  -1  -7  -3   11.98    6.13
  -1  -7  -4    1.63    2.52
   1   7   4    0.90    0.55
   1   7   4    4.07    8.53
   1   7   4    0.52    0.94
  -1  -7  -4    3.13    5.20
   1   7   5   20.94    2.06
   1   7   5   25.38   15.24
  -1  -7  -5   19.16    7.17
   1   7   5   19.60    2.48
   1   7   5   20.14    3.07
  -1  -7  -5   29.59   11.27
  -1  -7  -6  249.45   28.71
   1   7   6  251.89   55.23
  -1  -7  -6  285.16   32.31
  -1  -7  -7  279.77   31.92
   1   7   7  341.52   65.97
  -1  -7  -7  323.09   16.48
  -1  -7  -7  273.65   32.14
  -1  -7  -8  426.04   40.57
   1   7   8  479.37   80.33
  -1  -7  -8  391.57   19.28
  -1  -7  -8  436.40   40.53
  -1  -7  -9  382.58   40.29
   1   7   9  313.20   68.37
  -1  -7  -9  396.74   19.77
  -1  -7  -9  469.67   42.43
  -1  -7 -10  132.02   23.32
   1   7  10  167.81   49.27
  -1  -7 -10  182.56   25.25
  -1  -7 -11  182.87   28.65
   1   7  11  237.34   60.44
  -1  -7 -11  170.24   25.10
  -1  -7 -12   -0.77    4.00
  -1  -7 -12    0.34    2.30
  -1  -7 -13    4.56    3.65
   1   7  13   -0.40    6.79
  -1  -7 -13    0.65    3.41
  -1  -7 -14    3.58    4.54
  -1  -7 -14    2.64    1.89
   1   7  15   -1.78    5.85
  -1  -7 -15    9.23    6.42
   1   8  -9   42.80    9.75
   1   8  -8   38.70    9.03
  -1  -8   8   37.77   14.92
   1   8  -7    6.70    3.77
  -1  -8   7   16.97   10.51
   1   8  -6  200.02   19.83
  -1  -8   6  197.93   34.06
   1   8  -6  176.80   18.69
   1   8  -5  228.32   20.50
   1   8  -5  189.34   19.54
  -1  -8   5  251.81   37.40
   1   8  -4  383.79   54.04
   1   8  -4  412.01   29.00
   1   8  -4  408.66   30.07
   1   8  -3  353.14   25.06
   1   8  -3  321.28   51.87
   1   8  -3  317.16   25.39
   1   8  -2  105.21   11.59
   1   8  -2  106.23   13.08
   1   8  -2   95.67   30.00
   1   8  -1   16.02    3.98
   1   8  -1   22.80    5.73
   1   8  -1   25.70    7.78
   1   8   0   34.22    5.52
   1   8   0   21.23    6.45
   1   8   0   27.38    6.30
   1   8   1   40.96    5.74
   1   8   1   42.02    8.07
   1   8   1   55.69   24.85
  -1  -8  -1   40.18    9.97
   1   8   1   44.37    8.16
  -1  -8  -1   32.38   14.27
   1   8   1   33.79    6.27
   1   8   2   57.76    6.53
  -1  -8  -2   50.26   11.32
   1   8   2   78.61   28.92
   1   8   2   64.89    9.17
   1   8   2   57.03    9.66
  -1  -8  -2   49.92   16.16
   1   8   2   49.41    7.32
  -1  -8  -3   22.44    7.58
   1   8   3   18.22    3.95
   1   8   3   33.59   20.73
   1   8   3   17.82    3.17
  -1  -8  -3   19.86    8.42
   1   8   4  232.27   14.15
  -1  -8  -4  271.88   28.98
   1   8   4  277.28   58.43
   1   8   4  243.94   14.50
  -1  -8  -4  241.75   34.30
  -1  -8  -5  214.52   26.20
   1   8   5  162.94   46.64
  -1  -8  -5  177.64   29.32
   1   8   6   23.55   21.16
  -1  -8  -6   18.95    7.76
  -1  -8  -6   22.32    9.56
  -1  -8  -7  311.84   34.41
   1   8   7  325.77   68.78
  -1  -8  -7  299.37   37.90
  -1  -8  -8  282.88   34.02
   1   8   8  362.93   74.53
  -1  -8  -8  299.11   37.73
  -1  -8  -9   68.81   16.41
   1   8   9   99.86   39.17
  -1  -8  -9   82.68   18.89
  -1  -8 -10   36.25   11.89
   1   8  10   41.92   28.66
  -1  -8 -10   39.16   13.13
  -1  -8 -11   49.80   14.83
   1   8  11   54.77   30.26
  -1  -8 -11   56.45   16.43
  -1  -8 -12   46.02   15.21
   1   8  12   44.38   31.16
  -1  -8 -12   41.74   14.08
  -1  -8 -13   21.23   10.28
   1   8  13   18.44   18.22
  -1  -8 -13   24.54   10.06
   1   9  -7  170.63   19.57
   1   9  -6  119.72   15.39
   1   9  -5   47.95    9.08
   1   9  -4   31.32    6.88
   1   9  -3  109.33   12.93
   1   9  -3  104.30   13.93
   1   9  -2   42.37    7.22
   1   9  -2   49.92    9.02
   1   9  -2   40.06   21.19
   1   9  -1    5.58    2.40
   1   9  -1   -0.67    1.56
   1   9   0   17.09    4.07
   1   9   0   29.62    6.77
   1   9   1    0.77    1.29
   1   9   1    9.52   15.24
   1   9   1   -1.24    2.37
  -1  -9  -1   -3.62    8.82
  -1  -9  -2  130.78   19.73
   1   9   2  127.25   15.63
  -1  -9  -2  104.33   25.75
   1   9   3  124.14   41.11
  -1  -9  -3  132.71   20.08
   1   9   3  115.62   14.97
  -1  -9  -3  113.89   27.36
  -1  -9  -4  204.86   25.94
   1   9   4  211.39   55.52
  -1  -9  -4  135.24   29.23
  -1  -9  -5  367.69   36.87
   1   9   5  316.24   69.38
  -1  -9  -5  285.57   42.57
   1   9   6  369.02   74.91
  -1  -9  -6  376.42   38.24
  -1  -9  -6  316.73   43.91
   1   9   7   63.73   29.70
  -1  -9  -7  100.91   19.68
  -1  -9  -7   86.81   21.01
   1   9   8    0.13   10.53
  -1  -9  -8   -2.51    3.64
  -1  -9  -8   -2.42    5.76
  -1  -9  -9   -2.42    4.22
  -1  -9  -9   -3.22    4.21
  -1  -9 -10   18.60    9.26
   1   9  10   -1.17    6.40
  -1  -9 -10   20.57    9.86
  -1  -9 -11   20.10   10.32
   1   9  11   15.56   15.10
  -1  -9 -11    9.11    7.75
   1  10  -1   90.02   33.47
   1  10   0   65.14   27.68
   1  10   1   33.21   20.68
   1  10   1   26.06    6.98
   1  10   2   26.09   21.32
   1  10   2   31.20    7.72
  -1 -10  -2    3.27    7.26
   1  10   3  211.88   58.28
  -1 -10  -3  188.39   25.39
   1  10   3  186.57   20.66
  -1 -10  -3  139.16   32.25
  -1 -10  -4  103.42   19.17
   1  10   4   97.43   41.70
   1  10   4  120.01   16.55
  -1 -10  -4  117.87   29.70
  -1 -10  -5   52.77   13.99
   1  10   5   35.03   27.94
  -1 -10  -5   35.55   16.68
   1  10   6  110.45   45.51
  -1 -10  -6  111.04   21.10
  -1 -10  -6   81.92   23.90
  -1 -10  -7   52.40   14.24
   1  10   7   23.68   22.42
  -1 -10  -7   83.38   23.26
  -1 -10  -8   18.26    8.23
   1  10   8    9.43   12.08
  -1 -10  -8   14.72    9.59
   1  11   1  185.47   53.62
   1  11   2   37.69   26.16
   1  11   3   93.98   40.84
   1  11   4   84.89   36.74
   2 -10  -6   15.63    8.75
   2 -10  -5   12.24    6.89
   2 -10  -4   38.13   11.99
   2 -10  -3    7.18    2.57
  -2  10   2   23.24   19.90
  -2  10   1   14.96    6.21
  -2  10   0    4.71    8.89
  -2  10  -1   12.23    7.96
   2  -9  -9   22.25   18.90
   2  -9  -8   -2.31    5.29
   2  -9  -8   43.88   30.75
   2  -9  -7    0.98    2.78
  -2   9   7    8.45    7.64
   2  -9  -7    9.97    7.86
   2  -9  -6    1.97    2.79
   2  -9  -6    7.64   12.66
  -2   9   6   -0.52    4.99
   2  -9  -6   -4.75    6.57
   2  -9  -5    0.59    3.96
   2  -9  -5   -8.99   13.42
  -2   9   5   -5.95   19.86
   2  -9  -5    0.53    3.29
  -2   9   4   46.08   24.74
   2  -9  -4   33.75   19.66
   2  -9  -4   37.48   11.58
  -2   9   4   37.16   10.81
   2  -9  -4   31.62   17.27
  -2   9   3   63.03   30.46
  -2   9   3   69.61   14.76
   2  -9  -3   56.30   13.71
  -2   9   2  149.76   46.38
   2  -9  -2  155.87   52.95
  -2   9   2  113.52   19.15
   2  -9  -2  134.20   20.13
  -2   9   1   59.16   28.59
  -2   9   1   37.14   10.44
   2  -9  -1   57.21   11.88
  -2   9   0   24.70   18.62
   2  -9   0   65.17   34.57
  -2   9   0   58.55   12.98
   2  -9   1   72.14   35.06
  -2   9  -1   61.37   24.60
  -2   9  -1   44.18   11.32
  -2   9  -2    0.27   12.29
   2  -9   2   28.29   19.87
  -2   9  -2    5.07    4.06
   2  -9   3    6.18   10.95
  -2   9  -3   -1.11    1.55
   2  -9   4   -5.59   16.78
   2  -8 -12   -0.36    7.58
   2  -8 -11    1.73   19.37
   2  -8 -10   -0.92    3.25
  -2   8  10    7.68    8.77
   2  -8 -10    3.39    9.32
   2  -8 -10    3.23    7.63
   2  -8  -9   26.17   14.93
  -2   8   9   18.96   17.34
   2  -8  -9   11.32   11.14
   2  -8  -9   13.80    7.36
   2  -8  -8   12.09    8.44
   2  -8  -8    9.71   11.33
  -2   8   8    3.16   16.32
   2  -8  -8   24.52   10.87
   2  -8  -7   -0.64    4.23
  -2   8   7   -4.95   16.76
   2  -8  -7    1.29    7.51
   2  -8  -7    2.20    5.46
   2  -8  -6   -0.66    5.10
  -2   8   6   -3.60   12.79
   2  -8  -6   -4.92    8.63
   2  -8  -6    4.68    2.89
   2  -8  -5    3.16    4.32
  -2   8   5    3.11    8.52
   2  -8  -5   -4.53   13.29
   2  -8  -5    9.36   11.29
   2  -8  -4  145.26   24.57
   2  -8  -4  181.01   56.70
  -2   8   4  174.87   48.52
   2  -8  -4  166.28   35.26
   2  -8  -3   71.63   33.15
  -2   8   3  135.01   42.05
   2  -8  -3  105.29   19.50
  -2   8   3  140.06   19.67
   2  -8  -3   98.24   28.29
  -2   8   2   31.62   20.46
   2  -8  -2   47.25   26.04
  -2   8   2   57.27   12.26
   2  -8  -2   36.20   10.22
  -2   8   1   49.07   24.70
   2  -8  -1   41.08   25.97
  -2   8   1   48.21   11.19
   2  -8  -1   35.72    9.45
   2  -8  -1   45.89   10.01
  -2   8   0   22.46   18.34
   2  -8   0   16.55   11.50
  -2   8   0   -0.35    2.38
   2  -8   0    1.18    3.37
   2  -8   0    1.08    2.91
   2  -8   1   99.56   41.08
  -2   8  -1   92.63   31.39
  -2   8  -1   86.49   14.97
   2  -8   1   88.80   16.34
   2  -8   1   97.74   13.28
  -2   8  -2   -1.67   13.01
   2  -8   2    2.34   13.03
  -2   8  -2    1.95    3.54
   2  -8   2    5.41    4.53
   2  -8   2    1.43    1.85
  -2   8  -3    4.58    9.35
  -2   8  -3    0.10    1.46
   2  -8   3   -5.24    5.61
  -2   8  -4   22.25   15.50
   2  -8   4   32.19   24.20
  -2   8  -4   32.79    9.63
   2  -8   4   40.64   12.39
   2  -8   5   17.93   27.30
  -2   8  -5   19.97    7.12
   2  -8   5   22.24   10.46
   2  -8   6   37.11   25.55
  -2   8  -6   56.10   13.15
   2  -8   6   53.34   16.50
   2  -8   7   57.09   30.11
  -2   8  -7   44.87   12.08
   2  -8   7   42.66   15.58
   2  -8   8  129.67   28.50
   2  -8   8  143.62   48.07
   2  -7 -13    3.96    6.29
   2  -7 -12   10.04    7.31
  -2   7  12   20.87   18.60
   2  -7 -12   24.41   19.64
   2  -7 -12   10.76   10.68
   2  -7 -11    5.54    5.96
  -2   7  11   15.37   15.88
   2  -7 -11   10.58   12.40
   2  -7 -11   -2.44    2.59
   2  -7 -10   -1.15    7.99
  -2   7  10  -26.74   20.34
   2  -7 -10   -3.57   13.93
   2  -7 -10    4.63    6.08
   2  -7  -9   -5.19    9.06
  -2   7   9   -4.48   13.59
   2  -7  -9   -6.21   17.72
   2  -7  -9   -1.17    4.30
   2  -7  -8   31.83   15.10
  -2   7   8   55.62   33.53
   2  -7  -8   57.30   25.03
   2  -7  -8   34.14   15.33
   2  -7  -7   47.68   16.62
  -2   7   7   64.04   29.82
   2  -7  -7   23.94   20.20
   2  -7  -7   49.65   17.70
   2  -7  -6   98.00   24.19
  -2   7   6   87.83   33.34
   2  -7  -6  152.54   47.19
   2  -7  -6   82.24   22.61
   2  -7  -5  136.59   26.82
   2  -7  -5  146.16   10.96
  -2   7   5  145.92   43.66
   2  -7  -5  124.94   42.66
   2  -7  -5  101.51   25.00
  -2   7   4   17.39   14.80
   2  -7  -4   -1.39    8.27
   2  -7  -4    2.87    3.23
   2  -7  -4    7.74    2.98
  -2   7   4    9.58    5.27
   2  -7  -4    0.62    4.61
   2  -7  -3  107.52   40.82
  -2   7   3  160.12   43.32
   2  -7  -3  127.09   22.19
   2  -7  -3  172.11   15.28
  -2   7   3  144.48   20.81
   2  -7  -3  137.81   30.52
  -2   7   2  152.80   41.45
  -2   7   2  166.00   10.40
   2  -7  -2  156.04   47.70
   2  -7  -2  118.61   19.74
   2  -7  -2  186.69   17.50
  -2   7   2  147.48   21.26
  -2   7   2  190.98   21.95
   2  -7  -2  103.40   26.74
  -2   7   1  126.70   36.76
   2  -7  -1   53.00   24.81
  -2   7   1   83.66    7.51
   2  -7  -1   76.19   13.77
   2  -7  -1   86.07   12.45
  -2   7   1   76.00   13.32
  -2   7   1   74.61   15.20
  -2   7   0   -2.12    7.38
  -2   7   0    1.66    1.03
   2  -7   0    7.87    6.84
   2  -7   0    6.00    3.75
   2  -7   0    1.35    2.31
  -2   7   0    4.56    2.61
  -2   7   0    4.82    4.10
  -2   7  -1   35.50    5.66
   2  -7   1   51.18   28.49
  -2   7  -1   44.12   22.02
   2  -7   1   31.08    8.67
   2  -7   1    3.54    2.54
  -2   7  -1   28.59    7.87
  -2   7  -1   22.87    9.66
  -2   7  -2   68.00    8.79
   2  -7   2   54.26   30.70
  -2   7  -2   41.84   19.65
   2  -7   2   70.14   14.06
  -2   7  -2   58.51   11.58
  -2   7  -2   52.67   14.48
  -2   7  -3   24.72   13.63
   2  -7   3   -3.48    5.56
  -2   7  -3    8.61    4.76
   2  -7   3   15.70    6.51
  -2   7  -4   17.80   10.33
   2  -7   4   16.01   12.92
  -2   7  -4   25.32    7.89
   2  -7   4   32.89   11.13
  -2   7  -5   92.16   27.04
   2  -7   5   74.07   34.18
  -2   7  -5   94.98   15.86
   2  -7   5  106.92   20.49
   2  -7   6  208.59   55.93
  -2   7  -6  182.53   35.91
  -2   7  -6  183.38   22.88
   2  -7   6  191.40   29.48
   2  -7   7  153.02   47.28
   2  -7   7  157.96   23.74
  -2   7  -7  134.32   19.87
   2  -7   7  157.93   28.26
   2  -7   8  100.01   38.07
   2  -7   8  130.13   22.14
  -2   7  -8  121.96   19.11
   2  -7   8   93.54   23.28
   2  -7   9  131.27   44.84
   2  -7   9   81.45   22.37
  -2   7  -9  127.02   19.73
   2  -7  10   33.11   14.36
  -2   6  14    8.40    5.88
   2  -6 -14    1.76    4.49
   2  -6 -13   -4.99    7.69
   2  -6 -13    4.07    4.03
   2  -6 -12   -1.02    7.31
  -2   6  12    6.70   17.95
   2  -6 -12   14.82    9.08
  -2   6  11   24.37   19.33
   2  -6 -11   -5.18    8.54
   2  -6 -11   27.16   11.81
  -2   6  10   -2.97    8.41
   2  -6 -10    1.67    9.11
   2  -6 -10   18.39    9.72
   2  -6  -9    2.72    3.80
  -2   6   9   -7.80   11.91
   2  -6  -9   -6.57   13.90
   2  -6  -9   -1.45    1.86
  -2   6   9    0.94    1.00
   2  -6  -8  319.38   18.14
   2  -6  -8  210.68   41.66
   2  -6  -8  285.13   61.34
  -2   6   8  345.52   66.71
   2  -6  -8  302.67   39.32
   2  -6  -7  133.51   30.63
   2  -6  -7  184.37   12.08
   2  -6  -7  176.22   16.79
  -2   6   7  189.81   48.20
   2  -6  -7  160.95   46.77
   2  -6  -7  157.63   27.52
   2  -6  -6  179.49   35.30
   2  -6  -6  198.99   12.84
   2  -6  -6  166.31   16.53
  -2   6   6  140.14   40.64
   2  -6  -6  171.49   47.47
   2  -6  -6  134.33   26.31
   2  -6  -5  327.64   19.59
   2  -6  -5  266.14   40.65
  -2   6   5  372.48   65.99
   2  -6  -5  312.93   65.16
   2  -6  -5  257.67   37.84
   2  -6  -4    5.53    7.14
   2  -6  -4    5.14    2.07
   2  -6  -4   40.11   24.23
  -2   6   4   29.44   20.78
  -2   6   4    5.81    1.42
   2  -6  -4   -3.23    3.75
  -2   6   3   10.91    1.97
  -2   6   3   10.15   12.11
   2  -6  -3    7.60    6.68
   2  -6  -3    9.82    2.88
  -2   6   3    7.38    3.63
   2  -6  -3    3.27    2.19
   2  -6  -2   43.19   12.43
   2  -6  -2   42.69    6.87
  -2   6   2   34.37   18.28
   2  -6  -2   11.66    4.09
  -2   6   2   49.41    5.09
   2  -6  -2   30.45   13.06
  -2   6   2   32.04    8.51
  -2   6   1    6.81    9.25
   2  -6  -1    8.42    4.65
  -2   6   1    2.10    1.23
   2  -6  -1   -0.37    2.12
   2  -6  -1    4.53    2.71
  -2   6   1    6.54    4.26
  -2   6   1    5.11    3.89
  -2   6   0  153.64   36.51
   2  -6   0  171.26   47.77
  -2   6   0  142.46   11.37
   2  -6   0  136.37   15.30
  -2   6   0  117.24   17.68
  -2   6   0  115.35   15.85
   2  -6   1   -3.86    3.74
  -2   6  -1    1.73    1.77
  -2   6  -1   -3.21    6.90
   2  -6   1    1.71    2.48
  -2   6  -1    3.93    2.32
  -2   6  -1   -3.75    4.08
   2  -6   2  218.74   54.83
  -2   6  -2  218.53   42.61
  -2   6  -2  210.60   16.83
   2  -6   2  204.66   17.40
   2  -6   2  213.88   46.25
   2  -6   2  235.48   23.70
  -2   6  -2  220.95   22.48
  -2   6  -2  157.45   23.33
  -2   6  -3  554.11   67.65
   2  -6   3  446.17   68.43
  -2   6  -3  501.08   32.50
  -2   6  -3  515.56   34.50
   2  -6   3  559.39   30.07
   2  -6   3  565.37   42.88
  -2   6  -3  474.00   44.92
  -2   6  -3  593.35   54.90
  -2   6  -3  480.86   37.65
   2  -6   3  501.41   83.57
  -2   6  -4   23.69   14.10
  -2   6  -4   22.27    5.59
   2  -6   4   34.71   22.22
   2  -6   4   22.53    7.95
   2  -6   4   39.26   20.68
  -2   6  -4   42.18   13.39
  -2   6  -4   17.74    6.26
  -2   6  -4   22.84   10.03
   2  -6   5   99.43   36.89
  -2   6  -5  210.86   38.08
  -2   6  -5  188.95   21.64
  -2   6  -5  220.26   31.54
   2  -6   5  146.93   36.57
   2  -6   5  231.86   28.33
   2  -6   6   84.50   33.35
  -2   6  -6   70.22   20.02
   2  -6   6   81.06   15.01
  -2   6  -6   75.89   13.45
  -2   6  -6   97.02   21.51
   2  -6   6   56.77   14.87
   2  -6   6   72.04   23.17
   2  -6   7  208.48   53.08
   2  -6   7  241.26   33.12
  -2   6  -7  245.22   26.18
   2  -6   7  264.06   30.54
   2  -6   8   76.95   32.48
   2  -6   8  107.90   22.81
  -2   6  -8  101.18   16.38
   2  -6   8   97.52   19.26
   2  -6   9    4.32    4.49
   2  -6   9   13.51   10.11
  -2   6  -9    5.16    2.63
   2  -6   9    7.11    5.49
   2  -6  10    4.63   10.92
   2  -6  10   15.35    8.21
  -2   6 -10   11.45    6.16
   2  -6  10   20.81    9.71
   2  -6  11   23.12   14.18
  -2   6 -11   18.83    7.33
   2  -6  11   14.40   10.63
  -2   5  16   31.86   34.25
  -2   5  15  -35.19   22.88
   2  -5 -15    3.99    4.33
  -2   5  14   11.59   12.83
   2  -5 -14   -1.68    5.95
  -2   5  13    5.99   16.28
   2  -5 -13   11.25    6.67
   2  -5 -12   60.68    7.56
   2  -5 -12   35.09   21.47
  -2   5  12   14.49   11.65
   2  -5 -12   50.16   14.72
   2  -5 -11    1.25    7.59
  -2   5  11   -4.80    5.55
   2  -5 -11    1.30    0.86
  -2   5  11    2.55    1.27
   2  -5 -11    2.36    2.34
   2  -5 -10  102.73   34.64
   2  -5 -10  151.34   11.90
  -2   5  10  136.13   41.84
  -2   5  10  162.07   11.78
   2  -5 -10  164.28   25.28
   2  -5  -9   85.42   13.51
   2  -5  -9   96.63   32.53
   2  -5  -9  100.46    8.67
  -2   5   9  101.89    8.86
   2  -5  -9   96.68   19.15
   2  -5  -8   20.30    6.27
   2  -5  -8   21.72    3.41
   2  -5  -8   24.98   17.50
  -2   5   8   16.51   12.10
   2  -5  -8   25.86    9.71
  -2   5   8   20.92    3.59
   2  -5  -7  487.41   36.16
  -2   5   7  561.25   80.54
   2  -5  -7  512.76   25.46
   2  -5  -7  441.47   73.07
   2  -5  -7  400.40   42.66
   2  -5  -6  163.30   17.76
   2  -5  -6  153.09   41.75
   2  -5  -6  170.53   10.95
  -2   5   6  165.54   42.40
   2  -5  -6  140.68   24.05
   2  -5  -5   76.94    7.88
  -2   5   5   89.81   29.20
   2  -5  -5   53.84   26.54
   2  -5  -5   79.09    6.99
   2  -5  -5   80.53   17.89
   2  -5  -4  112.63    9.72
  -2   5   4  110.68    7.92
  -2   5   4   77.50   27.61
  -2   5   4  109.79   15.98
   2  -5  -4   92.43   20.11
   2  -5  -4   80.02   30.13
   2  -5  -3   86.70    8.81
   2  -5  -3   87.08   19.83
  -2   5   3   90.43   28.92
  -2   5   3   80.99    6.70
  -2   5   3   88.62   14.98
   2  -5  -3   90.79   20.25
   2  -5  -3   96.86   32.58
  -2   5   2  106.95   30.88
  -2   5   2  130.86    8.88
   2  -5  -2  157.80   39.83
   2  -5  -2  121.35   11.25
  -2   5   2   99.04   12.65
   2  -5  -2   97.91   20.97
  -2   5   2  100.45   16.96
   2  -5  -2  138.56   38.81
  -2   5   1  138.57   33.53
  -2   5   1  139.78   10.53
   2  -5  -1  153.49   13.78
   2  -5  -1  143.05   36.46
  -2   5   1  119.54   14.94
  -2   5   1  125.80   15.75
   2  -5  -1  116.39   36.52
  -2   5   1  132.85   20.81
  -2   5   0  211.43   42.75
  -2   5   0  260.97   16.81
   2  -5   0  285.39   21.16
   2  -5   0  230.16   47.60
  -2   5   0  226.01   22.47
  -2   5   0  254.69   23.09
   2  -5   0  211.91   50.25
  -2   5   0  274.17   32.05
  -2   5  -1  534.11   65.75
   2  -5   1  511.36   70.48
  -2   5  -1  540.69   29.82
   2  -5   1  553.82   35.07
   2  -5   1  490.54   34.92
  -2   5  -1  452.98   36.60
  -2   5  -1  539.14   36.83
   2  -5   1  431.09   72.01
   2  -5   2   19.76   12.84
  -2   5  -2   42.90    6.54
  -2   5  -2   47.44   18.75
   2  -5   2   50.97    7.38
   2  -5   2   42.73    8.45
  -2   5  -2   43.64    8.68
  -2   5  -2   35.86    9.28
   2  -5   3  705.85   82.53
  -2   5  -3  763.55   77.81
  -2   5  -3  716.61   42.02
   2  -5   3  809.73   50.23
  -2   5  -3  776.53   44.34
   2  -5   3  824.40   38.70
  -2   5  -3  736.43   47.42
  -2   5  -3  597.17   50.57
   2  -5   3  708.05   94.82
  -2   5  -4  719.50   73.93
   2  -5   4  806.81   85.93
  -2   5  -4  743.72   44.29
   2  -5   4  831.83   53.44
  -2   5  -4  763.94   45.52
  -2   5  -4  789.65   49.32
   2  -5   4  710.30   94.91
   2  -5   5  243.60   53.45
  -2   5  -5  202.67   34.86
   2  -5   5  199.65   24.28
   2  -5   5  206.18   21.98
  -2   5  -5  210.18   27.38
  -2   5  -5  220.56   21.86
   2  -5   6   33.33   19.04
  -2   5  -6   36.80   13.79
   2  -5   6    9.87   10.99
   2  -5   6   26.07    8.82
  -2   5  -6   55.64   10.65
  -2   5  -6   41.43   12.38
   2  -5   6   40.55    9.95
   2  -5   7   -1.32    8.22
   2  -5   7    6.28    5.45
  -2   5  -7    5.73    3.68
  -2   5  -7    1.11    2.88
   2  -5   7    1.75    3.46
   2  -5   8  119.71   36.61
   2  -5   8   96.34   19.97
  -2   5  -8  115.95   16.91
   2  -5   8   87.09   18.23
   2  -5   9   57.52   25.51
   2  -5   9   35.14   12.35
  -2   5  -9   31.23    8.73
   2  -5   9   21.92   10.25
   2  -5  10   71.11   28.98
   2  -5  10   78.18   20.48
  -2   5 -10   61.62   12.88
   2  -5  10   44.98   14.62
   2  -5  11   -2.08    7.12
   2  -5  11   10.09    9.15
  -2   5 -11    0.30    2.12
   2  -5  11    0.36    2.64
   2  -5  12    5.25    5.62
  -2   5 -12    0.53    2.12
   2  -5  12    6.08    5.52
   2  -5  13   91.63   23.79
  -2   4  16   -2.04   10.00
   2  -4 -16    3.77    4.72
  -2   4  15   14.73   14.98
   2  -4 -15    3.28    3.00
   2  -4 -14  130.31   13.77
  -2   4  14  118.41   39.56
   2  -4 -14  108.13   20.32
  -2   4  13    9.53   10.86
   2  -4 -13   18.92    4.73
   2  -4 -13   36.03   11.36
   2  -4 -12   10.89    3.50
  -2   4  12   20.19   15.41
   2  -4 -12    7.31   10.66
   2  -4 -12    4.16    2.77
  -2   4  12   11.36    3.10
   2  -4 -11  183.44   23.81
   2  -4 -11  231.36   17.00
   2  -4 -11  196.42   43.12
  -2   4  11  165.46   43.57
  -2   4  11  222.19   15.59
   2  -4 -11  220.52   27.06
   2  -4 -10  134.18   19.73
   2  -4 -10  154.36   12.69
   2  -4 -10  110.33   32.38
  -2   4  10  161.61   43.31
  -2   4  10  145.74   11.83
   2  -4 -10  145.74   21.27
  -2   4   9  630.88   84.46
   2  -4  -9  574.71   30.79
  -2   4   9  544.01   30.16
   2  -4  -9  622.67   79.75
   2  -4  -9  554.77   45.91
  -2   4   8   -2.51    2.94
   2  -4  -8   13.40    3.02
   2  -4  -8    3.24    3.52
   2  -4  -8   23.59   16.77
  -2   4   8   10.14    2.70
  -2   4   8   12.60    4.74
   2  -4  -7    3.39    3.20
   2  -4  -7    1.60    1.21
  -2   4   7    4.48   13.33
   2  -4  -7    0.02    2.67
  -2   4   7    3.37    3.09
   2  -4  -7    2.19    7.59
   2  -4  -6   64.68   11.42
  -2   4   6   52.80   22.89
   2  -4  -6   64.53    6.49
   2  -4  -6   57.15   13.27
  -2   4   6   68.26   10.71
   2  -4  -5   14.90   11.41
   2  -4  -5    4.42    1.42
  -2   4   5   17.36   13.34
  -2   4   5    3.53    1.48
   2  -4  -5    4.65    4.46
  -2   4   5    7.50    3.41
   2  -4  -4  180.43   41.75
  -2   4   4  159.52   11.09
  -2   4   4  152.97   35.48
   2  -4  -4  169.46   11.47
  -2   4   4  170.23   18.73
   2  -4  -4  164.86   24.18
   2  -4  -3   61.89    6.99
   2  -4  -3   27.10   15.55
  -2   4   3   57.77    5.68
  -2   4   3   49.92   20.32
   2  -4  -3   64.21    6.42
   2  -4  -3   59.82   14.43
  -2   4   3   67.98   11.72
   2  -4  -2  533.46   28.18
  -2   4   2  467.50   62.23
   2  -4  -2  451.85   65.23
  -2   4   2  491.35   25.55
  -2   4   2  487.21   38.72
   2  -4  -2  324.26   39.81
  -2   4   1 1101.03   51.18
  -2   4   1 1146.81  100.14
   2  -4  -1 1207.94  108.85
   2  -4  -1 1203.99   54.68
  -2   4   1 1021.52   55.19
  -2   4   1 1120.03   70.01
  -2   4   0   15.29    3.09
  -2   4   0    4.08    6.21
   2  -4   0   -0.80    5.63
   2  -4   0   15.09    3.73
   2  -4   0   12.50    6.54
  -2   4   0   17.26    5.21
  -2   4   0   18.55    8.18
  -2   4   0   12.39    4.06
  -2   4  -1  223.34   38.60
  -2   4  -1  225.20   15.66
   2  -4   1  256.80   19.31
   2  -4   1  193.29   21.20
   2  -4   1  185.06   38.66
  -2   4  -1  240.90   20.69
  -2   4  -1  187.80   18.01
  -2   4  -1  221.70   29.25
  -2   4  -2 1291.36   95.32
  -2   4  -2 1193.94   47.23
   2  -4   2 1247.21   53.12
   2  -4   2 1046.53   47.92
  -2   4  -2 1018.31   53.32
  -2   4  -2 1173.34   54.02
  -2   4  -2 1211.40   77.57
  -2   4  -3  184.85   33.29
  -2   4  -3  196.03   15.78
   2  -4   3  177.83   11.81
   2  -4   3  201.93   19.05
  -2   4  -3  220.36   17.69
  -2   4  -3  201.37   18.71
  -2   4  -3  147.82   26.08
  -2   4  -4  557.12   34.24
  -2   4  -4  587.41   61.32
   2  -4   4  563.12   39.05
  -2   4  -4  565.77   35.22
   2  -4   4  584.86   37.28
  -2   4  -4  536.60   36.96
  -2   4  -4  420.23   50.51
  -2   4  -5  262.58   37.96
   2  -4   5  235.08   24.77
  -2   4  -5  238.52   21.16
   2  -4   5  287.08   25.63
  -2   4  -5  265.83   23.55
   2  -4   5  253.73   50.84
   2  -4   6    4.92    3.14
  -2   4  -6    2.61    1.93
  -2   4  -6    1.85    3.28
   2  -4   6    4.11    3.70
   2  -4   6   12.37   15.26
   2  -4   7   33.62   20.12
   2  -4   7   55.83   13.28
  -2   4  -7   35.48    8.69
  -2   4  -7   34.23    9.82
   2  -4   7   29.44    9.68
   2  -4   8   -1.66    7.68
   2  -4   8   -1.95    6.24
   2  -4   8    4.79    4.10
  -2   4  -8    1.88    2.73
  -2   4  -8    8.10    6.30
   2  -4   8    3.40    3.63
   2  -4   9   96.95   30.60
   2  -4   9  125.11   22.62
   2  -4   9  153.00   29.17
  -2   4  -9  143.47   18.55
   2  -4   9  155.82   25.60
   2  -4  10   57.56   23.33
   2  -4  10   85.40   19.58
  -2   4 -10   81.28   13.85
   2  -4  10   63.89   17.02
   2  -4  11  299.44   52.13
   2  -4  11  347.88   43.30
   2  -4  11  278.41   39.76
  -2   4 -11  304.44   30.40
   2  -4  12  334.09   44.99
  -2   4 -12  280.20   29.61
   2  -4  12  244.97   39.79
  -2   4 -13   98.98   17.33
   2  -4  13   89.04   23.93
   2  -4  14   46.00   17.06
   2  -4  15  114.08   30.41
   2  -3 -16    2.15    2.33
   2  -3 -16   -1.54    4.07
   2  -3 -15   12.06    4.63
  -2   3  15    0.90    5.22
   2  -3 -15   10.94    6.24
  -2   3  15    0.87    9.07
  -2   3  14   -1.49    5.13
   2  -3 -14   -1.08    1.47
   2  -3 -14    4.81    2.49
   2  -3 -13   65.74    9.71
  -2   3  13   68.71   27.19
  -2   3  13   66.02    8.49
   2  -3 -13   79.71   15.05
   2  -3 -12  237.71   19.19
  -2   3  12  191.50   45.01
   2  -3 -12  190.24   38.45
   2  -3 -12  234.20   26.21
  -2   3  12  236.69   17.51
   2  -3 -11  200.89   26.23
   2  -3 -11  215.57   17.38
  -2   3  11  228.70   47.93
   2  -3 -11  162.95   36.61
  -2   3  11  219.06   16.23
   2  -3 -11  223.44   25.04
   2  -3 -10   29.77    9.50
  -2   3  10   22.54   15.77
   2  -3 -10   31.14    5.61
   2  -3 -10   38.32    9.45
   2  -3 -10   37.56   17.55
  -2   3  10   45.81    6.26
   2  -3  -9  186.04   24.53
   2  -3  -9  191.78   15.09
  -2   3   9  242.57   46.92
  -2   3   9  220.39   15.47
   2  -3  -9  202.68   22.83
   2  -3  -8  231.57   48.00
   2  -3  -8  276.35   15.41
  -2   3   8  336.69   54.42
  -2   3   8  265.53   15.16
  -2   3   8  271.52   20.64
   2  -3  -8  282.40   25.53
   2  -3  -7  169.04   12.55
  -2   3   7  170.94   37.82
  -2   3   7  133.26   14.99
   2  -3  -7  161.46   19.75
  -2   3   7  165.68   12.55
   2  -3  -6  123.95   32.82
  -2   3   6   79.78   24.49
   2  -3  -6  101.51    8.00
   2  -3  -6   80.46   13.44
   2  -3  -5    8.75    5.05
  -2   3   5   12.23    2.93
  -2   3   5    9.14    7.98
   2  -3  -5   19.00    3.27
   2  -3  -5   10.09    4.56
  -2   3   4   17.13   13.47
   2  -3  -4   25.91    3.89
  -2   3   4   24.35    3.74
   2  -3  -4   20.68    6.98
  -2   3   3  183.70   12.17
  -2   3   3  167.07   33.77
   2  -3  -3  178.91   12.22
   2  -3  -3  176.01   22.84
   2  -3  -2  245.12   15.27
  -2   3   2  254.52   41.55
  -2   3   2  244.89   14.99
   2  -3  -2  186.41   25.54
   2  -3  -1 1611.31   71.36
  -2   3   1 1670.20  118.04
   2  -3  -1 1457.92   69.38
  -2   3   1 1553.67   68.83
  -2   3   0  383.81   50.37
  -2   3   0  425.88   23.12
  -2   3   0  368.48   21.80
  -2   3   0  426.14   28.17
   2  -3   0  413.71   24.68
  -2   3  -1 1156.91   53.23
  -2   3  -1 1289.40   95.74
   2  -3   1 1238.13   56.66
  -2   3  -1 1057.64   57.61
  -2   3  -1  973.23   51.49
  -2   3  -2  112.04   10.14
   2  -3   2  129.55   12.69
   2  -3   2  101.82   12.73
  -2   3  -2  122.04   12.94
  -2   3  -3   77.90   19.98
  -2   3  -3   98.51   10.25
   2  -3   3  118.78   13.01
   2  -3   3   80.90    7.27
   2  -3   3  106.43   10.02
  -2   3  -3  104.28   12.08
  -2   3  -3   88.07   18.62
  -2   3  -4  221.83   33.97
  -2   3  -4  196.86   17.07
   2  -3   4  243.49   21.12
  -2   3  -4  231.84   18.83
   2  -3   4  213.14   18.95
  -2   3  -4  219.78   19.55
  -2   3  -5   61.73    8.98
  -2   3  -5   66.27    9.64
   2  -3   5   65.91   11.02
   2  -3   5   55.04    9.70
  -2   3  -5   62.89    9.90
   2  -3   5   57.01   10.53
  -2   3  -6   45.44    8.33
   2  -3   6   35.02    8.25
   2  -3   6   39.26    8.32
  -2   3  -6   36.61    7.77
  -2   3  -6   46.30    9.18
   2  -3   6   38.99    9.66
   2  -3   7  361.96   46.20
   2  -3   7  378.08   33.82
  -2   3  -7  389.27   30.30
  -2   3  -7  397.92   30.28
   2  -3   7  361.93   36.30
   2  -3   8    4.63    4.53
  -2   3  -8    0.14    2.68
  -2   3  -8   13.25    5.85
   2  -3   8    8.94    5.42
   2  -3   9    1.49    5.01
   2  -3   9    8.59    6.33
  -2   3  -9    2.82    2.11
  -2   3  -9    3.66    2.79
   2  -3   9    4.43    5.18
   2  -3  10  395.04   43.71
   2  -3  10  416.92   41.20
  -2   3 -10  391.38   30.40
   2  -3  10  318.27   40.11
   2  -3  11  311.00   38.14
  -2   3 -11  267.36   27.01
   2  -3  11  203.07   34.29
   2  -3  12  414.73   47.83
  -2   3 -12  383.96   34.51
   2  -3  12  303.62   45.05
   2  -3  13  209.82   35.01
  -2   3 -13  228.11   26.52
   2  -3  13  230.93   39.40
   2  -3  14  171.26   33.48
  -2   3 -14  132.84   20.59
   2  -3  14  142.91   33.42
   2  -3  15   38.77   17.42
   2  -3  16   20.61   13.81
   2  -2 -17    7.64    4.00
   2  -2 -16   33.41    8.27
   2  -2 -16   32.36   10.90
   2  -2 -15   64.17   10.63
   2  -2 -15   34.00    9.96
  -2   2  15   66.19   25.56
  -2   2  15   69.03    9.84
  -2   2  14   77.08   26.63
   2  -2 -14   72.96   10.96
  -2   2  14   68.75    9.67
   2  -2 -14   60.50   12.78
  -2   2  14   62.24   25.36
   2  -2 -13  119.46   14.12
  -2   2  13  134.11   34.61
   2  -2 -13  125.64   18.15
  -2   2  13  122.75   12.84
  -2   2  13  129.60   33.08
   2  -2 -12   86.52   11.09
   2  -2 -12   59.27   19.24
  -2   2  12   85.62   28.72
   2  -2 -12   94.16   14.65
  -2   2  12   85.33   10.04
  -2   2  12   87.26   27.02
   2  -2 -11   58.03   23.64
   2  -2 -11   73.99    9.95
  -2   2  11   73.22   25.34
   2  -2 -11   79.79   24.98
  -2   2  11   86.40    9.71
   2  -2 -11   83.59   13.19
   2  -2 -10   93.68   18.23
   2  -2 -10   71.77   26.29
   2  -2 -10   97.23   10.95
  -2   2  10  119.03   31.95
   2  -2 -10   99.81   13.98
  -2   2  10  100.22   10.37
  -2   2   9   68.81   22.65
   2  -2  -9   61.09    7.95
   2  -2  -9   47.78   12.34
   2  -2  -9   56.07   23.26
  -2   2   9   52.88    9.48
  -2   2   9   58.09    7.40
   2  -2  -9   57.32   10.23
  -2   2   8    7.01    9.43
   2  -2  -8    3.66    1.55
   2  -2  -8    1.82    1.51
   2  -2  -8    4.01    5.78
  -2   2   8    2.30    2.41
  -2   2   8    7.13    2.54
   2  -2  -8    2.20    1.57
   2  -2  -7  211.65   42.66
   2  -2  -7  207.13   13.26
  -2   2   7  217.39   39.46
  -2   2   7  192.20   12.90
   2  -2  -7  191.96   18.11
   2  -2  -6  149.80   34.54
  -2   2   6   89.02   25.50
   2  -2  -6  131.91   11.21
  -2   2   6  157.71   13.97
   2  -2  -6  129.05   15.50
  -2   2   6  134.98   11.42
   2  -2  -5  162.42   35.34
  -2   2   5  137.40   11.32
  -2   2   5  100.15   26.15
   2  -2  -5  126.07   10.32
  -2   2   5  126.49   12.43
   2  -2  -5   97.13   13.67
  -2   2   4 1236.43   56.96
  -2   2   4 1333.29  103.10
   2  -2  -4 1225.14  105.37
   2  -2  -4 1219.56   56.80
  -2   2   4 1250.56   61.33
   2  -2  -4 1050.23   65.59
  -2   2   3 3380.06  184.54
  -2   2   3 2990.15  127.75
   2  -2  -3 2916.80  127.65
  -2   2   3 3116.31  134.34
  -2   2   2  221.73   14.06
  -2   2   2  261.96   39.13
   2  -2  -2  211.96   14.00
   2  -2  -2  192.24   22.36
  -2   2   2  230.39   19.63
  -2   2   1  502.39   54.57
  -2   2   1  482.13   25.32
   2  -2  -1  472.97   25.34
  -2   2   1  413.23   26.29
  -2   2   1  513.79   35.23
  -2   2   0 1767.21  114.84
   2  -2   0 1547.21   72.30
  -2   2   0 1594.75   71.96
  -2   2   0 1575.55   75.70
  -2   2   0 1500.57   86.75
  -2   2  -1  509.69   52.82
   2  -2   1  423.40   25.13
  -2   2  -1  453.69   24.57
   2  -2   1  442.56   25.87
  -2   2  -1  413.06   26.92
  -2   2  -1  350.57   35.11
   2  -2   2   19.69   10.40
  -2   2  -2   21.78    4.08
  -2   2  -2   44.70   15.22
  -2   2  -2   29.32    5.61
   2  -2   2   28.84    5.21
  -2   2  -3  242.59   17.12
  -2   2  -3  290.27   37.46
   2  -2   3  271.05   38.09
  -2   2  -3  222.40   18.13
   2  -2   3  211.91   15.36
   2  -2   3  239.40   18.57
   2  -2   4   65.93   18.77
  -2   2  -4   61.85    8.11
   2  -2   4   74.71   10.28
  -2   2  -4   68.81    9.11
   2  -2   4   66.13    9.79
  -2   2  -4   67.29    9.28
  -2   2  -5    2.46    1.83
   2  -2   5   -0.08    3.65
  -2   2  -5    1.98    1.19
   2  -2   5    3.80    2.82
  -2   2  -5    1.33    1.54
   2  -2   5    1.81    2.18
   2  -2   6 1301.94   94.00
  -2   2  -6 1130.70   63.15
   2  -2   6 1285.80   69.03
  -2   2  -6 1237.52   64.90
   2  -2   6 1105.05   72.78
  -2   2  -6 1285.29   65.98
   2  -2   6 1319.68   66.77
   2  -2   7   93.67   21.15
   2  -2   7   97.83   14.88
  -2   2  -7  102.55   12.86
  -2   2  -7   94.18   12.57
  -2   2  -7   99.25   10.77
   2  -2   7   97.31   12.95
   2  -2   7  111.95   19.12
   2  -2   8  335.35   41.86
  -2   2  -8  338.43   27.12
   2  -2   8  253.49   33.60
   2  -2   8  382.25   33.10
   2  -2   9 1275.08   93.28
  -2   2  -9 1239.11   69.95
   2  -2   9 1104.26   85.46
   2  -2   9 1392.38   80.75
   2  -2  10  441.77   49.04
   2  -2  10  507.99   44.99
  -2   2 -10  489.03   36.35
   2  -2  10  376.73   46.85
   2  -2  11   18.00   12.14
   2  -2  11   57.44   17.45
   2  -2  11   44.99   13.43
  -2   2 -11   61.86   12.19
   2  -2  11   73.15   20.70
   2  -2  12   60.50   19.11
   2  -2  12   84.45   19.07
  -2   2 -12   72.04   13.24
   2  -2  12   49.08   17.06
   2  -2  13  134.96   26.80
  -2   2 -13  136.76   19.35
   2  -2  13  106.60   26.97
   2  -2  14   24.92   12.24
  -2   2 -14   29.99    9.03
   2  -2  14   30.36   16.83
   2  -2  15   32.19   14.73
  -2   2 -15   35.43   10.15
   2  -2  15   30.60   17.05
   2  -2  16   -0.21    5.37
   2  -1 -16   31.79    8.31
   2  -1 -15   65.56   11.37
  -2   1  15   75.17   30.27
   2  -1 -15   64.15   12.85
  -2   1  15   83.85   28.89
  -2   1  15   74.99   10.95
  -2   1  14   71.23   24.87
   2  -1 -14   65.71   11.00
   2  -1 -14   58.02   11.83
  -2   1  14   87.77   30.57
  -2   1  14   60.35    9.49
   2  -1 -13  202.09   19.50
  -2   1  13  215.41   40.41
   2  -1 -13  182.04   21.14
  -2   1  13  190.11   17.52
  -2   1  13  183.52   39.53
   2  -1 -12    5.30   11.12
  -2   1  12    1.67    2.63
   2  -1 -12   -1.05    2.25
   2  -1 -12    2.49    2.25
  -2   1  12    1.54    0.74
   2  -1 -12   -0.74    0.91
  -2   1  12    1.76    4.09
   2  -1 -11    5.12    3.49
  -2   1  11    5.53    8.90
   2  -1 -11    7.79    3.49
  -2   1  11    2.08    5.37
   2  -1 -11    9.27    4.34
  -2   1  11    9.50    3.31
   2  -1 -10   88.09   26.99
   2  -1 -10   95.52   11.35
  -2   1  10   84.39   24.56
   2  -1 -10   88.08   12.26
  -2   1  10   95.91   10.57
  -2   1  10   72.79   21.33
   2  -1  -9  153.43   13.79
  -2   1   9  132.07   29.89
   2  -1  -9  130.96   21.88
   2  -1  -9  103.78   28.96
  -2   1   9  138.37   15.02
   2  -1  -9  130.47   14.40
  -2   1   9  115.19   11.69
  -2   1   9  115.73   25.71
   2  -1  -8   40.58    6.50
  -2   1   8   63.86   20.47
   2  -1  -8   37.74   10.94
   2  -1  -8   30.12   16.94
  -2   1   8   45.23    7.91
  -2   1   8   38.71    5.97
  -2   1   8   28.57   11.48
   2  -1  -8   35.59    6.77
  -2   1   7   19.80   10.17
   2  -1  -7   18.91    3.97
   2  -1  -7   15.29    6.75
   2  -1  -7   20.20   12.00
  -2   1   7   -0.04    1.43
   2  -1  -7   16.50    4.36
  -2   1   7   14.42    7.64
  -2   1   7   19.90    4.07
   2  -1  -6  125.34   29.13
   2  -1  -6  111.09    9.90
  -2   1   6  102.42   24.63
  -2   1   6  111.02    9.73
  -2   1   6   95.82   18.72
   2  -1  -6   96.85   10.84
   2  -1  -5  475.98   27.33
  -2   1   5  551.97   58.33
  -2   1   5  599.28   30.38
   2  -1  -5  521.23   59.92
  -2   1   5  407.24   40.97
  -2   1   5  527.12   27.91
   2  -1  -5  442.30   30.04
  -2   1   5  450.42   27.02
   2  -1  -4  356.65   21.24
  -2   1   4  379.70   47.21
  -2   1   4  377.22   21.67
   2  -1  -4  378.81   48.86
  -2   1   4  332.71   32.81
  -2   1   4  381.58   21.83
   2  -1  -4  310.61   24.15
  -2   1   3  240.52   15.48
  -2   1   3  269.08   38.03
   2  -1  -3  266.06   39.47
   2  -1  -3  226.66   15.17
  -2   1   3  209.20   22.65
  -2   1   3  252.10   16.32
   2  -1  -3  204.80   19.25
  -2   1   2 3263.94  139.94
  -2   1   2 3779.63  190.41
   2  -1  -2 3369.86  140.28
  -2   1   2 3153.56  149.15
  -2   1   2 3360.60  143.65
  -2   1   1  470.56   50.04
   2  -1  -1  443.76   23.90
  -2   1   1  445.93   23.91
  -2   1   1  393.88   25.49
  -2   1   1  427.82   28.91
   2  -1   0  502.18   26.94
  -2   1   0  521.06   27.06
  -2   1   0  484.03   28.26
  -2   1   0  439.68   34.50
   2  -1   1   19.32    3.64
  -2   1  -1   20.18    3.68
  -2   1  -1   27.48   10.01
  -2   1  -1   17.83    3.89
   2  -1   2    7.41    2.40
   2  -1   2    3.09    3.33
  -2   1  -2    6.93    2.14
  -2   1  -2    8.14    5.63
   2  -1   2    7.28    2.51
  -2   1  -2    2.40    1.26
   2  -1   2    6.37    2.46
   2  -1   3  196.84   31.24
   2  -1   3  207.46   16.61
  -2   1  -3  209.35   16.32
   2  -1   3  229.09   16.89
   2  -1   3  223.04   13.12
   2  -1   4   79.39   19.32
   2  -1   4   96.15   10.60
  -2   1  -4  100.96   10.75
   2  -1   4   80.52    9.99
   2  -1   4   81.08    6.72
   2  -1   5   47.36   15.44
  -2   1  -5   55.50    8.26
   2  -1   5   39.63    7.03
   2  -1   5   63.79    9.33
   2  -1   6   31.48   11.95
  -2   1  -6   40.97    7.23
   2  -1   6   43.65    7.34
   2  -1   6   46.67    8.67
   2  -1   7 1611.13  105.10
  -2   1  -7 1524.60   74.28
   2  -1   7 1568.97   79.33
  -2   1  -7 1513.79   75.08
   2  -1   7 1591.82   75.75
   2  -1   8 1139.86   64.03
  -2   1  -8  987.57   56.85
  -2   1  -8 1022.80   46.11
  -2   1  -8 1079.49   58.50
   2  -1   8 1042.25   58.30
   2  -1   9  516.73   40.72
  -2   1  -9  475.14   24.63
  -2   1  -9  537.90   35.74
  -2   1 -10   75.84    7.39
   2  -1  10   89.83   16.55
  -2   1 -10   95.98   13.60
   2  -1  11  771.85   56.73
  -2   1 -11  699.44   45.28
  -2   1 -12   21.08    4.60
   2  -1  12   25.59   10.20
  -2   1 -12   30.13    8.14
   2  -1  12   24.27   13.27
   2  -1  13   60.52   16.53
  -2   1 -13   75.37   13.93
   2  -1  13   59.31   20.79
   2  -1  14   74.26   19.35
  -2   1 -14   59.09   12.69
   2  -1  14   35.01   15.68
   2  -1  15   15.08    8.28
  -2   1 -15   15.56    7.01
   2  -1  15    4.23    4.87
   2  -1  16   24.44   14.16
   2  -1  16    2.56    6.43
   2  -1  17   86.36   29.42
   2   0 -15   52.09   10.51
  -2   0  15   59.11   25.62
  -2   0  15   61.36   10.44
   2   0 -15   63.30   12.32
  -2   0  15   47.09   22.53
   2   0 -14   52.58   10.05
  -2   0  14   24.22   14.78
   2   0 -14   58.24   11.15
  -2   0  14   37.81   20.09
  -2   0  14   45.94    8.60
   2   0 -13    3.59    2.95
  -2   0  13    6.11    7.59
  -2   0  13    5.93   10.76
  -2   0  13    1.25    8.88
   2   0 -13   -2.41    1.22
  -2   0  13   -0.14    1.35
  -2   0  12   23.32   11.85
   2   0 -12   13.19    4.33
  -2   0  12   14.25    9.81
  -2   0  12   18.44    5.02
   2   0 -12   15.00    5.07
  -2   0  12   30.66   15.75
   2   0 -11   18.33   11.46
  -2   0  11   15.01    9.36
   2   0 -11   17.55    4.89
  -2   0  11   14.81    4.32
  -2   0  11   12.19    6.03
   2   0 -11    7.16    3.90
  -2   0  10   23.70   13.09
   2   0 -10   37.54    7.11
   2   0 -10   48.53   17.75
  -2   0  10   36.37    7.33
  -2   0  10   31.96    6.11
   2   0 -10   30.22    6.51
  -2   0  10   17.25   10.71
  -2   0   9    1.67    5.74
   2   0  -9    5.32    3.23
   2   0  -9   10.76    9.51
  -2   0   9    0.28    1.62
  -2   0   9   -0.03    1.47
   2   0  -9    3.25    2.17
  -2   0   9    6.97    7.05
  -2   0   8  684.32   61.17
   2   0  -8  650.45   28.78
   2   0  -8  584.01   62.25
   2   0  -8  521.33   44.12
  -2   0   8  602.87   56.17
   2   0  -8  581.43   26.84
  -2   0   8  624.67   27.08
   2   0  -7 1133.41   55.54
  -2   0   7 1207.18   90.12
   2   0  -7 1018.97   90.43
   2   0  -7 1073.62   73.92
  -2   0   7 1046.91   81.41
   2   0  -7 1067.83   54.09
  -2   0   7 1062.27   54.29
   2   0  -6 1464.26   67.19
  -2   0   6 1518.97  103.37
   2   0  -6 1485.62  107.75
   2   0  -6 1298.85   83.82
  -2   0   6 1328.56   90.91
  -2   0   6 1413.43   67.63
   2   0  -6 1321.20   65.17
  -2   0   6 1367.14   66.35
   2   0  -5  894.22   29.18
   2   0  -5  815.83   67.53
  -2   0   5  785.35   52.01
  -2   0   5  863.06   29.15
  -2   0   5  812.39   28.15
   2   0  -5  783.44   26.17
   2   0  -4   55.65    6.66
  -2   0   4   43.35   14.26
  -2   0   4   59.43    7.15
   2   0  -4   63.06   18.16
  -2   0   4   50.62   11.72
   2   0  -4   58.58    6.69
  -2   0   4   51.15    6.38
   2   0  -3  675.27   35.58
  -2   0   3  760.45   64.38
   2   0  -3  734.39   65.85
  -2   0   3  725.32   36.17
  -2   0   3  710.97   48.45
  -2   0   3  732.07   32.49
   2   0  -3  585.35   35.83
  -2   0   2   67.63    7.05
   2   0  -2   83.15   20.33
  -2   0   2   75.72   18.43
   2   0  -2   70.08    7.27
  -2   0   2   67.79    5.74
  -2   0   2   63.76   10.67
   2   0  -1   11.19    2.85
  -2   0   1    5.37    2.05
  -2   0   1    7.26    2.49
   2   0  -1   10.51    4.36
  -2   0   1    7.79    3.33
   2   0   0   95.81    8.40
  -2   0   0   87.68    8.91
   2   0   0   79.08   10.22
  -2   0   0   89.97    7.82
  -2   0   0   65.81   10.00
   2   0   1    8.91    2.62
  -2   0  -1   10.54    2.70
   2   0   1    7.59    2.65
   2   0   2  176.29   13.27
  -2   0  -2  171.45   12.70
   2   0   2  183.30   13.16
   2   0   2  176.32   13.09
   2   0   3  524.04   51.92
   2   0   3  495.26   29.65
  -2   0  -3  542.78   29.49
   2   0   3  525.04   29.59
   2   0   3  518.96   30.07
   2   0   3  555.41   28.64
   2   0   4  146.73   25.94
  -2   0  -4  106.37   18.43
  -2   0  -4  151.69   12.73
   2   0   4  141.88   12.52
   2   0   4  159.63   13.45
   2   0   4  139.71   11.55
  -2   0  -5 1059.39   68.93
  -2   0  -5 1195.14   58.32
   2   0   5 1226.18   58.85
   2   0   5 1200.98   59.72
   2   0   5 1056.68   57.76
  -2   0  -6 1261.66   63.26
   2   0   6 1279.95   63.63
  -2   0  -6 1123.73   66.70
   2   0   6 1364.48   66.61
   2   0   6 1046.67   65.91
  -2   0  -6 1317.99   58.02
  -2   0  -7 1448.33   71.93
  -2   0  -7 1407.10   65.53
   2   0   7 1432.26   72.05
   2   0   7 1493.51   75.13
  -2   0  -7 1385.34   65.85
  -2   0  -8 1080.20   59.26
   2   0   8 1181.13   64.34
  -2   0  -8 1133.79   59.79
  -2   0  -8 1039.31   53.70
  -2   0  -8 1192.62   61.21
   2   0   8 1107.67   60.21
  -2   0  -9   37.65    7.68
   2   0   9   52.92   10.70
  -2   0  -9   39.76    6.37
  -2   0  -9   50.09    8.87
   2   0   9   46.82    8.77
  -2   0 -10   63.26    8.76
   2   0  10   85.36   15.11
  -2   0 -10   81.31   12.01
  -2   0 -11    0.52    1.36
   2   0  11    1.45    3.05
  -2   0 -11    1.11    2.73
  -2   0 -12   70.92   10.87
   2   0  12  118.89   20.84
  -2   0 -12   95.96   14.35
   2   0  13    3.59    4.55
  -2   0 -13    3.40    2.98
  -2   0 -13    4.91    3.04
   2   0  14   20.01   14.86
   2   0  14   11.85    6.67
  -2   0 -14   15.04    5.92
  -2   0 -14   22.42    6.97
   2   0  15   58.08   17.28
  -2   0 -15   34.87   10.02
   2   0  16  293.77   42.95
  -2   0 -16  281.16   31.63
   2   0  16  230.50   47.67
   2   0  17  162.58   41.22
   2   1 -15   33.21    8.87
   2   1 -14    0.02    1.59
  -2  -1  14    2.62    7.76
  -2  -1  14    5.12    9.37
   2   1 -14    3.77    3.11
  -2  -1  14   -3.50    3.16
   2   1 -13    9.79    4.34
  -2  -1  13   10.05   14.85
  -2  -1  13   29.31   17.02
   2   1 -13   18.37    5.61
  -2  -1  13    8.81    4.15
   2   1 -12   78.37   11.81
  -2  -1  12   27.69   16.56
  -2  -1  12   45.80   19.40
  -2  -1  12   74.86   10.76
   2   1 -12   72.15   11.07
   2   1 -11  132.48   14.99
   2   1 -11  118.73   25.42
  -2  -1  11   61.74   24.64
  -2  -1  11  130.13   14.26
   2   1 -11  125.36   13.92
  -2  -1  11  125.65   30.23
   2   1 -10    7.78    3.78
   2   1 -10    1.81    4.58
  -2  -1  10    2.14    0.85
  -2  -1  10    4.72    7.42
  -2  -1  10    7.31    3.29
  -2  -1  10    7.45    7.76
   2   1 -10    0.03    1.03
   2   1  -9   86.71   11.24
  -2  -1   9   97.43   20.72
   2   1  -9   71.02   21.03
  -2  -1   9   68.93   23.53
  -2  -1   9   83.63   10.77
   2   1  -9   95.06   10.29
  -2  -1   9   92.37   10.87
  -2  -1   9   86.17   22.56
   2   1  -8  117.28   11.76
  -2  -1   8   95.22   20.41
   2   1  -8   90.64   21.79
  -2  -1   8   72.84   24.49
   2   1  -8  109.71    9.61
  -2  -1   8   96.75   10.00
  -2  -1   8   92.46   21.98
  -2  -1   7  820.91   65.65
   2   1  -7  777.59   41.08
   2   1  -7  666.12   65.35
   2   1  -7  665.77   56.12
  -2  -1   7  610.48   74.21
  -2  -1   7  668.13   62.83
   2   1  -7  703.82   36.73
  -2  -1   7  691.73   39.37
  -2  -1   6  731.36   61.51
   2   1  -6  712.47   37.79
   2   1  -6  625.95   61.48
   2   1  -6  578.09   50.73
  -2  -1   6  675.64   35.75
  -2  -1   6  685.66   58.26
  -2  -1   6  559.53   68.88
   2   1  -6  649.79   33.19
  -2  -1   6  655.43   36.66
   2   1  -5 1050.47   51.56
   2   1  -5 1181.83   85.22
  -2  -1   5 1053.59   49.55
  -2  -1   5 1060.73   73.44
   2   1  -5  976.37   46.38
  -2  -1   5 1018.53   51.28
   2   1  -4  138.47   11.65
   2   1  -4  109.33   22.46
  -2  -1   4  108.13   26.87
  -2  -1   4  130.27    9.86
  -2  -1   4  157.24   21.75
   2   1  -4  115.62    7.62
   2   1  -3  116.00   10.33
   2   1  -3  108.66   22.24
  -2  -1   3   97.21   24.14
  -2  -1   3  118.83    8.68
  -2  -1   3  137.50   18.81
   2   1  -3  104.31   18.39
   2   1  -2   70.50    7.47
   2   1  -2   66.62   17.07
  -2  -1   2   51.52   17.12
  -2  -1   2   58.22   11.02
   2   1  -2   61.15   12.62
   2   1  -1  480.29   48.71
   2   1  -1  466.16   25.62
   2   1  -1  448.07   35.55
  -2  -1   1  341.51   45.85
  -2  -1   1  459.97   22.37
  -2  -1   1  449.84   32.37
   2   1   0  235.13   15.49
   2   1   0  232.99   21.87
  -2  -1   0  244.89   19.69
  -2  -1   0  236.81   12.92
   2   1   1  332.89   18.89
   2   1   1  288.87   22.91
  -2  -1  -1  279.10   15.85
   2   1   2 2173.63   99.51
   2   1   2 2284.59  104.64
  -2  -1  -2 2228.04   97.45
  -2  -1  -2 1935.08  126.10
   2   1   2 2217.09   97.77
   2   1   2 2347.29  102.11
   2   1   3 1060.13   51.41
   2   1   3 1044.55   49.82
  -2  -1  -3 1034.95   49.57
  -2  -1  -3  901.12   70.08
   2   1   3 1088.02   53.06
   2   1   4  421.55   25.87
  -2  -1  -4  436.91   24.94
  -2  -1  -4  395.01   38.15
   2   1   4  435.11   25.11
   2   1   4  444.77   26.24
   2   1   4  418.51   27.08
   2   1   5 1195.51   60.05
  -2  -1  -5 1258.35   60.25
  -2  -1  -5 1119.69   71.91
   2   1   5 1264.01   61.19
   2   1   5 1106.16   63.49
  -2  -1  -5 1332.40   60.18
  -2  -1  -6 1127.41   55.30
   2   1   6 1053.94   54.83
  -2  -1  -6  997.38   60.70
   2   1   6 1134.35   56.78
  -2  -1  -6 1140.32   54.41
  -2  -1  -7   21.03    4.83
  -2  -1  -7   28.19    5.63
   2   1   7   22.17    5.06
  -2  -1  -7   24.11    5.26
   2   1   7   24.23    5.95
  -2  -1  -7   15.12    4.07
  -2  -1  -8  245.38   19.86
  -2  -1  -8  252.27   20.69
   2   1   8  246.90   20.52
   2   1   8  247.96   22.29
  -2  -1  -8  249.19   20.23
  -2  -1  -8  237.34   19.29
  -2  -1  -9  232.70   20.58
   2   1   9  265.01   24.39
  -2  -1  -9  267.71   21.58
  -2  -1  -9  234.54   20.31
  -2  -1  -9  287.19   22.98
   2   1   9  262.14   22.08
  -2  -1 -10   75.29   11.01
  -2  -1 -10   63.44   10.14
   2   1  10   65.56   12.30
  -2  -1 -10   83.54   11.89
  -2  -1 -11    1.63    2.10
   2   1  11    0.20    2.09
  -2  -1 -11    4.31    3.16
   2   1  12   31.94   10.11
  -2  -1 -12   16.32    5.94
  -2  -1 -12   23.76    6.94
   2   1  13  373.19   38.36
  -2  -1 -13  358.75   31.28
   2   1  14   90.55   19.94
   2   1  14  139.61   35.83
  -2  -1 -14   58.65   11.85
  -2  -1 -14  110.69   17.01
   2   1  15  137.70   25.69
   2   1  15  118.95   33.00
  -2  -1 -15   69.86   13.58
  -2  -1 -15  111.63   18.13
   2   1  16   95.64   23.42
  -2  -1 -16   96.46   17.58
   2   1  17  156.42   31.66
   2   2 -14    1.54    2.69
  -2  -2  14   -1.28    5.76
  -2  -2  14   -0.91    1.34
  -2  -2  14   -1.31   10.26
   2   2 -13   -0.41    1.67
  -2  -2  13    9.43    3.49
  -2  -2  13    5.99    5.41
   2   2 -13    4.38    2.35
  -2  -2  13    8.23    4.05
   2   2 -12   10.08    4.49
  -2  -2  12    7.19   10.32
  -2  -2  12    6.59   10.78
  -2  -2  12    4.85    2.20
   2   2 -12    8.00    3.53
   2   2 -11  188.65   19.06
   2   2 -11  163.92   16.14
  -2  -2  11  166.49   17.22
  -2  -2  11  150.72   33.15
   2   2 -10  631.90   38.79
   2   2 -10  498.72   49.81
  -2  -2  10  536.21   35.81
  -2  -2  10  598.28   66.17
  -2  -2  10  452.18   66.13
   2   2 -10  583.79   34.88
  -2  -2  10  595.52   36.75
   2   2 -10  450.31   50.45
   2   2  -9  489.23   31.69
   2   2  -9  406.33   45.47
  -2  -2   9  428.55   29.02
  -2  -2   9  367.21   57.16
  -2  -2   9  444.37   54.76
  -2  -2   9  418.73   29.08
   2   2  -8  271.03   21.26
   2   2  -8  257.22   35.17
  -2  -2   8  219.60   35.39
  -2  -2   8  264.15   46.23
  -2  -2   8  227.23   19.22
   2   2  -7  175.76   16.08
   2   2  -7  166.27   27.89
  -2  -2   7  166.75   13.89
  -2  -2   7  113.72   29.89
  -2  -2   7  170.32   15.34
  -2  -2   7  139.17   26.59
   2   2  -6  233.78   18.28
   2   2  -6  285.74   35.64
   2   2  -6  231.56   29.75
  -2  -2   6  160.73   35.19
  -2  -2   6  232.78   32.72
  -2  -2   6  224.26   15.75
  -2  -2   6  214.14   17.51
   2   2  -5   26.35    9.84
   2   2  -5   32.06    5.62
  -2  -2   5   43.70   17.81
  -2  -2   5   26.63    4.03
  -2  -2   5   28.82    5.35
  -2  -2   5   21.63    9.35
   2   2  -5   51.03   15.38
   2   2  -4  796.28   31.74
   2   2  -4  838.01   61.35
  -2  -2   4  768.95   52.03
  -2  -2   4  782.18   25.50
  -2  -2   4  585.56   62.77
   2   2  -4  663.06   25.33
   2   2  -3  305.68   19.70
   2   2  -3  387.07   41.67
  -2  -2   3  288.17   15.31
  -2  -2   3  279.25   42.05
  -2  -2   3  303.07   31.20
   2   2  -2  118.81   10.73
   2   2  -2  136.65   24.23
  -2  -2   2  127.97    6.81
   2   2  -2  144.62   21.30
  -2  -2   2  133.41   18.35
  -2  -2   2  115.75   26.10
   2   2  -1  863.81   43.01
   2   2  -1  854.83   58.05
  -2  -2   1  741.74   70.64
  -2  -2   1  877.24   54.37
   2   2   0  193.33   13.88
   2   2   0  193.66   22.01
  -2  -2   0  190.35   19.25
  -2  -2   0  187.52   31.08
  -2  -2   0  195.65   11.26
   2   2   1   40.32    5.62
   2   2   1   41.32    7.02
  -2  -2  -1   58.07    3.98
   2   2   1   48.34    4.26
  -2  -2  -1   37.19   12.93
  -2  -2  -1   51.76    5.50
   2   2   1   39.43    8.73
   2   2   2  518.40   29.12
   2   2   2  572.86   33.74
  -2  -2  -2  552.92   26.16
   2   2   2  573.56   37.48
   2   2   2  523.88   26.28
   2   2   2  443.42   51.22
  -2  -2  -2  607.34   54.09
  -2  -2  -2  552.89   28.41
   2   2   3 6973.63  294.19
  -2  -2  -3 6892.64  293.87
  -2  -2  -3 7204.05  291.67
  -2  -2  -3 6736.75  325.15
   2   2   3 6744.81  291.65
   2   2   3 7205.68  300.56
   2   2   4 3442.57  150.76
  -2  -2  -4 3536.58  149.07
   2   2   4 3384.35  148.99
  -2  -2  -4 3524.21  175.36
   2   2   4 3332.44  156.51
  -2  -2  -4 3656.98  154.23
   2   2   5  447.84   27.79
  -2  -2  -5  450.64   26.60
   2   2   5  471.41   27.08
  -2  -2  -5  529.81   40.98
   2   2   5  370.30   42.37
  -2  -2  -5  475.32   29.78
   2   2   5  491.27   28.03
   2   2   5  436.79   33.11
  -2  -2  -6    7.90    2.88
   2   2   6    0.14    1.61
   2   2   6    5.74    2.51
  -2  -2  -6    1.53    1.88
  -2  -2  -6    0.91    1.40
   2   2   6    5.80    3.84
   2   2   6    4.42    2.25
  -2  -2  -7   -0.43    0.47
   2   2   7    0.66    3.72
   2   2   7   10.77    3.50
  -2  -2  -7   13.83    4.81
  -2  -2  -7   15.32    4.10
   2   2   7   11.51    5.90
  -2  -2  -7   14.76    4.45
   2   2   7   12.97    4.22
  -2  -2  -8    1.15    1.41
   2   2   8    0.51    2.36
   2   2   8    1.61    1.67
  -2  -2  -8    3.21    2.41
  -2  -2  -8    0.05    1.08
   2   2   8    3.46    2.27
  -2  -2  -9    2.39    2.06
   2   2   9    1.70    3.15
   2   2   9    6.09    2.94
  -2  -2  -9    4.15    2.79
  -2  -2  -9    2.29    1.51
  -2  -2  -9    6.60    3.58
   2   2   9    9.14    4.07
  -2  -2 -10    2.15    1.67
  -2  -2 -10    1.57    1.75
  -2  -2 -10    8.23    3.99
   2   2  10    0.32    1.65
   2   2  10    0.96    1.29
   2   2  10    1.16    2.26
  -2  -2 -10    2.08    2.16
   2   2  11  163.02   20.79
  -2  -2 -11  170.92   17.25
  -2  -2 -11  132.61   17.72
  -2  -2 -11  190.42   19.71
  -2  -2 -12  148.18   19.79
   2   2  12  217.59   25.63
  -2  -2 -12  219.52   22.33
   2   2  12  238.79   34.48
   2   2  13  258.59   30.56
  -2  -2 -13  286.93   27.14
  -2  -2 -13  272.13   19.94
   2   2  13  233.52   33.36
   2   2  14  415.29   67.18
  -2  -2 -14  261.06   30.08
   2   2  14  393.08   41.08
  -2  -2 -14  429.39   35.51
   2   2  15  128.44   24.43
   2   2  15  108.45   35.17
  -2  -2 -15   94.03   17.16
  -2  -2 -15  130.29   19.51
   2   2  16  189.59   31.34
   2   2  16  163.91   44.36
  -2  -2 -16  117.72   19.73
  -2  -2 -16  182.31   23.89
  -2  -2 -16  190.03   25.85
   2   2  17   64.95   19.52
   2   2  18   45.47   16.53
   2   3 -13    1.34    2.58
  -2  -3  13    3.14    4.64
  -2  -3  13    1.61    2.48
   2   3 -12  199.54   21.00
  -2  -3  12  150.24   36.37
  -2  -3  12  149.24   18.11
  -2  -3  12  138.63   33.36
   2   3 -11  273.01   24.68
  -2  -3  11  210.42   42.85
  -2  -3  11  212.89   40.45
  -2  -3  11  265.11   23.60
   2   3 -10  147.15   16.78
  -2  -3  10  124.80   14.20
  -2  -3  10  129.63   32.28
  -2  -3  10  127.49   15.08
  -2  -3  10  141.78   31.31
   2   3  -9  262.65   22.16
   2   3  -9  192.53   25.03
   2   3  -9  228.64   37.59
  -2  -3   9  204.64   41.42
  -2  -3   9  216.90   18.79
  -2  -3   9  237.52   20.46
  -2  -3   9  217.66   37.54
   2   3  -8   73.35   10.53
   2   3  -8   45.59   16.24
   2   3  -8   57.55   14.53
  -2  -3   8   77.45   24.60
  -2  -3   8   57.78    9.09
  -2  -3   8   68.45   19.98
   2   3  -7   56.01   14.88
   2   3  -7   55.35    8.53
  -2  -3   7   53.91    7.18
  -2  -3   7   33.57   15.12
  -2  -3   7   50.04    8.07
  -2  -3   7   52.50   16.71
   2   3  -6   78.32    9.95
   2   3  -6   72.59   17.12
  -2  -3   6   78.79    8.15
  -2  -3   6   69.06   22.44
   2   3  -6   57.81   10.23
  -2  -3   6   74.02    9.65
  -2  -3   6   89.73   20.43
   2   3  -5    5.15    5.34
   2   3  -5    4.60    1.42
   2   3  -5    8.96    5.06
  -2  -3   5    7.02    1.99
  -2  -3   5    3.64    6.87
   2   3  -5    4.10    2.16
  -2  -3   5    5.62    2.49
  -2  -3   5    3.33    3.56
   2   3  -5    8.81    7.91
   2   3  -4    5.08    4.23
   2   3  -4   16.31    3.99
   2   3  -4   12.17    6.58
  -2  -3   4   12.40    2.26
  -2  -3   4   11.38    9.89
  -2  -3   4   10.58    3.08
   2   3  -4   10.38    2.83
   2   3  -4    3.52    5.82
  -2  -3   4   19.18   10.28
   2   3  -3  436.92   46.13
   2   3  -3  416.19   26.13
   2   3  -3  423.91   39.20
  -2  -3   3  428.87   20.41
  -2  -3   3  410.19   52.41
   2   3  -3  434.51   45.12
  -2  -3   3  451.86   40.73
   2   3  -3  389.55   22.12
   2   3  -2  661.70   23.26
   2   3  -2  627.93   40.50
  -2  -3   2  619.97   58.44
  -2  -3   2  645.86   41.43
   2   3  -2  587.69   14.29
   2   3  -2    1.57    3.56
   2   3  -1 1167.16   56.82
   2   3  -1 1390.92   65.21
  -2  -3   1 1291.27   72.61
  -2  -3   1 1195.82   92.42
   2   3  -1 1112.93   52.15
   2   3   0   84.37    8.60
   2   3   0  104.80   12.29
  -2  -3   0   74.09   12.82
  -2  -3   0   47.39   15.36
  -2  -3   0   74.37    8.43
   2   3   1 2109.89   95.48
   2   3   1 2250.90  104.01
  -2  -3  -1 1993.38  127.65
  -2  -3  -1 2079.53   95.52
   2   3   2  465.02   26.19
   2   3   2  443.41   31.60
   2   3   2  450.99   22.30
  -2  -3  -2  474.26   47.30
  -2  -3  -2  502.55   27.18
   2   3   3   33.76    5.07
  -2  -3  -3   35.38    5.11
   2   3   3   41.57    8.23
   2   3   3   33.14    4.12
  -2  -3  -3   26.48    9.28
  -2  -3  -3   37.75    5.84
   2   3   4 2187.39  100.52
   2   3   4 2125.47  110.32
  -2  -3  -4 2519.90  107.84
   2   3   4 2144.17   98.40
  -2  -3  -4 2398.94  125.80
   2   3   4 1859.84  131.66
  -2  -3  -4 2299.49  103.00
   2   3   5  320.34   21.81
   2   3   5  375.62   22.65
   2   3   5  319.41   29.75
  -2  -3  -5  357.76   26.32
  -2  -3  -5  355.74   21.63
   2   3   5  310.12   20.70
  -2  -3  -5  360.14   34.53
  -2  -3  -5  393.34   24.99
   2   3   6   21.84    4.51
  -2  -3  -6   21.36    5.78
   2   3   6   14.93    6.47
   2   3   6   20.93    4.42
  -2  -3  -6   21.92    7.48
  -2  -3  -6   18.92    4.34
   2   3   6    4.85    5.72
  -2  -3  -6   19.30    4.90
  -2  -3  -7   -0.02    0.57
   2   3   7   14.61    7.19
  -2  -3  -7   20.80    5.75
   2   3   7   20.49    4.70
   2   3   7   19.52    4.51
  -2  -3  -7   25.68    7.59
  -2  -3  -7   29.97    5.69
   2   3   7   16.83    8.77
  -2  -3  -7   23.89    5.85
  -2  -3  -8    5.23    2.44
   2   3   8   -1.41    3.40
  -2  -3  -8    5.46    2.89
   2   3   8    7.67    3.25
   2   3   8    6.56    2.64
  -2  -3  -8    5.47    2.48
   2   3   8    9.03    4.83
  -2  -3  -8   11.32    4.28
  -2  -3  -9    2.43    1.86
  -2  -3  -9    0.33    0.77
   2   3   9    2.11    2.16
   2   3   9    2.72    2.10
  -2  -3  -9    3.06    3.14
   2   3   9    3.28    4.53
  -2  -3  -9    2.79    1.72
  -2  -3 -10   95.71   11.24
   2   3  10   89.20   12.83
  -2  -3 -10   80.89   13.77
  -2  -3 -10   92.80   12.83
   2   3  10   59.60   10.33
   2   3  10   65.31   16.40
  -2  -3 -10   96.67   13.84
  -2  -3 -11  314.70   24.00
   2   3  11  311.12   28.56
  -2  -3 -11  277.81   28.49
  -2  -3 -11  359.62   28.28
  -2  -3 -11  318.57   28.60
   2   3  11  336.06   45.96
  -2  -3 -12  554.50   46.57
   2   3  12  707.46   50.07
  -2  -3 -12  766.19   47.57
   2   3  12  533.46   49.91
  -2  -3 -12  709.12   48.54
   2   3  12  695.29   69.75
  -2  -3 -13  228.45   27.99
   2   3  13  290.31   32.05
  -2  -3 -13  292.15   28.06
  -2  -3 -13  281.21   29.07
  -2  -3 -13  318.89   20.83
   2   3  13  297.26   43.78
  -2  -3 -14  165.33   23.85
   2   3  14  207.87   50.06
   2   3  14  215.04   29.13
  -2  -3 -14  267.87   28.64
   2   3  15  146.44   24.83
   2   3  15  151.46   43.26
  -2  -3 -15   91.09   17.83
  -2  -3 -15  160.20   22.27
   2   3  16    7.60    6.11
   2   3  16    5.32    8.42
  -2  -3 -16    1.06    2.89
  -2  -3 -16    5.61    4.48
   2   3  17   15.69   10.14
   2   3  17   24.75   18.74
  -2  -3 -17    6.17    5.34
   2   3  18  -20.10   11.10
  -2  -4  13  196.82   39.03
   2   4 -12  122.05   16.84
  -2  -4  12   95.40   28.60
  -2  -4  12  108.27   29.39
  -2  -4  12   98.20   14.88
   2   4 -11  118.02   16.01
  -2  -4  11  150.90   34.01
  -2  -4  11  136.17   32.19
  -2  -4  11  116.63   15.65
   2   4 -10  250.79   23.79
  -2  -4  10  201.37   40.14
  -2  -4  10  236.03   22.49
  -2  -4  10  198.02   37.93
   2   4  -9  207.17   20.04
   2   4  -9  176.98   36.91
  -2  -4   9  153.42   15.55
  -2  -4   9  175.28   37.10
  -2  -4   9  182.12   18.54
  -2  -4   9  179.40   34.26
   2   4  -8    5.27    4.03
   2   4  -8    1.09    7.20
   2   4  -8    0.11    1.20
   2   4  -8    0.44    0.85
  -2  -4   8    0.06    6.44
   2   4  -8    2.80    3.45
  -2  -4   8   15.28   11.57
  -2  -4   8    0.15    1.31
   2   4  -7   17.17    7.48
   2   4  -7    9.33   12.38
   2   4  -7    9.00    3.23
  -2  -4   7    7.87    2.52
  -2  -4   7    9.81    5.36
   2   4  -7   15.30    3.80
   2   4  -7    1.89    2.83
  -2  -4   7   14.59    6.94
  -2  -4   7    8.35    3.38
   2   4  -6   11.10    6.94
   2   4  -6   25.28   14.27
   2   4  -6   13.54    4.58
  -2  -4   6   14.83    3.45
  -2  -4   6   15.74    9.05
   2   4  -6   16.39    3.61
   2   4  -6   15.76    5.06
  -2  -4   6   14.02    9.07
  -2  -4   6   14.26    4.33
   2   4  -5    8.42    5.40
   2   4  -5   11.20   10.45
   2   4  -5    5.65    2.34
  -2  -4   5   -1.57    3.48
   2   4  -5    6.77    2.04
  -2  -4   5    6.09    1.85
  -2  -4   5    1.74    4.48
   2   4  -5    7.85    3.42
  -2  -4   5    5.52    2.40
   2   4  -4   22.23    4.91
   2   4  -4   44.55   17.65
   2   4  -4   20.57    9.82
   2   4  -4    9.93    6.23
  -2  -4   4    9.97    9.16
   2   4  -4   28.25    3.77
  -2  -4   4   28.75    3.78
  -2  -4   4   24.44    5.33
   2   4  -4   30.12    5.97
   2   4  -4   27.55   12.20
  -2  -4   4   29.13   10.80
   2   4  -4   23.02    5.27
   2   4  -3  358.31   22.99
   2   4  -3  290.48   33.25
   2   4  -3  376.81   28.62
   2   4  -3  295.00   51.29
   2   4  -3  321.85   16.28
   2   4  -3  300.54   39.41
  -2  -4   3  287.05   42.98
  -2  -4   3  372.25   37.85
  -2  -4   3  333.80   22.65
   2   4  -3  271.75   20.11
   2   4  -2  610.75   35.64
   2   4  -2  628.43   50.67
   2   4  -2  706.53   43.57
  -2  -4   2  677.54   66.53
   2   4  -2  643.47   58.01
  -2  -4   2  705.98   53.08
   2   4  -2  468.83   66.87
   2   4  -2  568.65   33.41
  -2  -4   2  639.86   36.07
   2   4  -1  736.08   27.48
   2   4  -1  853.19   39.69
   2   4  -1  663.65   43.23
   2   4  -1  718.15   52.74
  -2  -4   1  765.76   46.93
  -2  -4   1  760.72   64.09
   2   4  -1  683.03   24.41
  -2  -4   1  646.07   26.15
   2   4   0 2422.97   43.85
   2   4   0 2639.82   66.64
  -2  -4   0 2450.74  109.71
   2   4   0 2305.97   87.71
   2   4   0 2261.25   39.16
  -2  -4   0 2299.55   60.00
   2   4   1  846.88   40.69
   2   4   1  813.78   49.40
   2   4   1  775.73   33.93
   2   4   1  733.45   33.68
  -2  -4  -1  954.04   72.45
   2   4   1  813.60   58.63
   2   4   1  751.49   39.46
  -2  -4  -1  812.77   45.37
   2   4   2  687.55   32.97
   2   4   2  682.42   42.88
   2   4   2  614.13   27.88
  -2  -4  -2  693.66   58.68
   2   4   2  550.86   62.96
   2   4   2  607.93   32.77
  -2  -4  -2  626.21   36.28
   2   4   3    1.54    0.92
   2   4   3    3.99    2.94
   2   4   3    3.86    1.60
   2   4   3    5.87    3.71
  -2  -4  -3    9.11    7.40
   2   4   3   -2.74    4.20
  -2  -4  -3    2.15    2.20
  -2  -4  -3    0.91    0.82
   2   4   4  149.64   12.28
   2   4   4  163.08   19.98
  -2  -4  -4  161.16   16.94
   2   4   4  137.79   10.97
  -2  -4  -4  183.70   25.87
  -2  -4  -4  178.88   15.82
  -2  -4  -4  152.18   11.14
   2   4   5   14.64    3.59
   2   4   5   21.73    7.58
  -2  -4  -5   15.54    5.73
   2   4   5   19.42    3.94
  -2  -4  -5   17.00    7.46
   2   4   5    2.91    5.55
  -2  -4  -5   25.59    5.89
   2   4   6  182.42   14.84
   2   4   6  188.99   14.24
   2   4   6  173.58   24.75
  -2  -4  -6  174.98   19.13
   2   4   6  177.93   14.39
  -2  -4  -6  213.18   25.71
  -2  -4  -6  200.96   18.04
   2   4   7  101.44   10.74
   2   4   7   91.23   19.64
  -2  -4  -7   84.11   13.51
   2   4   7   92.37   10.59
  -2  -4  -7  107.92   13.62
  -2  -4  -8   -0.33    0.77
   2   4   8   10.19   10.86
   2   4   8    4.53    1.90
  -2  -4  -8   -0.22    2.24
   2   4   8    2.42    2.22
   2   4   8    5.74    2.99
  -2  -4  -8    2.29    3.13
  -2  -4  -9  633.30   35.44
   2   4   9  639.62   38.68
  -2  -4  -9  571.95   43.84
   2   4   9  561.82   37.48
   2   4   9  629.17   71.19
  -2  -4  -9  647.98   42.83
   2   4  10  644.48   41.33
  -2  -4 -10  527.36   44.20
  -2  -4 -10  650.90   37.49
  -2  -4 -10  709.52   46.01
   2   4  10  741.49   77.98
   2   4  11  149.21   17.76
  -2  -4 -11  113.53   18.41
   2   4  11  145.38   34.86
  -2  -4 -11  138.68   14.16
  -2  -4 -11  141.70   18.60
  -2  -4 -12  170.78   23.69
   2   4  12  263.89   55.77
   2   4  12  210.30   23.80
   2   4  12  201.36   40.72
  -2  -4 -12  215.54   24.36
  -2  -4 -12  227.61   15.01
  -2  -4 -13  275.22   32.62
   2   4  13  399.84   36.41
  -2  -4 -13  394.86   35.43
   2   4  13  358.71   54.06
  -2  -4 -14  116.34   20.43
   2   4  14  176.02   49.33
   2   4  14  161.43   24.02
  -2  -4 -14  160.74   22.05
  -2  -4 -15   50.83   13.86
   2   4  15   81.63   17.89
   2   4  15   89.42   34.68
  -2  -4 -15   91.15   17.14
  -2  -4 -16    1.51    4.26
   2   4  16    8.39    5.11
  -2  -4 -16    4.21    5.05
  -2  -4 -17   17.81    7.16
   2   4  17   22.81   12.26
   2   4  17   39.92   23.54
  -2  -5  12   27.15   14.70
   2   5 -11   11.84    4.92
  -2  -5  11    9.18    8.61
  -2  -5  11   10.49    4.09
  -2  -5  11   12.33   11.49
   2   5 -10   36.38    8.86
  -2  -5  10   55.06   19.38
   2   5 -10   29.51    6.98
  -2  -5  10   44.50   18.57
  -2  -5  10   40.54    9.26
   2   5  -9    2.41    2.30
  -2  -5   9   -3.11    7.11
   2   5  -9   -1.31    1.07
  -2  -5   9    1.87    5.52
  -2  -5   9    0.96    1.70
   2   5  -8  225.53   21.03
   2   5  -8  185.94   16.57
  -2  -5   8  165.51   34.38
  -2  -5   8  176.74   18.76
  -2  -5   8  234.27   38.34
   2   5  -7    3.92    6.51
   2   5  -7    7.47    3.13
   2   5  -7    3.94    3.81
  -2  -5   7   14.17   10.29
   2   5  -7    5.76    2.44
   2   5  -7    9.00    4.73
  -2  -5   7    6.62    8.96
  -2  -5   7   11.98    4.24
   2   5  -6   33.61   12.68
   2   5  -6   39.69   18.94
   2   5  -6   44.10    8.21
  -2  -5   6   38.55    6.05
  -2  -5   6   48.91   18.28
   2   5  -6   39.31    5.95
   2   5  -6   36.85    8.68
  -2  -5   6   23.82   11.67
  -2  -5   6   40.26    7.98
   2   5  -5  551.78   52.98
   2   5  -5  575.59   35.42
   2   5  -5  525.97   29.36
  -2  -5   5  660.10   58.84
  -2  -5   5  594.48   64.89
   2   5  -5  511.64   70.23
  -2  -5   5  574.29   35.37
   2   5  -5  506.20   37.08
   2   5  -4  739.57   42.28
   2   5  -4  710.81   35.80
  -2  -5   4  795.53   75.52
  -2  -5   4  764.84   64.04
  -2  -5   4  769.44   42.64
   2   5  -4  763.32   85.62
   2   5  -4  703.46   43.72
   2   5  -3  167.81   15.01
   2   5  -3  176.74   38.83
   2   5  -3  133.26   22.41
  -2  -5   3  181.12   32.63
   2   5  -3  161.12   10.34
  -2  -5   3  180.64   27.14
  -2  -5   3  161.19   14.86
   2   5  -3  145.28   14.75
   2   5  -2  350.02   23.59
   2   5  -2  330.18   36.20
   2   5  -2  362.72   30.68
  -2  -5   2  378.18   47.11
   2   5  -2  344.45   17.53
  -2  -5   2  368.76   37.94
   2   5  -2  323.89   23.38
  -2  -5   2  364.35   24.02
   2   5  -2  408.62   60.90
   2   5  -1  681.34   37.49
   2   5  -1  764.41   48.35
   2   5  -1  628.77   51.34
  -2  -5   1  686.73   66.22
   2   5  -1  588.46   57.95
  -2  -5   1  767.64   56.38
   2   5  -1  631.63   30.52
   2   5  -1  501.80   70.91
   2   5  -1  636.03   37.72
  -2  -5   1  685.90   37.76
   2   5  -1  649.24   78.13
  -2  -5   0  431.04   28.90
   2   5   0  506.59   29.12
   2   5   0  552.65   39.48
   2   5   0  457.91   40.91
  -2  -5   0  532.54   54.96
   2   5   0  499.03   23.30
   2   5   0  381.51   58.82
   2   5   0  545.32   50.71
   2   5   0  619.47   74.39
   2   5   0  458.02   29.22
  -2  -5   0  521.33   29.38
  -2  -5   0  420.64   37.40
   2   5   1  110.49   30.08
  -2  -5  -1    0.14    1.31
   2   5   1   96.54    9.01
   2   5   1  102.35   15.69
   2   5   1   79.86   13.17
  -2  -5  -1  102.12   21.40
   2   5   1   73.72    5.20
   2   5   1   75.54    5.34
   2   5   1   75.91   23.55
   2   5   1   85.18    9.30
  -2  -5  -1    0.65    1.48
  -2  -5  -1   80.08   12.91
   2   5   1   93.18   18.84
   2   5   2    2.11    1.58
   2   5   2    0.63    6.99
   2   5   2   -0.07    2.39
  -2  -5  -2   -2.43    4.54
   2   5   2    2.64    1.26
   2   5   2    4.48    4.45
  -2  -5  -2    4.10    3.36
   2   5   2    5.54    2.06
   2   5   2    3.51    2.33
   2   5   3  201.97   40.66
   2   5   3  136.55   11.77
   2   5   3  153.78   20.57
  -2  -5  -3  144.22   17.19
   2   5   3  136.96   10.55
  -2  -5  -3  163.65   26.00
   2   5   3  140.76   32.27
   2   5   3  123.49   13.12
   2   5   3  123.23   20.37
  -2  -5  -3  148.25   16.76
   2   5   4   14.26    3.49
   2   5   4   18.15   11.43
  -2  -5  -4   23.30    6.64
   2   5   4   22.87    8.04
   2   5   4   18.93    7.71
  -2  -5  -4   13.63    7.27
   2   5   4   19.75   13.72
   2   5   4   15.80    3.47
  -2  -5  -4   18.04    3.50
  -2  -5  -4   18.60    5.69
   2   5   5   75.99   25.97
   2   5   5   70.36    8.08
   2   5   5   74.70   16.03
  -2  -5  -5   68.44   12.05
   2   5   5   60.73    7.68
   2   5   5   60.91   19.96
  -2  -5  -5   85.67   17.90
  -2  -5  -5   66.21    6.76
  -2  -5  -5   78.21   11.64
   2   5   6   69.17   23.44
   2   5   6   71.93    8.59
   2   5   6   70.02    7.89
  -2  -5  -6   66.49   12.22
   2   5   6   55.42   15.30
   2   5   6   53.73    7.64
   2   5   6   66.70   20.85
  -2  -5  -6   63.67    6.40
  -2  -5  -6   74.23   11.60
   2   5   7  127.02   33.34
   2   5   7  123.18   11.43
  -2  -5  -7  104.85   16.02
   2   5   7  114.16   12.29
   2   5   7  109.26   26.20
  -2  -5  -7  140.32   16.95
  -2  -5  -7  109.64    8.75
   2   5   8 1140.38   34.98
  -2  -5  -8 1037.17   50.07
   2   5   8  947.50   34.74
   2   5   8  919.87   73.22
  -2  -5  -8 1163.87   47.58
   2   5   8 1160.88   99.80
  -2  -5  -8  997.95   21.16
   2   5   9  579.25   31.71
  -2  -5  -9  533.76   40.56
   2   5   9  508.79   31.84
   2   5   9  499.82   56.23
  -2  -5  -9  674.78   41.07
   2   5   9  641.70   77.26
   2   5  10  242.82   47.70
  -2  -5 -10  248.43   18.46
   2   5  10  228.53   20.59
  -2  -5 -10  189.54   24.60
   2   5  10  186.57   34.77
  -2  -5 -10  300.49   27.74
   2   5  11  249.58   49.11
  -2  -5 -11  241.55   18.76
   2   5  11  238.27   22.49
  -2  -5 -11  180.71   25.16
   2   5  11  255.14   58.12
   2   5  11  210.91   35.78
  -2  -5 -11  256.89   26.55
   2   5  12   50.03   22.61
  -2  -5 -12   72.51    9.85
  -2  -5 -12   54.44   13.70
   2   5  12   98.21   14.73
   2   5  12  100.63   36.71
   2   5  12   75.16   20.78
  -2  -5 -12   94.51   16.03
  -2  -5 -13   -8.19    5.25
   2   5  13    6.20    4.97
   2   5  13   12.11   13.76
  -2  -5 -13   -1.88    3.08
  -2  -5 -14   -0.86    3.82
   2   5  14    6.54    6.25
   2   5  14    0.47    8.98
  -2  -5 -14    7.18    4.89
  -2  -5 -15    8.25    6.90
   2   5  15    5.43    3.13
   2   5  15    5.02    9.65
  -2  -5 -15    1.30    1.93
  -2  -5 -16    4.43    3.71
   2   5  16   29.58   22.50
   2   5  17   -0.27    4.57
  -2  -5 -17    9.51    6.59
   2   5  18   18.89   18.50
  -2  -6  11    2.76    5.81
   2   6 -10    1.10    2.22
  -2  -6  10   -3.99    5.13
  -2  -6  10    2.25    5.93
   2   6  -9    0.52    2.00
  -2  -6   9    3.11    7.78
  -2  -6   9    0.84    1.70
  -2  -6   9    2.02    3.56
   2   6  -8    4.51    3.48
  -2  -6   8   11.28    9.19
  -2  -6   8   -1.20    3.76
  -2  -6   8    4.08    3.09
   2   6  -7  275.01   24.71
   2   6  -7  288.74   21.01
  -2  -6   7  320.08   44.75
  -2  -6   7  254.19   42.07
  -2  -6   7  302.01   25.82
   2   6  -6  229.50   20.65
   2   6  -6  147.70   26.58
   2   6  -6  198.59   15.66
  -2  -6   6  180.02   34.80
  -2  -6   6  229.30   35.92
  -2  -6   6  196.86   19.65
   2   6  -5  121.24   13.94
   2   6  -5   82.37   20.01
   2   6  -5  137.33   27.73
   2   6  -5  107.68    9.95
  -2  -6   5  106.50   26.48
   2   6  -5   89.94   13.96
  -2  -6   5  118.27   14.00
  -2  -6   5  102.63   22.71
   2   6  -4  182.85   16.84
   2   6  -4  218.13   36.96
  -2  -6   4  171.33   32.61
   2   6  -4  148.49   11.73
  -2  -6   4  154.76   16.03
  -2  -6   4  182.60   29.32
   2   6  -4  147.96   17.13
   2   6  -3  667.64   38.71
   2   6  -3  631.10   32.21
  -2  -6   3  719.34   59.99
  -2  -6   3  674.94   67.94
  -2  -6   3  643.21   38.87
   2   6  -3  590.03   39.98
   2   6  -2  540.72   32.59
   2   6  -2  436.88   43.97
  -2  -6   2  613.07   53.50
   2   6  -2  526.11   26.66
  -2  -6   2  562.61   59.99
   2   6  -2  473.35   33.50
  -2  -6   2  519.37   32.64
   2   6  -1   20.60    4.46
   2   6  -1   21.11    8.75
   2   6  -1   19.03    3.01
  -2  -6   1    8.10    5.19
  -2  -6   1   21.83    5.05
   2   6  -1   27.14    6.11
   2   6   0   75.83    9.03
   2   6   0   59.44   13.75
   2   6   0   67.31    6.45
  -2  -6   0   70.97   19.14
  -2  -6   0   58.96   13.38
  -2  -6   0   73.62    9.04
   2   6   0   64.52    9.69
  -2  -6  -1  132.80   13.12
   2   6   1  107.13   10.76
   2   6   1  100.59   17.12
   2   6   1   96.27    8.45
  -2  -6  -1   97.00   22.60
   2   6   1   87.86   11.55
  -2  -6  -1   98.50   10.31
  -2  -6  -1  110.51   18.24
   2   6   2    3.63    1.94
  -2  -6  -2   -0.18    0.52
   2   6   2    3.41    4.44
  -2  -6  -2    0.18    2.55
  -2  -6  -2    0.53    0.47
   2   6   2    0.93    1.63
   2   6   3    1.91    1.22
  -2  -6  -3   -0.15    0.51
   2   6   3    1.21    1.50
  -2  -6  -3    1.11    1.31
  -2  -6  -3    2.52    4.99
   2   6   3    1.51    1.48
  -2  -6  -3   -0.57    2.09
   2   6   3   -1.79    2.14
   2   6   4   64.54    7.71
  -2  -6  -4   81.06   13.28
   2   6   4   51.45    7.12
  -2  -6  -4   84.33   19.08
  -2  -6  -4   63.06   12.56
   2   6   4   67.58   10.22
   2   6   5   18.18    3.92
  -2  -6  -5   26.60    8.21
   2   6   5   15.21    3.87
  -2  -6  -5   16.48    3.28
  -2  -6  -5   30.52    8.73
   2   6   5   29.16    6.88
   2   6   6  433.75   27.65
  -2  -6  -6  459.21   38.17
   2   6   6  494.86   27.15
   2   6   6  403.86   28.30
  -2  -6  -6  479.08   24.96
  -2  -6  -6  480.17   37.83
   2   6   7  602.51   33.13
  -2  -6  -7  613.63   46.43
   2   6   7  555.15   35.77
  -2  -6  -7  617.36   44.44
  -2  -6  -7  606.40   29.87
   2   6   8  380.03   24.11
  -2  -6  -8  342.84   33.86
   2   6   8  314.16   25.20
  -2  -6  -8  389.51   33.39
  -2  -6  -8  352.55   18.73
   2   6   9  222.44   15.66
  -2  -6  -9  196.07   24.01
   2   6   9  213.18   51.70
   2   6   9  182.58   16.67
  -2  -6  -9  232.09   24.24
  -2  -6  -9  211.35    8.20
   2   6  10  278.94   21.69
  -2  -6 -10  249.68   29.64
   2   6  10  335.34   67.01
  -2  -6 -10  241.15   18.18
  -2  -6 -10  309.08   30.50
  -2  -6 -10  247.73   12.46
  -2  -6 -11  187.43   26.15
   2   6  11  251.47   59.97
   2   6  11  192.78   19.33
  -2  -6 -11  200.95   16.40
  -2  -6 -11  229.48   26.70
  -2  -6 -12   -2.15    3.67
   2   6  12    2.62    1.60
  -2  -6 -12    3.17    3.14
  -2  -6 -13    7.60    2.16
   2   6  13   -1.13    1.48
   2   6  13    6.40   12.98
  -2  -6 -13    0.05    2.48
  -2  -6 -14    2.18    4.16
   2   6  14   23.46   21.23
  -2  -6 -14    7.46    5.10
  -2  -6 -15    2.19    3.18
   2   6  15   10.37   11.21
  -2  -6 -15   19.27    9.57
  -2  -6 -16   19.47    9.57
   2   6  16   40.34   26.13
  -2  -7  10  -13.63    9.79
   2   7  -9   43.28    9.74
  -2  -7   9   25.18   14.15
   2   7  -8   83.88   13.31
  -2  -7   8   85.74   23.59
  -2  -7   8   84.36   24.39
   2   7  -7  119.52   15.49
  -2  -7   7  101.64   26.88
  -2  -7   7  101.62   14.76
  -2  -7   7  104.40   26.17
   2   7  -6  485.50   35.30
  -2  -7   6  458.25   55.38
  -2  -7   6  473.49   59.00
  -2  -7   6  539.24   37.72
   2   7  -5  201.39   19.72
   2   7  -5  170.14   32.79
  -2  -7   5  247.53   40.66
  -2  -7   5  207.27   34.16
  -2  -7   5  229.31   21.61
   2   7  -4  119.68   13.95
   2   7  -4  140.00   32.22
   2   7  -4  107.92   10.42
  -2  -7   4  166.18   28.99
  -2  -7   4  153.84   30.98
  -2  -7   4  131.93   15.20
   2   7  -3   57.65    9.08
   2   7  -3   36.76   17.31
  -2  -7   3   81.79   19.78
   2   7  -3   54.36    6.62
  -2  -7   3   63.73   19.97
   2   7  -3   58.11   10.82
  -2  -7   3   65.11   10.00
   2   7  -2    4.20    2.32
   2   7  -2    1.33    1.04
  -2  -7   2    0.64    4.52
   2   7  -2    1.49    1.55
  -2  -7   2    4.18    2.68
   2   7  -1    0.60    1.08
   2   7  -1    9.01    5.27
   2   7  -1    5.42    8.92
   2   7  -1    0.25    0.76
  -2  -7   1    5.49    7.94
   2   7  -1    4.85    3.25
  -2  -7   1    2.45    2.11
   2   7   0    1.43    0.75
   2   7   0   -0.63    3.03
   2   7   0    4.28    4.63
   2   7   0    1.19    1.14
  -2  -7   0   -5.92    6.03
  -2  -7   0   -0.58    3.58
   2   7   0   -3.04    2.57
  -2  -7   0    1.29    0.95
   2   7   1   25.84    5.18
   2   7   1   17.60    7.29
   2   7   1   29.30   16.40
  -2  -7  -1   20.14   10.25
   2   7   1   17.21    3.59
  -2  -7  -1   30.79   10.74
  -2  -7  -1   31.75    5.85
   2   7   1   17.92    5.14
   2   7   2  256.96   19.21
   2   7   2  346.79   60.64
   2   7   2  226.54   26.86
  -2  -7  -2  337.87   43.42
   2   7   2  247.91   18.35
   2   7   2  244.86   23.28
  -2  -7  -2  285.95   19.99
  -2  -7  -2  239.81   31.59
   2   7   3  167.02   12.67
   2   7   3  178.29   44.23
   2   7   3  131.17   18.31
  -2  -7  -3  168.87   20.57
   2   7   3  136.66   11.53
  -2  -7  -3  193.14   31.90
   2   7   3  137.47   15.72
  -2  -7  -3  141.85   21.69
  -2  -7  -3  173.36   12.68
   2   7   4  106.45    9.62
  -2  -7  -4    0.16    0.56
   2   7   4   89.26   14.07
   2   7   4  125.79   37.53
  -2  -7  -4  124.33   17.34
   2   7   4   87.37    9.26
   2   7   4   90.94   12.53
  -2  -7  -4   82.77   16.32
  -2  -7  -4    0.11    0.73
   2   7   5  339.90   22.02
   2   7   5  367.82   68.49
  -2  -7  -5  377.79   33.90
   2   7   5  313.26   28.22
   2   7   5  292.27   22.53
  -2  -7  -5  360.07   35.70
   2   7   6  346.57   22.76
   2   7   6  357.58   21.47
  -2  -7  -6  360.32   34.28
   2   7   6  415.74   72.99
   2   7   6  281.96   23.32
  -2  -7  -6  351.04   20.12
  -2  -7  -6  350.77   34.80
   2   7   7  366.90   21.78
  -2  -7  -7  373.10   35.95
   2   7   7  380.47   71.73
   2   7   7  270.46   23.89
  -2  -7  -7  354.38   19.27
  -2  -7  -7  382.14   36.42
   2   7   8   97.81    9.86
  -2  -7  -8   89.58   16.74
   2   7   8  103.86   39.96
   2   7   8   77.81   11.53
  -2  -7  -8   94.30    6.89
  -2  -7  -8   89.88   16.74
   2   7   9   46.73   28.47
   2   7   9   52.96    7.29
  -2  -7  -9   50.87   12.73
  -2  -7  -9   50.24   12.48
   2   7  10    5.32    2.41
   2   7  10    6.61    8.38
  -2  -7 -10    3.42    3.47
  -2  -7 -10   17.37    7.58
   2   7  11    5.84    5.54
  -2  -7 -11    4.49    3.05
  -2  -7 -11   -0.13    1.70
  -2  -7 -12   17.86    8.91
  -2  -7 -12    4.85    3.39
  -2  -7 -13    6.05    5.48
   2   7  13    6.71    5.10
  -2  -7 -13    4.70    1.92
  -2  -7 -14   13.06    8.01
   2   7  14   51.30   32.50
  -2  -7 -14   21.63    9.02
  -2  -7 -15   67.62   18.09
   2   7  15   77.81   35.83
  -2  -8   9   22.81   13.84
  -2  -8   8   70.12   22.93
   2   8  -7   59.04   11.14
  -2  -8   7   84.58   23.39
   2   8  -6   81.46   12.67
  -2  -8   6   88.57   23.66
  -2  -8   6  100.17   26.78
   2   8  -5  131.13   16.25
  -2  -8   5  155.37   30.58
  -2  -8   5  161.78   33.62
   2   8  -4  103.25   13.55
  -2  -8   4  121.86   15.58
   2   8  -3   68.44   10.42
   2   8  -3   69.83   24.65
  -2  -8   3   91.58   24.56
  -2  -8   3   79.32   11.82
   2   8  -2    4.04    1.95
   2   8  -2   13.88   15.67
  -2  -8   2   -0.35    4.74
  -2  -8   2    7.48    3.56
   2   8  -1    2.32    1.47
   2   8  -1    9.04    9.51
  -2  -8   1    5.08    7.42
  -2  -8   1    1.13    1.73
   2   8   0    0.07    0.96
  -2  -8   0    5.10    4.10
   2   8   0    0.91    0.92
  -2  -8   0    2.42    1.87
   2   8   1    7.21    2.63
   2   8   1    9.18    6.06
   2   8   1   12.46   12.68
   2   8   1    6.38    2.30
  -2  -8  -1   -6.39    6.40
  -2  -8  -1   11.20    4.18
   2   8   2  192.66   16.18
   2   8   2  203.18   48.68
   2   8   2  168.12   15.29
  -2  -8  -2  144.16   26.89
  -2  -8  -2  255.17   18.86
   2   8   3  299.85   21.40
   2   8   3  316.78   63.28
  -2  -8  -3  392.76   35.45
   2   8   3  298.74   22.76
  -2  -8  -3  370.47   23.54
  -2  -8  -3  278.32   37.55
   2   8   4  432.90   75.73
  -2  -8  -4  439.43   39.08
   2   8   4  395.25   25.58
  -2  -8  -4  351.71   41.77
  -2  -8  -4  452.61   26.68
   2   8   5  353.30   17.71
   2   8   5  368.76   70.05
  -2  -8  -5  387.74   33.26
   2   8   5  296.80   19.54
  -2  -8  -5  324.99   35.95
   2   8   6   41.98    5.58
  -2  -8  -6   22.09    8.31
   2   8   6   34.95   24.35
   2   8   6   38.97    6.17
  -2  -8  -6   40.98   12.75
   2   8   7   24.78   18.89
  -2  -8  -7   16.44    7.71
  -2  -8  -7   26.52   10.31
  -2  -8  -8  101.82   18.98
   2   8   8  113.45   41.17
  -2  -8  -8  137.46   23.37
  -2  -8  -9    5.09    5.38
   2   8   9    4.17   11.63
  -2  -8  -9    0.03    2.47
  -2  -8 -10    1.60    3.86
   2   8  10    7.01   19.04
  -2  -8 -10   -5.60    5.39
  -2  -8 -11   -0.86    2.17
  -2  -8 -11    3.92    4.78
   2   8  12   24.17   19.42
  -2  -8 -12   13.25    7.46
  -2  -8 -12   25.60    9.39
  -2  -8 -13   56.90   16.18
  -2  -8 -13   54.63   16.04
   2   9  -6    1.39    1.53
   2   9  -5    0.45    1.94
   2   9  -4    0.80    1.19
   2   9  -3   -2.44    2.23
   2   9  -2   50.45   20.98
   2   9  -2   93.13   12.37
   2   9  -1  112.06   34.96
   2   9  -1  101.29   12.53
   2   9   0    0.10   12.69
   2   9   0   24.29    5.69
   2   9   1   69.10   28.99
   2   9   1   66.27    9.18
  -2  -9  -1   54.69   17.99
   2   9   2  162.28   46.79
   2   9   2  179.17   15.64
  -2  -9  -2  108.26   26.44
   2   9   3  266.62   61.73
   2   9   3  203.76   16.33
  -2  -9  -3  138.05   29.58
   2   9   4   89.97   38.25
  -2  -9  -4  187.59   24.80
   2   9   4  139.16   15.44
  -2  -9  -4  128.02   26.97
  -2  -9  -5   76.11   15.75
   2   9   5   65.30   30.69
  -2  -9  -5   66.10   19.06
  -2  -9  -6   53.05   13.59
   2   9   6   37.74   26.26
  -2  -9  -6   35.42   14.05
  -2  -9  -7    2.20    1.84
   2   9   7   11.18   21.72
  -2  -9  -7   16.76    9.84
  -2  -9  -8    7.10    4.48
  -2  -9  -8   12.64    7.66
  -2  -9  -9   10.32    6.28
  -2  -9  -9   -2.23    3.85
  -2  -9 -10    9.28    5.79
  -2  -9 -10    4.37    3.08
  -2  -9 -11   28.17   12.00
   2  10   0  192.93   51.60
   2  10   1  149.09   47.75
   2  10   2    9.64   10.24
  -2 -10  -2   10.75    8.52
   2  10   3    8.84   14.21
  -2 -10  -3   10.65    9.45
   2  10   4    2.33    7.88
  -2 -10  -4   33.21   12.64
  -2 -10  -5    0.46    1.94
   2  10   5    3.65   14.26
  -2 -10  -5  -10.51   10.96
   2  10   6   25.37   17.28
  -2 -10  -6   -0.71    4.53
   2  10   7   20.70   16.05
  -2 -10  -7   24.53   12.79
  -2 -10  -8   -3.56    5.53
  -2 -10  -9    4.06    6.65
  -2 -11  -3   -7.53   11.56
  -2 -11  -4    5.66    4.15
   3  -9  -7    8.97    8.34
   3  -9  -6   26.53   12.28
   3  -9  -5    0.12    5.76
   3  -9  -4   10.98    6.18
  -3   9   1   11.02   10.88
  -3   9   0   15.94    8.71
  -3   9  -1   19.94   17.24
  -3   9  -2   14.71   11.21
   3  -8  -8    4.19    5.91
   3  -8  -8   15.59   17.90
   3  -8  -8   28.01   16.78
   3  -8  -7    8.62    9.86
   3  -8  -7   39.62   30.19
   3  -8  -7   21.91   15.54
   3  -8  -6    5.76    8.70
  -3   8   6   12.07   13.78
   3  -8  -6   22.49   24.20
   3  -8  -6    6.85   11.09
   3  -8  -5   13.29    7.41
   3  -8  -5   33.28   27.55
  -3   8   5   44.63   28.18
   3  -8  -5    5.26    7.55
  -3   8   4    1.17    2.69
   3  -8  -4    1.42    2.53
   3  -8  -3   21.80   12.53
  -3   8   3   15.56    7.45
   3  -8  -3    2.90    3.82
  -3   8   2   19.93   17.63
  -3   8   2   31.04    9.61
   3  -8  -2   18.76    8.52
   3  -8  -1  -20.85   20.11
  -3   8   1   -4.70   16.80
  -3   8   1    1.50    3.99
  -3   8   0   -6.07    6.18
  -3   8   0    8.51    5.31
  -3   8  -1    6.05    5.71
   3  -8   1   27.18   20.71
  -3   8  -1   32.81    9.96
  -3   8  -2   16.18   16.30
   3  -8   2  -19.99   19.70
  -3   8  -2   11.52    6.19
   3  -8   2   15.83    8.11
   3  -8   3    4.93    4.78
  -3   8  -3   23.40   13.72
   3  -8   3    6.34   14.13
   3  -8   4   31.48   11.04
  -3   8  -4   22.58   15.72
   3  -8   4   26.86   22.60
   3  -8   5   24.12   11.26
   3  -8   5   -0.62   16.86
   3  -8   6   17.23    8.21
   3  -8   7   10.80    7.23
   3  -7 -11   -1.49    9.99
   3  -7 -11   -3.58    3.51
   3  -7 -10    4.22    6.94
   3  -7 -10   38.14   32.82
   3  -7 -10   32.24   15.68
   3  -7  -9    8.65    9.42
  -3   7   9    5.73   17.43
   3  -7  -9   22.18   12.77
   3  -7  -8   17.73   11.53
  -3   7   8  -19.35   17.47
   3  -7  -8   23.24   22.53
   3  -7  -8   22.50   13.07
   3  -7  -7   94.90   29.52
  -3   7   7  151.79   48.69
   3  -7  -7   95.14   42.81
   3  -7  -7  106.49   29.27
   3  -7  -6   29.10   13.19
   3  -7  -6   47.27   28.13
  -3   7   6    1.39   10.73
   3  -7  -6   16.17   10.51
   3  -7  -5   12.67    8.92
   3  -7  -5   10.21    7.95
  -3   7   5   11.51    6.89
   3  -7  -5  -11.16    8.93
   3  -7  -4   38.13   28.22
  -3   7   4   16.26   19.58
   3  -7  -4   48.27   16.23
   3  -7  -3   17.98   22.24
  -3   7   3   -8.16   13.29
  -3   7   3    9.50    5.28
   3  -7  -3   10.24    8.71
   3  -7  -3    6.99    2.85
   3  -7  -2  -10.72   13.76
  -3   7   2   -0.80    8.66
  -3   7   2    6.69    4.69
   3  -7  -2   -2.23    3.65
   3  -7  -2   -0.99    1.45
   3  -7  -1   -6.26    6.69
  -3   7   1   14.10   17.06
  -3   7   1    4.72    4.21
   3  -7  -1    4.29    3.94
   3  -7  -1    3.30    2.84
  -3   7   0   32.50   20.68
   3  -7   0   42.06   27.90
  -3   7   0   25.38    8.41
   3  -7   0   25.27    7.11
   3  -7   0   28.67    8.48
  -3   7  -1   -2.07    7.34
   3  -7   1   -9.21   16.18
  -3   7  -1    4.39    2.61
   3  -7   1    0.55    1.02
   3  -7   1   -0.81    2.24
  -3   7  -2    5.88    9.07
   3  -7   2   21.37   17.35
  -3   7  -2   10.91    6.03
   3  -7   2   14.81    6.57
  -3   7  -3  186.02   44.79
   3  -7   3  215.55   61.45
  -3   7  -3  179.15   23.07
   3  -7   3  174.09   24.08
   3  -7   4   27.54   21.81
  -3   7  -4   24.85   16.63
  -3   7  -4   34.30   10.15
   3  -7   4   47.31   12.76
  -3   7  -5   77.44   27.31
  -3   7  -5   64.01   14.00
   3  -7   5   90.43   18.74
   3  -7   6  109.12   44.96
  -3   7  -6   87.74   28.66
  -3   7  -6   60.94   13.70
   3  -7   6   52.44   15.36
   3  -7   7    5.26    4.94
   3  -7   7    0.69    6.79
   3  -7   8    1.30    3.56
   3  -7   8  -17.50   17.62
   3  -7   9   18.60   10.75
   3  -6 -13    0.47    3.90
   3  -6 -12   -2.75   19.17
   3  -6 -12    9.49    7.54
   3  -6 -11   -0.12    7.05
   3  -6 -11   -0.32    3.92
   3  -6 -10   22.38   15.45
  -3   6  10    9.04   11.49
   3  -6 -10    8.32    8.27
  -3   6   9   33.72   24.91
   3  -6  -9   27.55   19.64
   3  -6  -9   14.27    6.30
   3  -6  -8   28.23   26.48
  -3   6   8   60.52   29.41
   3  -6  -8   23.27   12.94
   3  -6  -7    1.18    1.23
   3  -6  -7   -8.89   13.38
   3  -6  -7   -1.97    6.56
   3  -6  -6   58.90    8.11
   3  -6  -6   55.57   28.12
   3  -6  -6   23.11   12.42
   3  -6  -5   46.70    7.33
  -3   6   5   92.94   35.32
   3  -6  -5   40.46   17.33
   3  -6  -5   72.13   35.68
   3  -6  -4    1.52    5.74
   3  -6  -4   -0.53    1.46
  -3   6   4    9.59   16.10
   3  -6  -4   -6.89    8.42
   3  -6  -4   -3.47   15.07
  -3   6   3   10.36    9.56
   3  -6  -3   33.65   14.22
   3  -6  -3   52.88    8.39
  -3   6   3   34.90    9.42
   3  -6  -3   60.41   29.58
  -3   6   2    4.69   10.44
  -3   6   2    4.63    1.90
   3  -6  -2    3.00    4.58
   3  -6  -2    3.81    2.20
  -3   6   2    7.34    4.94
   3  -6  -2    8.14    6.46
  -3   6   1  111.22   36.10
  -3   6   1  133.44   12.05
   3  -6  -1  145.61   16.05
   3  -6  -1  123.71   22.52
  -3   6   1  134.10   18.48
   3  -6  -1  110.27   43.89
  -3   6   0   43.02   22.48
  -3   6   0   45.81    6.88
   3  -6   0   28.97    9.33
   3  -6   0   57.72   10.19
  -3   6   0   71.33   12.79
   3  -6   0   28.10   19.69
  -3   6  -1  178.68   43.21
  -3   6  -1  122.73   12.83
   3  -6   1  166.20   18.61
  -3   6  -1  140.39   19.02
   3  -6   1  191.66   55.18
  -3   6  -2   23.68   16.02
   3  -6   2   23.31    5.57
   3  -6   2   15.36    6.27
  -3   6  -2   27.15    7.77
   3  -6   2   22.03   20.02
  -3   6  -3  107.38   30.69
   3  -6   3   30.43   21.62
  -3   6  -3   89.19   15.23
   3  -6   3  101.90   16.15
   3  -6   4   89.99   39.12
  -3   6  -4  134.56   35.72
  -3   6  -4  127.68   18.56
   3  -6   4  138.62   20.32
   3  -6   5   28.27   27.24
  -3   6  -5   -1.46   10.26
  -3   6  -5   12.43    6.00
   3  -6   5    7.60    5.40
   3  -6   6    3.00   15.62
  -3   6  -6   -1.18    1.88
   3  -6   6    5.76    4.27
   3  -6   7   21.37   16.85
  -3   6  -7    4.82    3.32
   3  -6   7   24.28   10.41
  -3   6  -8   41.06   11.67
   3  -6   8   41.31   13.84
   3  -6   9   -0.20    5.39
   3  -6   9   21.06   24.37
   3  -6  10    9.21    7.09
   3  -5 -14   11.77    8.59
  -3   5  14    2.76    4.89
  -3   5  13   25.77   21.83
   3  -5 -13   29.37   13.53
   3  -5 -12    1.83    7.37
  -3   5  12   34.76   24.41
   3  -5 -12   18.70    9.40
   3  -5 -11   52.64   27.31
  -3   5  11   86.66   35.66
   3  -5 -11   74.27   19.27
   3  -5 -10    7.34   10.89
  -3   5  10   32.29   22.77
   3  -5 -10   26.08   11.96
  -3   5  10   22.81    4.99
   3  -5  -9   49.87   27.32
   3  -5  -9   52.08    7.00
  -3   5   9   56.07   26.96
   3  -5  -9   47.02   15.62
  -3   5   9   55.34    7.82
   3  -5  -8    5.23    2.17
  -3   5   8   11.68   16.61
   3  -5  -8   -4.54    5.44
   3  -5  -8    2.90   10.26
   3  -5  -7   -0.51    2.60
   3  -5  -7    1.63    0.94
  -3   5   7   -4.89   12.02
   3  -5  -7    3.75    5.52
  -3   5   6   81.78    9.48
   3  -5  -6   60.29    7.55
  -3   5   6   95.25   32.70
   3  -5  -6   47.55   17.11
   3  -5  -5   11.14    3.21
  -3   5   5    7.75    4.92
  -3   5   5   10.52    2.93
   3  -5  -5    7.53    3.67
   3  -5  -4    4.16    2.42
   3  -5  -4    1.42    0.88
  -3   5   4    8.44   14.05
  -3   5   4    0.82    0.62
   3  -5  -4   -3.25    2.14
  -3   5   3  257.23   17.35
  -3   5   3  269.73   55.57
   3  -5  -3  274.14   20.46
  -3   5   3  229.43   19.19
  -3   5   2   32.33   19.82
  -3   5   2   15.49    3.42
   3  -5  -2   16.76    4.64
  -3   5   2   21.27    8.86
  -3   5   2   16.75    4.09
  -3   5   1   -1.56    6.05
  -3   5   1   -0.23    1.45
   3  -5  -1    2.89    2.66
  -3   5   1    1.91    2.20
  -3   5   1    1.24    1.21
  -3   5   0  247.07   50.79
  -3   5   0  251.33   18.78
  -3   5   0  252.97   24.83
   3  -5   0  281.18   23.56
  -3   5  -1  274.96   52.65
  -3   5  -1  267.58   20.41
  -3   5  -1  289.04   26.93
   3  -5   1  317.35   25.96
  -3   5  -2  312.13   54.34
  -3   5  -2  321.26   22.82
  -3   5  -2  320.73   28.54
   3  -5   2  322.10   27.44
   3  -5   2  268.62   24.35
  -3   5  -3    5.50    3.39
  -3   5  -3    4.28    2.68
  -3   5  -3   15.42    5.96
   3  -5   3    7.65    2.33
   3  -5   3    9.91    4.52
  -3   5  -4  107.06   30.30
  -3   5  -4  108.53   15.92
   3  -5   4  120.28   17.26
  -3   5  -5   16.90   12.28
   3  -5   5   23.49    7.94
  -3   5  -5    8.25    4.22
   3  -5   6    6.41    5.13
  -3   5  -6    3.10    3.32
   3  -5   6    6.87    6.61
   3  -5   7   -3.41    4.71
  -3   5  -7    0.90    1.62
   3  -5   7    3.51    3.53
   3  -5   7    0.67    4.64
  -3   5  -8    3.36    2.24
   3  -5   8   13.89    8.76
  -3   5  -9   46.96   11.72
   3  -5   9   52.97   15.05
   3  -5  10  122.94   41.58
  -3   5 -10  125.34   19.59
   3  -5  10  114.17   24.35
   3  -5  11   36.49   14.25
   3  -5  11   33.33   23.62
  -3   4  14   12.65   20.45
  -3   4  14    9.14    8.26
  -3   4  13   80.55   33.03
   3  -4 -13   70.76   18.18
  -3   4  13   52.71   21.87
   3  -4 -12  -10.66   12.34
  -3   4  12   -2.12   11.98
   3  -4 -12   11.82    3.81
   3  -4 -12    9.40    5.52
  -3   4  12   10.32   11.71
   3  -4 -11   15.91    4.44
  -3   4  11    0.31    5.15
  -3   4  11    5.25    2.83
   3  -4 -11   16.23    9.31
  -3   4  11   13.69   10.63
   3  -4 -10   42.94    7.02
  -3   4  10   33.86   18.13
   3  -4 -10   29.31   19.28
   3  -4 -10   33.88   11.54
  -3   4  10   42.38    7.04
   3  -4  -9    1.70    1.72
  -3   4   9   -0.66    9.25
   3  -4  -9    3.22    4.14
  -3   4   9    2.03    1.46
   3  -4  -8   45.37   12.75
  -3   4   8   36.56   20.01
   3  -4  -8   56.65    7.72
   3  -4  -8   35.51   11.94
  -3   4   8   51.27    7.58
   3  -4  -7   40.99   11.86
  -3   4   7   43.99   20.83
   3  -4  -7   54.70    7.43
   3  -4  -7   19.82    9.16
  -3   4   6   31.56    5.70
   3  -4  -6   21.30    4.42
  -3   4   6   21.54   15.46
   3  -4  -6   19.35    8.89
  -3   4   6   25.17    6.70
  -3   4   5  108.77   10.49
  -3   4   5  103.29   33.64
   3  -4  -5  105.30   10.36
  -3   4   5   99.57   14.88
   3  -4  -5   71.07   18.08
  -3   4   4  194.89   14.93
  -3   4   4  176.61   43.33
   3  -4  -4  199.83   15.40
  -3   4   4  204.22   22.01
   3  -4  -4  143.60   26.33
  -3   4   3  165.94   13.37
  -3   4   3  207.33   44.53
   3  -4  -3  154.03   13.65
  -3   4   3  192.33   21.88
  -3   4   2  192.42   14.99
   3  -4  -2  201.03   16.22
   3  -4  -2  227.47   18.08
  -3   4   2  182.07   12.95
  -3   4   2  186.92   16.00
  -3   4   2  223.82   25.60
  -3   4   1  254.18   48.76
  -3   4   1  246.68   17.91
   3  -4  -1  256.42   20.27
  -3   4   1  252.87   23.63
  -3   4   1  241.99   28.86
  -3   4   0   77.01   25.11
  -3   4   0   56.10    7.64
   3  -4   0   53.02    8.48
  -3   4   0   57.28   10.38
  -3   4   0   68.12   15.69
  -3   4  -1    1.37    1.32
  -3   4  -1    2.69    2.30
   3  -4   1    0.33    1.78
  -3   4  -2  201.75   41.86
  -3   4  -2  228.60   18.02
  -3   4  -2  225.19   21.87
   3  -4   2  247.79   22.17
   3  -4   2  152.03   20.93
  -3   4  -3    5.31    2.58
  -3   4  -3    5.68    9.73
  -3   4  -3    4.61    3.22
   3  -4   3    3.51    2.03
   3  -4   3    8.57    4.46
  -3   4  -4   39.20   16.80
   3  -4   4   44.68   21.36
  -3   4  -4   35.77    8.36
   3  -4   4   48.89    9.91
   3  -4   5  307.52   54.03
  -3   4  -5  322.48   28.50
   3  -4   5  323.31   29.80
   3  -4   6   14.20   10.93
   3  -4   6   21.66    7.48
   3  -4   6   10.44    3.89
  -3   4  -6   19.31    6.33
   3  -4   7   -3.79    8.14
   3  -4   7    3.29    3.45
  -3   4  -7    4.89    3.07
   3  -4   7    5.30    3.61
   3  -4   8    8.36    9.01
   3  -4   8    5.82    3.46
  -3   4  -8   11.92    5.91
   3  -4   8   18.29    7.08
   3  -4   9  147.30   24.05
  -3   4  -9  152.94   20.57
   3  -4   9  125.97   20.01
   3  -4  10  199.69   27.70
  -3   4 -10  208.95   25.03
   3  -4  10  224.64   31.63
   3  -4  11   95.39   34.06
   3  -4  11  104.19   22.58
  -3   4 -11   91.88   16.67
   3  -4  12  114.22   24.92
  -3   4 -12  109.60   18.88
  -3   3  14   61.69   28.21
   3  -3 -14   40.62    8.14
  -3   3  14   32.82   18.81
  -3   3  13    2.24    5.09
   3  -3 -13   17.53    5.51
   3  -3 -13   10.94    5.53
  -3   3  13   20.75   12.60
   3  -3 -12  119.15   13.88
  -3   3  12  119.50   38.69
  -3   3  12  121.89   13.36
   3  -3 -12  127.09   21.43
  -3   3  12  120.56   31.20
   3  -3 -11    0.37    1.27
  -3   3  11   -1.32    1.40
   3  -3 -11   -1.40    2.21
  -3   3  11   -7.41   10.37
  -3   3  10   26.79   18.24
   3  -3 -10    8.81    3.28
  -3   3  10   14.06    3.99
   3  -3 -10   13.23    6.06
  -3   3  10   18.02   10.84
  -3   3   9   -0.76    7.93
   3  -3  -9    6.21    2.75
   3  -3  -9   -0.32    1.26
  -3   3   9    7.76    6.45
  -3   3   9    1.88    1.88
  -3   3   8   13.72    9.43
   3  -3  -8    3.75    1.88
   3  -3  -8   -8.21    5.03
  -3   3   8    0.93    0.67
  -3   3   8    7.02    6.81
  -3   3   8   -1.27    1.84
   3  -3  -7   19.02    8.21
  -3   3   7   19.74   14.65
   3  -3  -7   24.43    5.09
   3  -3  -7   25.97    9.06
  -3   3   7   18.71    9.75
  -3   3   7   21.04    5.70
  -3   3   6   62.08    8.55
  -3   3   6   63.28   25.99
   3  -3  -6   46.74    7.06
   3  -3  -6   41.80   11.82
  -3   3   6   54.24    9.15
  -3   3   6   59.01   14.92
  -3   3   5  128.64   11.88
  -3   3   5  131.94   34.17
   3  -3  -5  124.44   11.63
  -3   3   5  106.18   13.62
   3  -3  -5   78.27   16.93
  -3   3   5  120.21   19.89
  -3   3   4   95.63    9.45
  -3   3   4  101.10   31.15
   3  -3  -4  107.01   10.01
   3  -3  -4   57.75   14.89
  -3   3   4  102.88   15.95
  -3   3   3  154.36   11.97
  -3   3   3  152.49   36.05
   3  -3  -3  159.79   12.37
  -3   3   3  141.16   15.83
  -3   3   2  483.42   26.21
  -3   3   2  448.50   64.21
   3  -3  -2  467.19   26.50
  -3   3   2  404.49   25.20
  -3   3   1  389.88   58.71
   3  -3  -1  389.13   62.28
   3  -3  -1  344.20   23.82
  -3   3   1  406.14   24.49
  -3   3   1  342.06   27.45
  -3   3   1  378.37   34.31
  -3   3   0  293.97   49.52
   3  -3   0  245.85   48.68
   3  -3   0  303.47   21.52
  -3   3   0  283.77   20.22
   3  -3   0  309.92   22.65
  -3   3   0  273.53   23.51
  -3   3   0  277.98   31.06
  -3   3  -1   31.38   17.51
   3  -3   1   51.55   21.40
  -3   3  -1   32.46    5.86
   3  -3   1   39.95    7.30
  -3   3  -1   32.71    7.06
  -3   3  -1   28.67   10.22
  -3   3  -2  125.55   12.59
   3  -3   2  146.56   36.45
  -3   3  -2  124.89   31.36
   3  -3   2  134.95   14.75
  -3   3  -2  133.91   15.25
  -3   3  -2  116.33   22.32
  -3   3  -3   43.11    7.21
   3  -3   3   53.29   22.40
  -3   3  -3   57.76   20.64
   3  -3   3   46.26    8.72
  -3   3  -3   32.24    7.38
  -3   3  -3   20.62    9.81
  -3   3  -4   54.74    8.35
   3  -3   4   77.63   26.13
  -3   3  -4   53.11    9.76
   3  -3   4   40.26    6.19
   3  -3   4   55.27    4.63
   3  -3   4   53.57   10.04
   3  -3   5    3.58    7.96
   3  -3   5    7.20    2.18
  -3   3  -5   13.93    4.79
   3  -3   5    9.54    4.24
   3  -3   6  139.42   33.44
  -3   3  -6  146.95   17.77
   3  -3   6  136.09   14.49
   3  -3   6  168.15   20.13
   3  -3   7  472.15   63.83
   3  -3   7  421.75   33.90
  -3   3  -7  427.28   34.37
   3  -3   7  456.60   37.71
   3  -3   8  213.42   43.52
   3  -3   8  268.55   29.08
   3  -3   8  245.18   27.17
  -3   3  -8  250.14   25.36
   3  -3   9   -2.15    6.44
   3  -3   9    0.60    3.58
  -3   3  -9    1.25    2.31
   3  -3   9    3.72    4.12
   3  -3  10  112.39   20.57
  -3   3 -10  124.49   17.94
   3  -3  10  130.42   23.11
   3  -3  11  190.84   28.90
  -3   3 -11  150.43   20.66
   3  -3  11  111.40   23.04
   3  -3  12   88.81   20.94
  -3   3 -12   62.71   13.62
   3  -3  12   50.66   16.18
   3  -3  12   28.57   18.53
   3  -3  13   32.55   12.71
  -3   3 -13   38.07   10.28
   3  -3  13   12.89    9.87
   3  -2 -15   14.14    5.42
  -3   2  14    5.50   11.81
   3  -2 -14   11.63    4.85
  -3   2  14   11.25    4.12
  -3   2  14   -2.66    7.38
   3  -2 -13    9.22    3.82
  -3   2  13   11.53    4.29
  -3   2  13    2.18    3.20
  -3   2  12   13.84   11.60
   3  -2 -12    4.80    3.23
  -3   2  12    8.06    3.37
   3  -2 -12    2.18    4.05
  -3   2  12   -7.27   12.63
  -3   2  11   22.83   15.34
   3  -2 -11   16.37    5.18
  -3   2  11   20.52    5.18
   3  -2 -11   17.32    7.41
  -3   2  11    6.77    7.58
  -3   2  10    9.50    8.53
   3  -2 -10    4.31    2.74
  -3   2  10    5.67    3.12
   3  -2 -10    1.95    3.52
  -3   2  10    9.02    9.43
  -3   2   9    9.32    6.14
   3  -2  -9    8.60    3.30
  -3   2   9    8.02    3.01
   3  -2  -9    3.10    4.32
  -3   2   9   -5.28    8.73
  -3   2   8   12.21    8.56
   3  -2  -8    6.10    3.17
   3  -2  -8    9.14    5.37
  -3   2   8    3.15    3.89
  -3   2   8   11.87    3.86
  -3   2   7  617.49   78.03
   3  -2  -7  522.12   32.93
   3  -2  -7  549.03   49.80
  -3   2   7  480.04   51.15
   3  -2  -7  428.91   39.61
  -3   2   7  544.82   33.41
  -3   2   6  365.40   24.53
  -3   2   6  286.17   51.35
   3  -2  -6  317.89   22.05
  -3   2   6  268.07   34.06
   3  -2  -6  242.41   28.01
   3  -2  -5    0.60    0.68
  -3   2   5    2.61    1.72
   3  -2  -5   -1.62    2.98
  -3   2   5   -2.51    1.63
  -3   2   4  378.13   24.36
  -3   2   4  420.86   60.18
   3  -2  -4  433.10   64.97
   3  -2  -4  390.09   24.63
  -3   2   4  358.68   33.56
  -3   2   4  411.22   27.00
   3  -2  -4  286.16   31.96
  -3   2   3  159.72   13.92
  -3   2   3  164.25   36.59
   3  -2  -3  194.75   42.00
   3  -2  -3  166.61   14.11
  -3   2   3  179.02   19.27
  -3   2   3  202.50   17.86
  -3   2   2  281.49   19.44
   3  -2  -2  256.80   48.94
  -3   2   2  246.26   45.21
   3  -2  -2  296.87   19.84
  -3   2   2  256.13   20.25
  -3   2   1   14.67   10.55
   3  -2  -1   29.98    5.51
   3  -2  -1   36.85   19.49
  -3   2   1   26.32    4.88
  -3   2   1   21.94    5.47
   3  -2   0    9.61    3.12
   3  -2   0   20.63   14.93
  -3   2   0   23.44    5.04
  -3   2   0   19.80   10.95
  -3   2   0   14.20    4.27
   3  -2   1  196.64   40.61
   3  -2   1  173.79   15.59
  -3   2  -1  171.51   35.98
  -3   2  -1  183.90   15.37
   3  -2   1  199.09   17.30
  -3   2  -1  188.88   17.33
   3  -2   2   22.91   12.46
   3  -2   2   30.50    6.11
  -3   2  -2   41.35    6.57
  -3   2  -2   45.93   18.20
   3  -2   2   35.57    6.85
  -3   2  -2   27.39    6.05
  -3   2  -2    1.88    3.66
  -3   2  -3    4.67    2.49
   3  -2   3    1.00    1.62
  -3   2  -3    1.89    1.50
  -3   2  -3    1.29    4.15
  -3   2  -4   27.63    5.80
  -3   2  -4   29.78    6.56
   3  -2   4   33.83    4.41
   3  -2   4   26.74    6.43
   3  -2   5   99.68   27.77
  -3   2  -5   98.55   11.85
   3  -2   5   83.74    9.43
  -3   2  -5   98.59   12.95
   3  -2   5   90.53   12.95
   3  -2   5  103.09   14.13
   3  -2   5   83.00    6.67
   3  -2   6  783.56   82.77
  -3   2  -6  789.77   48.06
   3  -2   6  693.55   46.18
   3  -2   6  848.80   51.50
   3  -2   7  530.87   66.84
  -3   2  -7  563.57   39.35
   3  -2   7  585.29   43.22
   3  -2   7  555.23   41.55
   3  -2   8  131.77   32.00
   3  -2   8  165.61   22.99
  -3   2  -8  160.37   18.91
   3  -2   8  220.82   24.17
   3  -2   9  327.17   50.79
   3  -2   9  351.55   33.31
   3  -2   9  279.51   33.41
  -3   2  -9  319.83   28.22
  -3   2  -9  298.55   19.34
  -3   2  -9  231.83   21.28
   3  -2  10   -2.24    4.58
   3  -2  10    2.69    3.20
  -3   2 -10    1.43    1.21
   3  -2  10    1.28    3.27
   3  -2  11   -1.43    3.13
  -3   2 -11    0.32    2.72
   3  -2  11   -4.17    5.63
   3  -2  12   12.22    7.56
  -3   2 -12    1.31    1.63
   3  -2  12    5.12    7.91
   3  -2  13    3.85    2.40
  -3   2 -13    2.61    3.11
   3  -2  13    4.51    3.46
   3  -2  14   12.44    8.59
  -3   2 -14   15.15    6.27
   3  -2  14   10.96    9.31
   3  -2  15   33.70   15.70
   3  -1 -15   -0.75    2.46
  -3   1  15    0.48   11.03
  -3   1  15    1.70    2.36
   3  -1 -14    0.77    1.97
  -3   1  14    0.95    1.24
  -3   1  14   -2.43    7.94
   3  -1 -13   38.60    8.26
  -3   1  13   72.12   27.07
  -3   1  13   27.25    6.64
  -3   1  13   57.54   23.08
   3  -1 -12    0.95    2.32
  -3   1  12    1.82    1.07
  -3   1  12    1.72    4.48
  -3   1  11   -2.63    4.16
   3  -1 -11   13.81    4.77
  -3   1  11   12.89    4.39
   3  -1 -11    9.20    3.97
  -3   1  11    2.70    6.32
  -3   1  10   10.93    9.47
   3  -1 -10    1.46    1.36
  -3   1  10   10.23    3.88
   3  -1 -10   -1.33    2.35
  -3   1  10   12.65    8.87
   3  -1  -9   80.65   10.68
  -3   1   9   99.69   30.05
  -3   1   9   75.40   10.24
   3  -1  -9   66.96   11.53
  -3   1   9   57.39   17.76
   3  -1  -8  124.47   13.10
  -3   1   8   97.41   28.38
  -3   1   8  116.51   13.99
  -3   1   8  126.91   13.11
   3  -1  -8   73.42   12.35
  -3   1   8  110.07   24.25
   3  -1  -7   10.58   11.86
  -3   1   7   26.00   16.90
   3  -1  -7    6.84    3.11
   3  -1  -7    7.93    4.07
  -3   1   7   11.50    7.97
  -3   1   7   15.01    4.20
  -3   1   6  420.32   60.24
  -3   1   6  488.57   30.63
   3  -1  -6  453.73   66.81
   3  -1  -6  434.80   27.74
  -3   1   6  438.11   44.54
   3  -1  -6  349.78   31.09
  -3   1   6  417.26   27.66
  -3   1   5  161.13   36.24
  -3   1   5  207.01   16.69
   3  -1  -5  136.14   35.49
   3  -1  -5  195.60   16.04
  -3   1   5  174.16   24.67
  -3   1   5  194.90   14.17
   3  -1  -5  132.02   17.60
  -3   1   4  146.62   32.78
   3  -1  -4  148.66   36.43
  -3   1   4  132.29   12.81
   3  -1  -4  132.18   12.66
  -3   1   4  121.33   18.81
  -3   1   4  148.98   12.06
  -3   1   3   87.89    9.82
   3  -1  -3   78.94   26.37
   3  -1  -3   86.50    9.66
  -3   1   3  113.58   29.51
  -3   1   3   84.01    9.25
  -3   1   3   78.06   13.13
   3  -1  -2   45.89   18.81
   3  -1  -2   38.77    6.15
  -3   1   2   31.16    5.55
  -3   1   2   35.31   15.59
  -3   1   2   52.90    7.79
  -3   1   2   42.22    7.83
  -3   1   1  110.36   11.00
   3  -1  -1  113.80   29.77
   3  -1  -1  110.00   10.89
  -3   1   1  104.74   26.78
  -3   1   1  101.88   10.36
  -3   1   1  114.35   11.81
  -3   1   1  110.61   13.67
   3  -1   0   20.65    4.54
  -3   1   0   17.95    4.24
  -3   1   0    6.46    4.63
  -3   1   0   16.28    4.21
  -3   1   0   17.59    6.30
   3  -1   1   55.24    7.77
  -3   1  -1   48.56    7.25
  -3   1  -1   60.95    8.33
  -3   1  -1   52.39   12.27
   3  -1   2   42.02   16.28
   3  -1   2   59.56    8.28
  -3   1  -2   56.47    8.08
  -3   1  -2   57.40    8.13
   3  -1   2   61.25    9.01
   3  -1   3  303.09   47.97
   3  -1   3  273.00   21.51
  -3   1  -3  287.35   20.94
  -3   1  -3  268.72   21.13
   3  -1   3  305.23   22.86
   3  -1   4  265.55   45.00
  -3   1  -4  272.17   20.75
   3  -1   4  290.50   22.99
  -3   1  -4  285.23   21.98
   3  -1   4  280.95   22.23
   3  -1   4  261.17   18.04
   3  -1   5  327.99   49.85
  -3   1  -5  317.71   23.56
  -3   1  -5  357.47   25.50
   3  -1   5  315.68   25.05
   3  -1   5  351.64   26.26
   3  -1   5  287.83   19.78
   3  -1   6   86.33   25.49
  -3   1  -6  130.93   14.58
   3  -1   6  132.41   15.04
   3  -1   6  132.89   16.04
   3  -1   6   94.25   10.60
   3  -1   7  209.63   40.17
  -3   1  -7  158.16   25.77
  -3   1  -7  238.16   21.39
   3  -1   7  228.16   22.79
   3  -1   8  304.32   48.19
  -3   1  -8  300.23   25.50
  -3   1  -8  226.95   26.27
   3  -1   8  308.97   28.42
   3  -1   9  150.13   33.68
  -3   1  -9  144.80   17.30
  -3   1  -9  124.98   10.41
   3  -1   9  159.77   20.48
   3  -1  10   39.04   17.03
  -3   1 -10   29.18    7.77
   3  -1  10   38.49   10.56
   3  -1  11   -6.60    8.85
   3  -1  11   -1.67    1.91
  -3   1 -11   -0.95    1.82
   3  -1  12   -1.45    6.32
  -3   1 -12   -0.13    2.55
   3  -1  12    0.27    1.97
   3  -1  13    3.46    6.00
  -3   1 -13   11.00    5.73
   3  -1  13   -0.30    4.94
   3  -1  14   64.19   18.32
  -3   1 -14   55.18   12.88
   3  -1  14   43.03   17.01
   3  -1  15   40.77   18.01
   3  -1  16   36.03   16.68
  -3   0  15    7.42    7.46
  -3   0  15   10.35    4.85
   3   0 -14    7.28    4.63
  -3   0  14    2.79    5.42
  -3   0  14    5.03    3.39
   3   0 -13    2.76    2.99
  -3   0  13   -4.37   11.34
  -3   0  13   -2.18    1.90
  -3   0  13    2.72    3.17
  -3   0  12   -0.18    4.11
   3   0 -12    4.12    3.34
  -3   0  12   -2.31   11.44
  -3   0  12    1.15    1.69
  -3   0  12    8.01    9.78
  -3   0  11   84.20   26.63
   3   0 -11   77.95   11.87
  -3   0  11   71.47   30.02
  -3   0  11   71.19   10.80
  -3   0  11   61.13   21.19
   3   0 -10   26.89    6.55
  -3   0  10   46.86   19.51
  -3   0  10   30.76    6.54
   3   0 -10   16.79    5.06
  -3   0  10   39.57   16.45
   3   0  -9   43.54    8.05
  -3   0   9   55.12   21.13
   3   0  -9   32.80   18.47
  -3   0   9   37.60    7.53
  -3   0   9   39.02    7.36
   3   0  -9   34.16    7.08
  -3   0   9   43.38   16.22
   3   0  -8  548.02   34.30
  -3   0   8  658.41   72.48
   3   0  -8  614.52   77.69
  -3   0   8  521.26   33.96
  -3   0   8  550.10   57.06
  -3   0   8  519.22   33.43
   3   0  -8  471.34   32.59
   3   0  -7  306.12   19.41
  -3   0   7  292.13   46.63
  -3   0   7  287.64   36.46
  -3   0   7  288.18   18.99
   3   0  -7  218.22   16.58
   3   0  -6   30.63   16.09
   3   0  -6   42.20    7.16
  -3   0   6   49.16   19.77
   3   0  -6   35.59    6.63
  -3   0   6   50.71   14.67
  -3   0   6   45.88    7.52
  -3   0   5  308.77   49.19
  -3   0   5  398.30   26.03
   3   0  -5  327.58   52.69
   3   0  -5  327.77   23.68
  -3   0   5  334.53   36.51
  -3   0   5  338.54   23.90
   3   0  -4   27.84   15.27
   3   0  -4   36.36    6.40
  -3   0   4   27.31   13.46
  -3   0   4   37.80    6.37
  -3   0   4   27.90    9.11
   3   0  -3   52.44   19.01
  -3   0   3   80.53    9.64
  -3   0   3   88.48   24.72
   3   0  -3   94.58   10.34
  -3   0   3   86.24    6.75
  -3   0   3   93.08   15.03
  -3   0   2   60.88    7.90
   3   0  -2   41.60    6.52
   3   0  -2   51.45   19.26
  -3   0   2   49.04    5.57
  -3   0   2   44.64    9.11
  -3   0   1  147.52   13.07
   3   0  -1  166.53   35.48
   3   0  -1  142.70   12.95
   3   0  -1  111.20   16.72
  -3   0   1  139.23   14.88
  -3   0   1  143.91   12.20
  -3   0   1  133.69   12.63
  -3   0   0  352.81   22.67
   3   0   0  315.16   22.01
   3   0   0  323.15   27.77
  -3   0   0  357.35   21.93
  -3   0   0  295.31   25.93
   3   0   1    7.41    2.85
  -3   0  -1   10.54    3.34
  -3   0  -1   14.29    4.38
   3   0   1    6.30    3.02
   3   0   2  567.83   34.12
  -3   0  -2  606.50   34.37
   3   0   2  539.98   35.17
  -3   0  -2  618.21   33.59
   3   0   3  933.25   88.87
   3   0   3  949.53   51.42
  -3   0  -3  924.83   50.55
  -3   0  -3  987.52   50.58
   3   0   3  944.63   50.92
   3   0   3  922.08   50.71
   3   0   3 1015.65   53.05
   3   0   3 1030.95   51.13
   3   0   4 1092.45   93.76
   3   0   4  876.31   50.16
  -3   0  -4  896.37   49.08
  -3   0  -4  937.03   49.39
   3   0   4  927.04   50.00
   3   0   4 1012.63   51.91
   3   0   4  907.14   48.34
   3   0   5  389.36   53.98
  -3   0  -5  363.89   25.62
  -3   0  -5  376.42   26.03
  -3   0  -5  291.63   40.49
   3   0   5  410.51   27.42
   3   0   5  388.31   27.63
   3   0   5  358.58   24.85
  -3   0  -6   89.86   11.19
   3   0   6   97.65   27.02
  -3   0  -6   93.88   19.40
  -3   0  -6  103.63   12.14
   3   0   6   96.05   11.95
   3   0   6   88.05   12.19
   3   0   6   77.53   10.61
   3   0   7   11.44   11.61
  -3   0  -7    6.14    3.15
   3   0   7    3.01    2.49
  -3   0  -7    2.78    3.01
   3   0   7    0.83    0.95
   3   0   7    5.60    3.24
   3   0   8  110.75   28.79
  -3   0  -8  117.75   14.27
  -3   0  -8   90.31   15.16
   3   0   8  106.07   15.55
  -3   0  -9   -0.42    2.03
  -3   0  -9    0.60    0.93
   3   0   9    0.29    2.80
   3   0  10    6.70   10.49
   3   0  10   13.11    6.10
  -3   0 -10   13.92    5.40
   3   0  11   23.37    8.30
  -3   0 -11   21.19    7.19
   3   0  12   99.98   18.66
  -3   0 -12  126.86   17.65
   3   0  13  213.17   30.33
  -3   0 -13  259.93   27.29
   3   0  14   19.36   10.12
  -3   0 -14   29.81    9.36
   3   0  15   50.98   15.89
  -3   0 -15   48.88   12.49
   3   0  16  136.88   35.15
   3   0  17   61.19   24.88
  -3  -1  14    2.90    9.59
  -3  -1  14   -0.66    1.91
   3   1 -13    9.49    4.78
  -3  -1  13    0.41    8.59
  -3  -1  13   12.84    5.07
  -3  -1  13   16.44   14.80
   3   1 -12   35.73    8.60
  -3  -1  12    6.79    5.60
  -3  -1  12   35.57   17.91
  -3  -1  12   57.28   10.12
   3   1 -11   85.51   12.87
  -3  -1  11   63.15   28.27
  -3  -1  11   78.72   11.84
  -3  -1  11   70.15   22.93
   3   1 -10   97.20   13.10
  -3  -1  10   72.81   10.97
  -3  -1  10   64.82   21.48
   3   1  -9   39.73    7.84
   3   1  -9   23.17   14.62
  -3  -1   9   12.40    9.68
  -3  -1   9   28.15    6.21
  -3  -1   9   31.58    6.68
   3   1  -9   25.32    4.83
  -3  -1   9   28.04   13.84
   3   1  -8   11.61   13.09
   3   1  -8    6.22    2.91
  -3  -1   8    0.15    0.76
  -3  -1   8   -5.23   12.26
  -3  -1   8    6.73    3.20
   3   1  -8    3.18    2.13
  -3  -1   8    6.56    3.41
   3   1  -7   67.23    9.69
   3   1  -7   67.35   22.98
  -3  -1   7   24.33   16.71
  -3  -1   7   81.11   10.45
  -3  -1   7   70.72   18.11
   3   1  -7   55.35    6.19
   3   1  -6  373.63   26.06
   3   1  -6  306.22   49.96
  -3  -1   6  270.49   53.95
  -3  -1   6  353.18   22.93
  -3  -1   6  364.36   41.87
  -3  -1   6  368.34   26.07
   3   1  -5   37.05   16.63
   3   1  -5   36.36    6.80
  -3  -1   5   14.92   10.02
  -3  -1   5   32.75    5.19
  -3  -1   5   31.65   10.03
  -3  -1   5   27.63    6.14
   3   1  -4    0.93    1.24
   3   1  -4    0.72    3.79
  -3  -1   4    1.09    1.19
  -3  -1   4   -0.99    5.18
  -3  -1   4    0.29    0.94
  -3  -1   4    5.80    4.37
  -3  -1   4   -0.59    1.10
   3   1  -3   28.91   16.15
   3   1  -3   15.03    4.01
  -3  -1   3   29.60    5.66
  -3  -1   3   13.42   10.92
  -3  -1   3   25.22    7.99
  -3  -1   3   15.70    4.27
  -3  -1   2   82.52    9.64
   3   1  -2   54.54   19.65
   3   1  -2   80.56    9.66
  -3  -1   2   72.29   23.17
  -3  -1   2   71.62    7.20
  -3  -1   2   93.66   14.61
   3   1  -1   15.88    9.97
   3   1  -1   24.65    5.10
  -3  -1   1   21.16    4.51
  -3  -1   1   11.93    5.64
  -3  -1   1   25.03    3.81
  -3  -1   1   19.73    5.74
   3   1  -1   15.62    6.32
  -3  -1   1   19.90    2.44
   3   1   0  258.92   43.18
   3   1   0  265.83   19.06
  -3  -1   0  225.85   42.11
   3   1   0  257.93   26.74
  -3  -1   0  258.02   15.52
  -3  -1   0  192.48   17.45
   3   1   1  744.99   39.60
   3   1   1  708.60   48.08
  -3  -1  -1  697.65   35.84
   3   1   2  706.42   39.01
  -3  -1  -2  698.32   36.09
  -3  -1  -2  589.62   67.38
   3   1   2  655.16   44.48
   3   1   2  714.26   41.33
   3   1   3  600.17   35.59
  -3  -1  -3  630.31   33.41
   3   1   3  609.32   39.97
  -3  -1  -3  497.29   58.71
   3   1   3  558.10   33.09
   3   1   3  642.24   37.35
   3   1   4  153.14   32.79
   3   1   4  136.67   14.01
  -3  -1  -4  155.23   14.28
   3   1   4  164.42   16.95
  -3  -1  -4  146.08   13.02
   3   1   4  148.13   13.42
  -3  -1  -4  129.22   27.03
   3   1   4  164.12   15.54
   3   1   4  138.62   14.54
   3   1   5   78.10   10.73
  -3  -1  -5  102.90   11.34
  -3  -1  -5   93.09   10.38
   3   1   5   88.47   10.39
  -3  -1  -5   90.20   20.68
   3   1   5   88.60   11.36
   3   1   5   97.55   12.34
  -3  -1  -6   84.71   10.57
  -3  -1  -6   80.21   10.14
   3   1   6   90.29   10.96
  -3  -1  -6   75.95   17.33
   3   1   6  100.13   12.52
   3   1   6   76.71   11.73
  -3  -1  -7   68.84    9.69
   3   1   7   50.91   10.77
   3   1   7   61.36   10.09
  -3  -1  -7   62.05    9.34
   3   1   7   56.31    9.26
  -3  -1  -7   52.14   13.30
   3   1   8   48.30   11.75
   3   1   8   53.90   10.53
  -3  -1  -8   45.70    8.46
   3   1   8   57.43    9.39
  -3  -1  -8   49.14   11.17
   3   1   9    8.41    4.03
  -3  -1  -9    7.51    3.86
  -3  -1  -9    7.30    3.78
   3   1  10  163.81   20.36
  -3  -1 -10  166.51   15.33
  -3  -1 -10  155.90   17.95
   3   1  11  171.39   22.31
  -3  -1 -11  158.86   15.34
  -3  -1 -11  174.79   19.71
  -3  -1 -12   14.63    4.64
   3   1  12   12.65    6.36
  -3  -1 -12   21.28    7.35
   3   1  13  214.46   28.58
  -3  -1 -13  221.36   19.34
  -3  -1 -13  246.45   26.09
   3   1  14  352.58   40.89
  -3  -1 -14  392.23   35.52
   3   1  15   49.02   15.18
  -3  -1 -15   56.67   13.12
   3   1  16   10.67    7.10
  -3  -2  14    1.37   12.68
  -3  -2  13   70.93   30.72
  -3  -2  13   66.30   11.83
   3   2 -12   85.59   13.94
  -3  -2  12   51.47   22.73
  -3  -2  12   90.76   13.43
  -3  -2  12   87.92   26.91
   3   2 -11   84.68   13.19
  -3  -2  11   49.80   26.86
  -3  -2  11   80.97   12.42
  -3  -2  11   90.86   26.93
   3   2 -10  275.69   24.53
  -3  -2  10  170.38   45.31
  -3  -2  10  218.02   39.59
  -3  -2  10  247.19   22.68
   3   2  -9  110.48   14.03
  -3  -2   9   71.09    9.93
  -3  -2   9   81.74   30.84
  -3  -2   9  103.93   13.31
  -3  -2   9   89.88   24.16
   3   2  -8    7.16    3.15
   3   2  -8   13.18   10.72
  -3  -2   8   -9.61   10.79
  -3  -2   8    0.76    2.35
  -3  -2   8    0.13    6.18
   3   2  -7   16.74    5.01
   3   2  -7   20.77   15.05
  -3  -2   7    5.89    6.47
  -3  -2   7   28.41    5.03
  -3  -2   7   22.70    5.63
  -3  -2   7   21.66   10.78
   3   2  -6   62.09   20.88
   3   2  -6   52.32    8.67
  -3  -2   6   70.86   25.95
  -3  -2   6   54.07    6.62
  -3  -2   6   56.99    9.02
  -3  -2   6   73.94   17.94
   3   2  -5    3.28    1.40
   3   2  -5   -3.26    6.93
  -3  -2   5   -7.60   12.63
  -3  -2   5    3.03    1.59
  -3  -2   5    4.72    3.00
   3   2  -5    7.82    5.96
  -3  -2   5   -0.78    3.41
   3   2  -4  334.84   23.41
   3   2  -4  298.00   46.75
  -3  -2   4  277.63   51.91
  -3  -2   4  302.96   17.05
   3   2  -4  246.42   36.96
  -3  -2   4  302.26   34.56
  -3  -2   4  295.00   22.47
  -3  -2   3  298.14   21.60
   3   2  -3  282.16   44.74
   3   2  -3  292.17   21.20
  -3  -2   3  190.03   41.14
  -3  -2   3  265.83   14.66
   3   2  -3  291.06   37.56
  -3  -2   3  264.82   30.35
  -3  -2   3  277.99   21.05
   3   2  -2   -4.51    8.83
   3   2  -2    0.09    1.32
  -3  -2   2    2.88    2.31
  -3  -2   2   -0.76    3.33
  -3  -2   2    1.18    0.59
  -3  -2   2    2.09    0.74
  -3  -2   2    0.76    3.18
  -3  -2   2    1.85    1.41
   3   2  -2   -1.17    3.79
   3   2  -1  818.53   80.38
  -3  -2   1  839.56   44.12
   3   2  -1  829.91   44.16
  -3  -2   1  889.97   54.92
  -3  -2   1  779.94   35.49
  -3  -2   0  645.60   36.15
   3   2   0  648.26   36.54
  -3  -2   0  615.07   28.96
  -3  -2   0  627.85   28.64
  -3  -2  -1  425.64   26.34
   3   2   1  449.73   58.02
   3   2   1  387.09   25.82
   3   2   1  464.81   31.21
  -3  -2  -1  388.50   20.59
  -3  -2  -1  345.97   50.80
  -3  -2  -1  408.51   21.54
   3   2   2  266.25   19.82
  -3  -2  -2  282.90   20.17
  -3  -2  -2  272.16   16.16
   3   2   2  285.67   28.28
  -3  -2  -2  211.11   38.09
   3   2   2  284.69   23.51
   3   2   3  206.08   17.15
  -3  -2  -3  225.24   17.43
  -3  -2  -3  208.03   14.21
   3   2   3  195.35   22.01
   3   2   3  210.32   14.67
  -3  -2  -3  207.70   35.55
   3   2   3  208.20   19.74
   3   2   4  202.32   17.33
  -3  -2  -4  219.59   17.41
  -3  -2  -4  208.66   15.16
   3   2   4  196.87   15.15
  -3  -2  -4  179.09   31.53
   3   2   4  194.94   19.56
   3   2   5   40.32    7.32
  -3  -2  -5   37.67    6.60
  -3  -2  -5   40.37    6.16
   3   2   5   39.23    6.22
  -3  -2  -5   30.16   12.31
   3   2   5   35.99    6.95
   3   2   5   32.47    7.72
   3   2   6   19.78    5.00
  -3  -2  -6   22.86    5.27
  -3  -2  -6   25.40    5.34
   3   2   6   33.70    6.06
  -3  -2  -6   29.89   10.73
   3   2   6   28.21    6.16
   3   2   6   24.61    6.95
  -3  -2  -7   39.89    7.35
   3   2   7   37.18    7.50
   3   2   7   43.76   10.13
  -3  -2  -7   42.46    7.37
   3   2   7   42.81    7.40
  -3  -2  -7   45.55   12.83
   3   2   8   12.43    6.77
  -3  -2  -8   13.37    4.34
   3   2   8    5.42    3.37
  -3  -2  -8    7.94    3.16
   3   2   8    5.06    2.61
  -3  -2  -8    6.55    3.92
   3   2   9  119.07   22.66
   3   2   9  150.81   17.94
  -3  -2  -9  147.47   15.59
  -3  -2  -9  157.44   16.76
  -3  -2  -9  145.19   18.40
   3   2   9  147.54   16.26
   3   2  10  382.56   32.52
  -3  -2 -10  373.39   28.16
  -3  -2 -10  404.60   30.73
   3   2  11  262.54   26.67
  -3  -2 -11  208.07   20.58
  -3  -2 -11  270.10   24.68
   3   2  12  376.03   35.89
  -3  -2 -12  373.61   29.65
  -3  -2 -12  420.62   33.97
  -3  -2 -13   96.71   13.76
   3   2  13   88.48   17.11
  -3  -2 -13  101.99   15.89
  -3  -2 -14   82.71   12.90
   3   2  14   92.89   18.65
  -3  -2 -14   73.60   14.17
   3   2  15   85.87   19.53
  -3  -2 -15  106.33   18.58
   3   2  16   13.00    8.45
  -3  -2 -16    3.46    5.34
  -3  -3  13   -0.27   13.18
  -3  -3  12   24.38   13.71
  -3  -3  12   27.38    7.63
   3   3 -11   65.81   11.94
  -3  -3  11   48.10   23.90
  -3  -3  11   52.73   22.15
  -3  -3  11   43.37    9.41
   3   3 -10    4.42    3.18
  -3  -3  10    0.85    1.19
  -3  -3  10    2.12    2.89
   3   3  -9   84.15   12.88
  -3  -3   9   69.64   26.90
  -3  -3   9   81.38   12.32
  -3  -3   9   85.28   23.00
   3   3  -8   43.30    8.58
  -3  -3   8   34.18   21.04
  -3  -3   8   43.79    8.55
  -3  -3   8   34.03   13.71
   3   3  -7   -5.80    7.82
   3   3  -7   -0.02    1.48
  -3  -3   7    0.40    0.97
  -3  -3   7    2.43    6.47
  -3  -3   7   -3.35    3.27
  -3  -3   7   -1.71    3.82
   3   3  -6    4.42    2.78
   3   3  -6   -5.42    7.35
  -3  -3   6    2.96    1.39
  -3  -3   6    2.03    9.06
  -3  -3   6    0.34    1.62
  -3  -3   6   -2.63    2.95
   3   3  -5   68.52   10.20
   3   3  -5   62.28   20.81
  -3  -3   5   68.84    5.77
  -3  -3   5   73.82   27.36
  -3  -3   5   83.66   10.84
  -3  -3   5   84.97   18.97
   3   3  -4   35.35   15.12
   3   3  -4   36.15    6.82
  -3  -3   4   50.41   21.98
  -3  -3   4   34.36    6.93
  -3  -3   4   36.63   12.57
   3   3  -3  186.14   36.99
   3   3  -3  262.97   20.23
   3   3  -3  218.46   34.10
  -3  -3   3  206.05   28.05
  -3  -3   3  191.94   41.17
  -3  -3   3  242.36   19.54
   3   3  -2  966.78   88.23
  -3  -3   2  941.15   49.72
   3   3  -2  920.89   49.52
  -3  -3   2  900.07   63.73
  -3  -3   2  818.43   88.81
   3   3  -2  838.15   71.34
  -3  -3   2  877.54   48.76
   3   3  -1  396.86   54.05
  -3  -3   1  353.35   24.92
   3   3  -1  357.84   25.11
   3   3  -1  434.73   32.21
  -3  -3   1  399.20   35.77
   3   3  -1  339.53   40.03
  -3  -3   1  365.37   54.63
  -3  -3   1  354.08   24.77
  -3  -3   0  283.38   20.06
   3   3   0  264.47   19.75
   3   3   0  274.03   24.38
   3   3   0  219.74   30.18
  -3  -3   0  249.50   43.41
  -3  -3   0  231.45   14.80
  -3  -3   0  248.36   18.84
  -3  -3  -1  152.59   13.36
   3   3   1  133.72   12.98
   3   3   1  166.08   17.79
  -3  -3  -1  162.81   33.32
  -3  -3  -1  151.29   10.70
   3   3   2   34.27    6.20
  -3  -3  -2   34.76    6.08
   3   3   2   26.37    6.99
  -3  -3  -2   18.09   10.08
  -3  -3  -2   37.85    5.46
   3   3   3  134.86   12.72
  -3  -3  -3  146.78   13.00
   3   3   3  141.86   16.72
  -3  -3  -3  142.41    9.46
   3   3   3  123.45    9.10
  -3  -3  -3   94.26   24.14
  -3  -3  -3  136.07   11.81
   3   3   4  111.50   11.78
  -3  -3  -4  114.01   11.51
   3   3   4  108.46   15.09
  -3  -3  -4  113.55    9.35
   3   3   4  110.25    9.30
  -3  -3  -4  111.87   24.80
  -3  -3  -4  122.66   11.62
   3   3   5  270.41   21.54
  -3  -3  -5  287.30   21.22
   3   3   5  268.93   26.71
  -3  -3  -5  300.45   19.57
   3   3   5  276.50   19.07
  -3  -3  -5  292.83   38.51
  -3  -3  -5  294.39   21.83
   3   3   6   10.21    3.76
  -3  -3  -6    5.48    2.75
   3   3   6   13.40    4.35
   3   3   6   10.84    5.58
   3   3   6    9.50    3.29
  -3  -3  -6   11.81    7.60
  -3  -3  -6   13.43    3.77
  -3  -3  -6   10.21    4.02
  -3  -3  -7   74.74    9.88
   3   3   7   77.18   10.56
   3   3   7   57.56   13.26
  -3  -3  -7   72.61   11.32
  -3  -3  -7   69.82    9.54
   3   3   7   75.26    9.79
  -3  -3  -7   60.76   15.43
  -3  -3  -7   72.76   10.84
   3   3   8  304.93   24.97
   3   3   8  260.36   33.53
  -3  -3  -8  282.92   25.03
  -3  -3  -8  330.65   24.31
   3   3   8  284.43   22.93
  -3  -3  -8  328.00   33.47
  -3  -3  -8  344.58   27.22
   3   3   9  164.70   18.02
   3   3   9  107.75   22.42
  -3  -3  -9  122.27   15.74
  -3  -3  -9  154.10   16.20
   3   3   9  133.74   15.20
  -3  -3  -9  155.10   21.14
   3   3  10  147.77   17.80
  -3  -3 -10   98.63   14.33
  -3  -3 -10  146.73   16.50
   3   3  11  280.55   27.53
  -3  -3 -11  288.27   26.52
  -3  -3 -11  298.92   26.45
   3   3  12  242.68   26.31
  -3  -3 -12  192.93   22.33
  -3  -3 -12  270.60   25.85
  -3  -3 -12  265.48   27.49
  -3  -3 -13   92.59   14.87
   3   3  13  106.11   18.08
  -3  -3 -13  122.85   17.60
  -3  -3 -13  129.86   19.38
  -3  -3 -14   -1.59    2.43
   3   3  14   -2.26    4.40
  -3  -3 -14    3.00    4.07
  -3  -3 -15    0.08    2.83
   3   3  15   13.03    8.55
  -3  -3 -15    4.53    2.95
  -3  -3 -15    8.22    5.44
   3   3  16   10.40    7.21
   3   3  16   -6.05   12.62
  -3  -3 -16    4.85    4.29
   3   3  17    7.79    6.84
   3   3  17    3.26    7.44
  -3  -4  12   72.49   28.59
  -3  -4  11   11.55   12.79
   3   4 -10    1.85    1.47
  -3  -4  10   -0.90    6.66
  -3  -4  10    5.47   10.18
  -3  -4  10    4.25    2.65
   3   4  -9    1.73    1.69
  -3  -4   9   -5.14    8.48
  -3  -4   9    8.24    3.76
  -3  -4   9   12.51    8.25
   3   4  -8   -0.16    1.08
  -3  -4   8    4.00    3.21
  -3  -4   8    1.75    4.47
   3   4  -7   48.90    9.29
  -3  -4   7   50.63   22.92
  -3  -4   7   41.06    8.18
  -3  -4   7   33.01   13.15
   3   4  -6  108.50   13.58
   3   4  -6   99.79   25.66
  -3  -4   6   91.04    6.85
  -3  -4   6   85.73   27.40
  -3  -4   6   99.47   12.80
  -3  -4   6   71.17   18.73
   3   4  -5   83.28   11.39
   3   4  -5   73.45   22.41
  -3  -4   5   74.11   24.99
  -3  -4   5   71.46   10.64
  -3  -4   5   68.58   18.14
   3   4  -4  227.17   19.92
   3   4  -4  289.85   44.53
  -3  -4   4  210.44   31.04
  -3  -4   4  161.39   38.47
  -3  -4   4  237.02   20.18
   3   4  -3  250.67   20.58
   3   4  -3  227.74   40.41
  -3  -4   3  223.80   30.75
  -3  -4   3  243.35   45.56
  -3  -4   3  236.38   20.04
   3   4  -2  605.99   68.58
   3   4  -2  541.79   34.83
  -3  -4   2  622.73   51.22
  -3  -4   2  540.09   70.21
  -3  -4   2  570.37   35.23
   3   4  -1  266.46   21.18
  -3  -4   1  329.82   33.94
   3   4  -1  306.75   39.22
  -3  -4   1  218.84   43.43
  -3  -4   1  278.01   21.20
  -3  -4   0   67.21    9.24
   3   4   0   76.73    9.91
  -3  -4   0   62.79   22.56
  -3  -4   0   79.65    9.76
  -3  -4   0   61.89    8.63
   3   4   0   63.88   16.83
   3   4   1   45.35    7.34
  -3  -4  -1   47.27    7.41
   3   4   1   58.96   23.05
  -3  -4  -1   24.19   13.68
  -3  -4  -1   39.04    6.89
   3   4   1   54.84   14.37
  -3  -4  -1   44.35    7.07
   3   4   2    5.16    2.93
  -3  -4  -2    2.01    2.19
   3   4   2    1.59    2.45
   3   4   2   -0.28    8.53
  -3  -4  -2    2.28    3.30
  -3  -4  -2    1.21    1.44
   3   4   2    9.79    6.66
  -3  -4  -2    8.81    3.87
   3   4   3   15.72    4.08
  -3  -4  -3   14.46    4.01
   3   4   3   18.95    6.54
   3   4   3   15.54   15.09
   3   4   3   13.90    2.36
  -3  -4  -3   27.85   13.70
   3   4   3    6.35    5.34
  -3  -4  -3   14.34    4.23
  -3  -4  -4  273.29   20.17
   3   4   4  272.34   20.60
   3   4   4  243.11   26.61
   3   4   4  193.01   41.55
   3   4   4  263.55   30.48
   3   4   4  246.07   16.03
  -3  -4  -4  280.14   39.57
  -3  -4  -4  295.15   21.78
   3   4   5    2.49    1.02
  -3  -4  -5    6.33    2.79
   3   4   5    1.37    2.28
   3   4   5    6.58    9.19
   3   4   5   12.68    3.06
  -3  -4  -5   12.86    6.75
   3   4   5    4.87    3.98
  -3  -4  -5    7.73    3.76
   3   4   6  900.15   51.03
  -3  -4  -6  940.85   50.04
   3   4   6  937.54   51.02
   3   4   6  883.36   63.64
  -3  -4  -6 1020.04   58.00
   3   4   6  869.11   47.38
  -3  -4  -6  923.75   74.21
   3   4   6  708.70   83.09
  -3  -4  -6  967.16   53.42
   3   4   7  805.75   48.15
  -3  -4  -7  819.06   46.29
   3   4   7  854.13   47.97
   3   4   7  782.56   62.85
  -3  -4  -7  942.86   54.46
   3   4   7  765.03   45.02
  -3  -4  -7  972.60   69.99
   3   4   7  603.28   76.04
  -3  -4  -7  954.58   52.06
   3   4   8  131.23   14.57
  -3  -4  -8  155.21   18.19
   3   4   8  106.27   28.91
   3   4   8  117.14   13.30
  -3  -4  -8  167.94   24.83
  -3  -4  -8  145.57   16.96
   3   4   9  282.22   24.66
  -3  -4  -9  296.36   27.54
   3   4   9  222.72   42.01
   3   4   9  260.57   22.76
  -3  -4  -9  322.51   27.70
   3   4  10  334.64   28.13
  -3  -4 -10  339.12   30.17
  -3  -4 -10  369.65   30.81
  -3  -4 -11   39.63    9.71
   3   4  11   45.06    9.68
  -3  -4 -11   43.25   10.14
  -3  -4 -12    2.13    2.87
   3   4  12    6.37    5.10
  -3  -4 -12    4.28    3.94
  -3  -4 -13    8.50    4.99
   3   4  13   15.54    7.11
  -3  -4 -13    4.16    4.15
  -3  -4 -14    0.21    1.24
   3   4  14    4.88    4.46
  -3  -4 -14    4.26    2.78
  -3  -4 -15    5.22    4.15
   3   4  15    9.65    6.77
  -3  -4 -15   -2.31    3.04
  -3  -4 -16   23.04    7.90
   3   4  16   16.82    9.78
   3   4  16   -4.99    9.67
   3   4  17    5.99    6.44
   3   4  17   10.15   18.79
  -3  -5  11   14.28   13.87
  -3  -5  10   -8.56   11.08
   3   5  -9    7.98    4.11
  -3  -5   9   15.91   13.59
  -3  -5   9   25.62   14.25
  -3  -5   9   15.55    5.64
   3   5  -8   94.78   14.02
  -3  -5   8   68.26   26.62
  -3  -5   8   93.85   24.75
  -3  -5   8   85.39   13.07
   3   5  -7  170.84   18.94
  -3  -5   7  164.53   38.97
  -3  -5   7  166.20   18.52
  -3  -5   7  167.18   32.17
   3   5  -6   30.62    7.23
  -3  -5   6   44.97   20.83
  -3  -5   6   22.21    6.19
  -3  -5   6   16.11   10.00
   3   5  -5  133.12   15.40
   3   5  -5  105.51   27.30
  -3  -5   5  139.28   35.88
  -3  -5   5  128.44   15.12
  -3  -5   5  122.44   24.90
   3   5  -4  323.44   25.81
   3   5  -4  257.79   44.12
  -3  -5   4  388.80   44.28
  -3  -5   4  359.98   57.27
  -3  -5   4  339.46   26.15
   3   5  -3  115.33   13.49
   3   5  -3   64.72   23.37
  -3  -5   3  103.21   30.41
  -3  -5   3  105.88   13.04
  -3  -5   3  138.26   24.20
   3   5  -2   -0.73    2.17
  -3  -5   2    1.60    3.08
  -3  -5   2    0.73    6.89
  -3  -5   2    2.19    2.45
   3   5  -1    7.03    3.59
  -3  -5   1   17.40   10.26
  -3  -5   1    8.45    3.52
   3   5   0   19.00    4.75
  -3  -5   0   20.02   11.37
  -3  -5   0   18.48    4.59
  -3  -5   0   16.48    4.97
   3   5   1   49.98    7.98
  -3  -5  -1   77.15   21.86
  -3  -5  -1   54.72    8.15
  -3  -5  -1   45.43    9.20
   3   5   2   18.78    4.86
  -3  -5  -2   13.44    4.24
  -3  -5  -2    9.88   11.63
  -3  -5  -2   22.26    6.42
  -3  -5  -2   31.85    6.19
  -3  -5  -3   53.78    8.00
   3   5   3   57.14    8.29
   3   5   3   46.53    4.02
  -3  -5  -3   56.15   18.29
  -3  -5  -3   53.50    7.68
  -3  -5  -3   52.27    9.17
  -3  -5  -4  186.73   16.27
   3   5   4  194.17   16.99
   3   5   4  189.73   12.81
  -3  -5  -4  241.53   37.34
  -3  -5  -4  207.19   19.70
  -3  -5  -4  205.98   16.16
  -3  -5  -5   82.59   10.08
   3   5   5   72.28   10.05
   3   5   5   71.56    7.90
  -3  -5  -5   95.41   22.18
  -3  -5  -5   92.45   12.59
  -3  -5  -5   85.20    9.43
   3   5   6  217.66   19.09
  -3  -5  -6  220.92   18.18
  -3  -5  -6  232.88   24.29
   3   5   6  210.57   16.50
  -3  -5  -6  261.31   35.59
  -3  -5  -6  238.36   22.43
   3   5   7  222.43   19.73
  -3  -5  -7  221.90   18.31
   3   5   7  211.42   18.77
  -3  -5  -7  261.67   25.65
   3   5   7  154.95   37.14
   3   5   7  187.42   16.75
  -3  -5  -7  274.61   35.15
  -3  -5  -7  239.81   22.94
   3   5   8  423.53   29.93
  -3  -5  -8  448.14   37.03
   3   5   8  375.50   27.99
  -3  -5  -8  538.85   49.46
   3   5   8  399.02   59.78
  -3  -5  -8  498.26   36.08
   3   5   9  209.31   19.88
  -3  -5  -9  238.95   25.45
   3   5   9  210.28   41.87
   3   5   9  179.15   18.04
  -3  -5  -9  226.53   23.59
   3   5  10    7.71    3.69
  -3  -5 -10    6.31    4.07
   3   5  10    4.71    7.02
  -3  -5 -10   10.19    4.69
  -3  -5 -11    8.16    4.85
   3   5  11   11.37    4.75
  -3  -5 -11    4.76    2.66
  -3  -5 -12    0.02    1.94
   3   5  12   -1.44    1.24
  -3  -5 -13   22.01    7.90
   3   5  13   21.06    7.95
  -3  -5 -13   36.88   10.90
  -3  -5 -14   -2.54    3.22
   3   5  14    9.49    6.47
  -3  -5 -14    4.42    4.35
  -3  -5 -15   42.19   12.09
   3   5  15   46.99   13.25
   3   5  15   72.93   36.47
  -3  -5 -15   55.16   13.81
  -3  -5 -16   23.95    8.95
   3   5  16   87.31   41.06
  -3  -6  10    2.30   10.66
  -3  -6   9   19.58   16.04
   3   6  -8   71.97   12.65
  -3  -6   8   47.16   20.37
  -3  -6   8   56.94   10.95
   3   6  -7  194.73   20.71
  -3  -6   7  170.17   39.00
  -3  -6   7  152.15   18.43
  -3  -6   7  146.08   31.64
   3   6  -6  292.36   25.92
  -3  -6   6  257.90   40.78
  -3  -6   6  320.62   54.24
  -3  -6   6  293.07   25.96
   3   6  -5   74.39   11.81
  -3  -6   5   80.18   25.63
  -3  -6   5   98.38   23.19
  -3  -6   5   81.88   12.20
   3   6  -4   12.86    4.50
  -3  -6   4   13.96    9.07
  -3  -6   4   -2.48    6.17
  -3  -6   4   11.25    4.51
   3   6  -3   59.04    9.80
  -3  -6   3   48.65   15.46
  -3  -6   3   37.06   16.87
  -3  -6   3   52.66    9.01
   3   6  -2   19.99    5.47
  -3  -6   2   23.63   14.14
  -3  -6   2   20.18    5.50
   3   6  -1   11.22    3.96
  -3  -6   1   17.95   13.08
  -3  -6   1   16.05    4.67
   3   6  -1    5.14    2.15
   3   6   0   -1.85    2.03
  -3  -6   0    2.53    8.24
  -3  -6   0   -0.33    0.96
   3   6   1    3.08    2.61
  -3  -6  -1    2.95    8.00
  -3  -6  -1    7.85    3.80
  -3  -6  -1   -1.14    4.20
   3   6   2   82.17   11.31
  -3  -6  -2   81.66   23.34
  -3  -6  -2  114.61   12.11
  -3  -6  -2   72.48   13.66
   3   6   3  161.68   15.23
   3   6   3  128.03    7.93
  -3  -6  -3  203.94   35.10
   3   6   3  141.22    8.15
  -3  -6  -3  174.22   14.96
  -3  -6  -3  167.24   20.26
   3   6   4  379.27   26.52
   3   6   4  337.91   20.44
  -3  -6  -4  499.14   54.36
  -3  -6  -4  445.58   26.25
  -3  -6  -4  414.27   33.66
  -3  -6  -5  388.74   26.43
   3   6   5  373.21   26.96
   3   6   5  360.53   22.88
  -3  -6  -5  434.86   25.99
  -3  -6  -5  436.11   34.67
  -3  -6  -6   90.87   10.77
   3   6   6   94.56   11.79
  -3  -6  -6  134.58   18.70
   3   6   6   88.00    9.69
  -3  -6  -6  126.18   25.60
  -3  -6  -6   91.79    9.81
  -3  -6  -6   99.25   15.22
   3   6   7  125.45   14.25
   3   6   7  142.60   14.42
  -3  -6  -7  139.45   19.62
   3   6   7  120.20   12.52
  -3  -6  -7  182.96   29.93
  -3  -6  -7  110.24   11.14
  -3  -6  -7  173.74   20.31
   3   6   8   93.74   10.99
  -3  -6  -8   88.06   15.37
   3   6   8   74.80    9.64
  -3  -6  -8   96.53   15.16
  -3  -6  -9   12.36    5.77
  -3  -6  -9    9.92    5.29
  -3  -6 -10    0.70    1.48
   3   6  10    2.35    3.30
  -3  -6 -10    3.28    3.63
  -3  -6 -11   -2.37    4.24
   3   6  11    3.62    3.24
  -3  -6 -11    0.52    3.73
  -3  -6 -12    1.10    3.04
   3   6  12    1.46    1.36
  -3  -6 -12   -1.73    2.45
  -3  -6 -13   15.40    6.87
   3   6  13   18.99    7.33
   3   6  13   31.80   22.67
  -3  -6 -13   21.86    8.24
   3   6  14   -4.37    4.26
  -3  -6 -14    3.91    3.76
  -3  -6 -15    9.15    6.84
   3   6  15   50.79   31.27
  -3  -6 -16   72.46   16.73
   3   7  -7   18.46    6.74
  -3  -7   7    6.41    5.47
   3   7  -6   94.53   13.99
  -3  -7   6   94.34   28.66
  -3  -7   6   82.48   23.31
  -3  -7   6   80.83   13.37
   3   7  -5  104.70   14.85
  -3  -7   5  141.34   29.40
  -3  -7   5   98.47   29.26
  -3  -7   5  128.66   16.21
   3   7  -4    9.07    4.10
  -3  -7   4   12.49    7.14
  -3  -7   4    3.74    8.98
  -3  -7   4   15.12    5.19
   3   7  -3    6.26    2.72
  -3  -7   3    5.54    7.54
  -3  -7   3   12.13    4.67
   3   7  -2   20.56    5.81
  -3  -7   2   13.15    4.77
   3   7  -1   18.00    4.96
  -3  -7   1   37.48   16.17
  -3  -7   1   32.49    6.89
   3   7   0   28.97    6.49
  -3  -7   0    7.29    7.84
  -3  -7   0   22.50    5.64
   3   7   1   73.53   10.59
  -3  -7  -1   79.66   22.97
  -3  -7  -1   70.28   15.59
  -3  -7  -1   81.75   10.81
   3   7   2  287.80   22.94
  -3  -7  -2  283.82   45.45
  -3  -7  -2  309.09   22.70
  -3  -7  -2  210.74   29.28
   3   7   3  342.29   25.21
  -3  -7  -3  411.21   52.60
  -3  -7  -3  348.37   24.39
  -3  -7  -3  319.16   34.18
   3   7   4   83.28   10.95
  -3  -7  -4   76.02   22.36
  -3  -7  -4   87.55   10.34
  -3  -7  -4   91.62   16.85
   3   7   5  110.62   13.06
  -3  -7  -5  139.41   29.29
  -3  -7  -5  122.79   12.11
  -3  -7  -5  124.26   19.75
   3   7   6   68.15    9.97
  -3  -7  -6   58.14   13.37
  -3  -7  -6  104.07   24.85
  -3  -7  -6   70.40    8.50
  -3  -7  -6   76.96   15.22
   3   7   7   19.48    4.83
  -3  -7  -7   23.88    8.75
   3   7   7   14.80    4.74
  -3  -7  -7   13.99    3.68
  -3  -7  -7   11.08    5.61
   3   7   8    2.86    1.91
  -3  -7  -8    6.78    4.78
  -3  -7  -8    0.86    0.84
  -3  -7  -8    4.65    4.54
  -3  -7  -9   14.55    7.14
   3   7   9   19.35    5.43
  -3  -7  -9   16.69    6.98
  -3  -7 -10    0.76    1.43
   3   7  10    1.59    1.05
  -3  -7 -10    3.00    3.15
  -3  -7 -11   21.90    8.77
  -3  -7 -11   23.20    9.79
  -3  -7 -12   56.13   14.62
   3   7  12   63.32   34.72
  -3  -7 -12   66.09   15.86
  -3  -7 -13   56.29   14.79
   3   7  13   62.79   35.70
  -3  -7 -13   79.70   17.85
  -3  -7 -14   38.33   12.40
   3   8  -5    2.30    1.40
   3   8  -4   51.35   10.15
  -3  -8   4   74.00   24.81
  -3  -8   4   48.32   10.16
   3   8  -3   19.86    6.26
  -3  -8   3   27.94   13.11
  -3  -8   3   22.95    6.45
   3   8  -2    3.09    2.65
  -3  -8   2    9.59   10.69
  -3  -8   2    3.60    2.94
   3   8  -1   14.19    4.94
  -3  -8   1   14.44   10.84
  -3  -8   1   18.45    5.54
   3   8   0  135.53   15.57
  -3  -8   0  160.25   34.96
  -3  -8   0  132.34   15.38
   3   8   1  109.66   13.41
  -3  -8  -1  149.88   33.25
  -3  -8  -1  104.67   22.31
  -3  -8  -1  102.64   12.74
   3   8   2  118.09   13.87
  -3  -8  -2  153.18   33.09
  -3  -8  -2   88.03   20.11
  -3  -8  -2  114.84   13.08
   3   8   3  167.64   16.76
  -3  -8  -3  244.88   41.51
  -3  -8  -3  178.39   28.16
  -3  -8  -3  182.14   16.65
   3   8   4  136.35   14.86
  -3  -8  -4  174.99   34.54
  -3  -8  -4  154.57   14.45
  -3  -8  -4  111.33   21.08
   3   8   5   29.54    6.43
  -3  -8  -5   23.15    9.30
  -3  -8  -5   20.78    4.70
   3   8   6    1.38    1.84
  -3  -8  -6    2.47    1.62
  -3  -8  -6    3.92    6.15
  -3  -8  -7   11.40    6.28
   3   8   7    5.76    3.22
  -3  -8  -7   19.89    8.84
  -3  -8  -8    4.69    3.96
   3   8   8   -1.71    6.51
  -3  -8  -8   -2.56    3.59
  -3  -8  -9   22.24    8.72
  -3  -8  -9   14.17    7.30
  -3  -8 -10   16.31    8.10
   3   8  10   28.87   23.90
  -3  -8 -10   22.25    8.67
  -3  -8 -11   24.18   10.15
  -3  -8 -11   28.66   11.36
  -3  -8 -12   59.31   15.48
   3   9  -4   17.37    5.42
   3   9  -3   29.61    7.83
   3   9  -2  113.03   15.53
  -3  -9   2  144.83   17.77
   3   9  -1  165.53   47.73
   3   9  -1  152.38   17.85
  -3  -9   1  199.30   20.38
   3   9   0   41.37   23.60
   3   9   0   28.09    7.32
  -3  -9   0   44.49    8.98
   3   9   1   34.40    7.68
   3   9   1    5.19    9.70
  -3  -9  -1   80.57   24.76
  -3  -9  -1   53.61    9.53
   3   9   2   25.66    6.20
   3   9   2   57.69   30.60
  -3  -9  -2   27.15   15.97
  -3  -9  -2   31.13    7.07
   3   9   3    1.92    1.36
  -3  -9  -3    1.98    2.94
  -3  -9  -3    2.57    2.47
   3   9   4   12.29    4.33
  -3  -9  -4   25.73   11.92
  -3  -9  -4   22.61    5.56
   3   9   5   24.40   23.37
  -3  -9  -5    3.93    3.31
   3   9   6   -5.40    6.69
  -3  -9  -6   -1.40    3.32
  -3  -9  -7    5.79    5.35
   3   9   7   -2.24    7.50
  -3  -9  -7   10.68    6.95
   3   9   8   21.91   21.65
  -3  -9  -8   18.38   10.04
  -3  -9  -9   28.28   11.77
  -3  -9 -10   49.88   15.07
  -3  -9 -11   67.99   18.23
  -3 -10   0  102.94   14.59
   3  10   1   73.81   34.46
  -3 -10  -1   44.00    9.16
   3  10   2   20.87   25.40
   3  10   3   24.05   20.37
   3  10   4   22.23   19.68
  -3 -10  -6    9.82    8.07
  -3 -10  -7   54.49   19.31
  -3 -10  -8   28.50   11.19
   4  -7  -7   19.26   13.56
   4  -7  -6    8.58   11.29
   4  -7  -5   23.57   14.29
   4  -7  -4  -13.78    9.99
   4  -7  -3   14.68    8.58
  -4   7   2   11.92   22.87
  -4   7   2    2.16    2.78
  -4   7   1   11.57   13.22
  -4   7   1   -0.90    1.86
   4  -7   0   41.36   10.19
  -4   7   0   60.76   29.92
   4  -7   1   32.45    9.66
  -4   7  -1   13.35   15.89
   4  -7   2   28.63    9.25
  -4   7  -2   41.09   24.39
   4  -7   3   55.80   13.42
  -4   7  -3   31.38   19.03
   4  -7   4    3.32    3.82
  -4   7  -4   -0.69    6.29
   4  -7   5    9.42    5.91
   4  -7   6    4.96    6.32
   4  -6 -10    3.24   19.27
   4  -6  -9   20.46   13.72
   4  -6  -9    4.85    4.56
   4  -6  -8   11.97    9.76
   4  -6  -8   29.85   32.53
   4  -6  -7    8.02   14.82
  -4   6   6   -1.48   13.39
   4  -6  -6    1.69   21.11
  -4   6   5   21.00   20.77
  -4   6   5   48.84   12.12
  -4   6   4   -0.44    1.84
   4  -6  -4    5.33    3.24
  -4   6   3   -4.05    9.36
  -4   6   3    2.10    3.80
   4  -6  -3   -1.92    2.10
  -4   6   2   25.71   20.01
  -4   6   2   14.94    5.78
   4  -6  -2   19.10    6.11
   4  -6  -2    2.37    4.17
  -4   6   1    2.02   10.67
  -4   6   1   34.51    9.96
   4  -6  -1   12.76    8.66
   4  -6  -1   21.64    6.83
  -4   6   0   11.60    7.20
  -4   6   0   22.52    7.93
   4  -6   0   24.11    7.41
  -4   6  -1   12.41   10.55
  -4   6  -1   24.17    8.42
   4  -6   1   26.28    8.20
  -4   6  -2   17.02   15.03
  -4   6  -2   10.45    5.10
   4  -6   2   15.47    6.02
  -4   6  -3    3.31   13.70
  -4   6  -3   -3.08    4.02
   4  -6   3    0.41    3.60
  -4   6  -4    7.96    8.85
   4  -6   4   10.01    6.05
  -4   6  -4   15.37    6.83
   4  -6   5   27.55    9.83
  -4   6  -5   20.87    8.35
   4  -6   5   14.17   22.21
   4  -6   6   -0.15    3.07
   4  -6   6   11.31   13.15
   4  -6   7    6.46    5.65
   4  -6   7  -25.57   22.15
   4  -6   8   86.56   38.39
   4  -6   9  -10.04   11.30
   4  -5 -11   20.83   21.14
   4  -5 -10   12.66   10.39
  -4   5   9    5.09   18.49
   4  -5  -9   -5.88    7.04
  -4   5   8    6.49   12.62
   4  -5  -8   -3.15    5.92
  -4   5   7   21.21   16.00
   4  -5  -7    9.75    8.13
  -4   5   6    3.95   10.82
   4  -5  -6    3.78    2.72
  -4   5   5    2.84    7.67
   4  -5  -5    3.87    2.45
   4  -5  -5    5.26    2.96
  -4   5   4    0.11   15.16
   4  -5  -4   22.84    5.71
  -4   5   4   11.49    5.73
   4  -5  -4   17.45    5.75
  -4   5   3   62.27   28.95
  -4   5   3   49.38   11.39
   4  -5  -3   54.04    9.72
  -4   5   2   75.01   33.93
  -4   5   2   58.64   12.49
   4  -5  -2   53.70    9.56
  -4   5   1   -3.52    6.14
  -4   5   1    1.08    1.20
   4  -5  -1    2.73    3.01
  -4   5   0   37.34   21.49
  -4   5   0   64.18   12.80
   4  -5   0   43.75    9.55
  -4   5  -1    3.90   13.86
  -4   5  -1   13.45    5.85
   4  -5   1   30.02    8.31
   4  -5   1    3.70    3.86
  -4   5  -2   -3.06   10.74
  -4   5  -2   13.12    5.94
   4  -5   2   12.94    5.28
  -4   5  -3   27.68   16.22
   4  -5   3   17.16    6.48
  -4   5  -3   11.57    5.60
   4  -5   4   14.81    6.68
  -4   5  -4    2.38    2.40
   4  -5   5   -0.07    2.43
  -4   5  -5    5.13    3.11
   4  -5   6    8.22    4.54
  -4   5  -6   12.65    6.25
   4  -5   7   29.55    9.90
  -4   5  -7   17.58    7.21
   4  -5   8   15.45    9.42
   4  -5   9   54.52   29.82
   4  -5  10   44.63   27.68
  -4   4  11   16.28   21.33
  -4   4  10   -4.79   13.81
  -4   4  10   -1.53    1.77
   4  -4  -9    1.14    1.02
   4  -4  -9    5.27    6.41
  -4   4   9    3.12    2.24
  -4   4   8    8.57   14.62
   4  -4  -8    0.77    1.40
   4  -4  -8   -1.74    3.06
  -4   4   8    1.96    1.63
  -4   4   7   30.27   23.44
   4  -4  -7    6.53    2.86
   4  -4  -7    8.22    8.01
  -4   4   6   -3.52   15.95
   4  -4  -6    8.79    3.82
  -4   4   5   12.85   17.08
   4  -4  -5    1.73    1.84
  -4   4   4  111.77   39.76
   4  -4  -4   79.61   10.67
  -4   4   3   81.58   32.57
   4  -4  -3   76.23   10.57
  -4   4   3   75.23   13.29
  -4   4   2   52.36   25.09
   4  -4  -2   41.76    7.89
  -4   4   2   51.27   10.82
   4  -4  -2   42.74    8.67
  -4   4   1   42.14   19.96
   4  -4  -1   29.22    6.74
  -4   4   1   31.53    8.25
   4  -4  -1   31.76    7.51
  -4   4   0   44.06   23.70
  -4   4   0   56.68   11.21
   4  -4   0   48.90    9.47
  -4   4  -1   -2.05    8.96
  -4   4  -1   -5.58    3.84
   4  -4   1   -0.78    1.81
  -4   4  -2   37.19    9.07
   4  -4   2   21.25    6.89
  -4   4  -3   35.08   19.15
   4  -4   3   36.04    9.02
  -4   4  -3   24.46    7.72
   4  -4   4    3.49    4.78
  -4   4  -4   -2.76    3.25
   4  -4   5   39.29   10.45
  -4   4  -5   25.07    7.81
   4  -4   6  124.52   19.63
  -4   4  -6  147.64   20.15
   4  -4   7   40.06   11.22
  -4   4  -7   34.99    9.56
   4  -4   8   23.93    8.74
  -4   4  -8   12.35    5.77
   4  -4   9   25.43   10.37
  -4   4  -9   26.45    8.96
   4  -4  10   35.49   12.17
   4  -4  11   26.90   21.46
  -4   3  12   -2.25   11.66
   4  -3 -12    1.64    1.35
  -4   3  12   10.37   10.55
  -4   3  11    1.54   13.23
   4  -3 -11   -1.01    1.64
  -4   3  11   -1.31    1.71
  -4   3  11   -4.48    7.05
  -4   3  10   -0.86    8.14
   4  -3 -10    9.45    4.21
  -4   3  10   10.99    2.98
  -4   3  10    5.16    2.82
   4  -3  -9    1.08    1.68
  -4   3   9    2.85    4.85
  -4   3   9   10.69    4.39
  -4   3   8   -7.86   13.91
   4  -3  -8   15.10    5.11
   4  -3  -8    8.65    5.96
  -4   3   8   14.33    8.00
  -4   3   8    7.77    3.89
  -4   3   7   58.96   28.31
   4  -3  -7   36.89    7.22
  -4   3   7   22.27    9.92
  -4   3   6   16.71   10.54
   4  -3  -6   25.55    5.82
  -4   3   6   23.19    8.78
  -4   3   5   13.96   13.99
   4  -3  -5    6.81    2.63
  -4   3   5    0.23    1.43
  -4   3   5    3.25    2.86
   4  -3  -4   87.51   11.11
  -4   3   4   77.56   11.38
  -4   3   4   83.65   12.77
  -4   3   3   60.68   26.24
   4  -3  -3   67.32    9.78
  -4   3   3   66.79   11.44
  -4   3   3   45.06    5.68
  -4   3   3   65.23   11.38
   4  -3  -2    3.57    2.97
  -4   3   2    1.36    6.73
  -4   3   2    0.95    1.53
  -4   3   2   -2.79    3.76
   4  -3  -1   81.63   11.18
  -4   3   1   77.65   29.08
   4  -3  -1   81.41   11.99
  -4   3   1   73.78   12.19
  -4   3   1   82.65   15.55
   4  -3   0   31.98    7.05
  -4   3   0   12.30    9.07
   4  -3   0   35.76    7.85
  -4   3   0   27.52    7.28
  -4   3   0   22.84    8.67
  -4   3  -1   13.35    9.94
  -4   3  -1    9.39    4.30
   4  -3   1    4.96    3.59
  -4   3  -2   43.70   19.05
   4  -3   2   43.82    9.13
  -4   3  -2   37.91    8.52
   4  -3   3    5.64    3.89
  -4   3  -3    6.19    3.84
   4  -3   4  251.15   25.51
   4  -3   4  271.15   17.60
  -4   3  -4  240.77   24.61
   4  -3   5   35.57    9.57
  -4   3  -5   40.65    9.41
   4  -3   6   43.27   11.17
  -4   3  -6   26.60    7.83
   4  -3   7  222.81   26.46
  -4   3  -7  208.66   23.90
   4  -3   8   81.74   16.17
  -4   3  -8   74.32   14.34
   4  -3   9   10.57    6.63
  -4   3  -9    6.02    4.13
   4  -3  10   -7.88    6.62
  -4   3 -10   -0.04    1.83
   4  -3  11   13.04    7.90
  -4   3 -11   -2.01    3.77
   4  -2 -13    7.23    4.49
  -4   2  13   10.79    9.78
   4  -2 -12    3.03    2.64
  -4   2  12   -0.47    1.84
  -4   2  12   -3.96    6.42
   4  -2 -11   15.41    5.31
  -4   2  11   18.23   16.63
  -4   2  11   16.58    5.34
  -4   2  11   30.12   15.16
   4  -2 -10   27.67    7.16
  -4   2  10   40.54   23.77
  -4   2  10   26.49    6.55
  -4   2  10   15.00    9.00
   4  -2  -9    2.05    1.67
  -4   2   9   14.07   13.50
  -4   2   9    9.23    5.06
  -4   2   9    1.23    0.94
   4  -2  -8   48.82    8.88
  -4   2   8   36.07   13.07
  -4   2   8   53.26    9.38
   4  -2  -7   19.42    5.55
  -4   2   7   18.89   14.55
  -4   2   7   23.28   10.68
  -4   2   7   16.54    4.95
   4  -2  -6  145.83   15.43
  -4   2   6  177.68   44.85
  -4   2   6  120.74   20.91
   4  -2  -5   49.20    8.38
  -4   2   5   79.32   29.16
  -4   2   5   51.32   12.15
   4  -2  -4   53.99    8.66
  -4   2   4   60.01   25.09
  -4   2   4   42.41    9.57
   4  -2  -3    6.45    3.10
  -4   2   3    2.01    5.67
  -4   2   3    7.87    3.72
  -4   2   3    4.16    3.48
   4  -2  -2   17.86    4.91
  -4   2   2   22.75   15.37
  -4   2   2   29.82    6.92
  -4   2   2    0.91    1.55
   4  -2  -1    0.30    1.45
  -4   2   1    8.48    3.00
  -4   2   1    6.70    3.01
  -4   2   1    0.36    0.96
   4  -2   0    3.67    2.68
  -4   2   0   14.79   11.99
  -4   2   0    7.49    3.92
  -4   2   0    2.97    3.76
   4  -2   1   77.23   11.21
   4  -2   1   87.93   12.66
  -4   2  -1   73.59   11.44
  -4   2  -1   59.80   14.86
   4  -2   2  137.68   15.98
   4  -2   2  144.35   16.78
  -4   2  -2  163.87   17.29
  -4   2  -2  128.96   24.05
   4  -2   3   53.74    9.79
  -4   2  -3   51.05    9.51
  -4   2  -3   38.23   13.54
   4  -2   4   28.47    7.49
   4  -2   4   42.42    6.56
  -4   2  -4   41.04    9.11
   4  -2   5  135.22   17.62
   4  -2   5  123.34   11.51
  -4   2  -5  150.23   17.67
   4  -2   6   15.19    3.31
   4  -2   6   25.73    7.91
  -4   2  -6   15.21    5.44
   4  -2   7   49.56   11.63
  -4   2  -7   57.15   11.30
   4  -2   8   39.27   10.76
  -4   2  -8   10.26    8.43
  -4   2  -8   38.67    9.53
   4  -2   9   24.00    8.83
  -4   2  -9   24.94    7.87
   4  -2  10    7.71    5.74
  -4   2 -10   12.17    6.55
   4  -2  11   18.85    8.40
  -4   2 -11   13.26    6.18
  -4   2 -12   19.17    7.83
  -4   1  13   -1.68    3.01
  -4   1  13  -10.27    9.84
   4  -1 -12    2.87    0.98
  -4   1  12    1.54    8.02
  -4   1  12    2.74    2.58
  -4   1  12    0.93    3.64
   4  -1 -11   14.09    5.40
  -4   1  11   13.54   13.82
  -4   1  11   11.27    4.53
  -4   1  11   15.13    8.71
   4  -1 -10   53.73   10.12
  -4   1  10   49.69   23.21
  -4   1  10   52.06    9.93
  -4   1  10   31.28   14.48
   4  -1  -9   52.48    9.66
  -4   1   9   44.08   22.85
  -4   1   9   49.49    9.26
  -4   1   9   43.98   16.19
   4  -1  -8   13.32    4.82
  -4   1   8    6.26    7.41
  -4   1   8    1.64    4.19
  -4   1   8   14.12    4.66
   4  -1  -7   62.13   10.16
  -4   1   7   53.40   24.23
  -4   1   7   37.25   12.62
  -4   1   7   48.76    9.04
   4  -1  -6   18.97    5.60
  -4   1   6   12.00    5.82
  -4   1   6   11.05    3.97
   4  -1  -5   71.17   10.37
  -4   1   5   45.05   11.90
   4  -1  -4   -1.13    1.32
  -4   1   4   -1.37    2.79
  -4   1   4   -0.45    1.10
   4  -1  -3   -0.57    1.27
  -4   1   3    3.25    3.41
  -4   1   3   -3.25    2.59
  -4   1   3   -6.47    3.49
  -4   1   3    0.98    1.47
   4  -1  -2   -0.02    1.22
  -4   1   2    1.66    1.96
  -4   1   2    1.09    1.03
  -4   1   2    1.38    1.69
   4  -1  -1    3.27    2.47
  -4   1   1    5.86    3.23
  -4   1   1    1.51    1.86
   4  -1   0   30.34    6.84
  -4   1   0   37.40    7.13
   4  -1   1   44.75    8.13
  -4   1  -1   48.75    8.29
   4  -1   2  127.25   14.58
   4  -1   2  145.28   16.32
  -4   1  -2  142.48   14.98
   4  -1   3  364.71   29.23
   4  -1   3  415.49   30.95
   4  -1   3  417.16   28.16
  -4   1  -3  385.22   28.80
  -4   1  -3  313.63   39.61
   4  -1   4   43.05    8.78
   4  -1   4   34.77    6.89
  -4   1  -4   40.34    8.14
   4  -1   5    8.43    3.36
   4  -1   5   12.81    3.70
  -4   1  -5    9.17    3.77
   4  -1   6  107.52   15.32
   4  -1   6   87.80   10.71
  -4   1  -6   72.07   22.79
  -4   1  -6   84.31   12.63
   4  -1   6   77.20    8.51
   4  -1   6   81.89   10.41
   4  -1   7   -1.22    2.15
   4  -1   7   -0.61    1.99
  -4   1  -7   -0.19    4.74
  -4   1  -7    2.17    2.51
   4  -1   7    3.42    3.35
   4  -1   8    3.38    3.94
  -4   1  -8   -0.08    2.09
   4  -1   8    1.52    2.18
   4  -1   9   13.10    6.37
  -4   1  -9    7.73    4.74
   4  -1   9    9.47    5.59
   4  -1  10   77.39   16.11
  -4   1 -10   85.04   14.35
   4  -1  10   75.95   17.44
   4  -1  11   11.45    6.52
  -4   1 -11   16.31    6.57
   4  -1  12   -7.29    5.16
  -4   1 -12   -2.64    4.28
  -4   1 -13   29.46    9.63
  -4   0  12   17.19    5.73
  -4   0  12   28.32   14.87
   4   0 -11   53.82   10.73
  -4   0  11   51.24   29.87
  -4   0  11   45.14    9.66
  -4   0  11   67.47   22.08
   4   0 -10    8.36    4.40
  -4   0  10   14.31    8.95
  -4   0  10    2.52    1.85
  -4   0  10    8.78   11.17
   4   0  -9   11.67    4.39
  -4   0   9   12.26    4.56
  -4   0   9   12.11    7.62
   4   0  -8   58.63   10.51
  -4   0   8   79.05   19.92
  -4   0   8   43.92    8.77
   4   0  -7   28.58    6.96
  -4   0   7   37.57    7.48
  -4   0   7    8.55    8.32
  -4   0   7   26.90    6.78
   4   0  -6   71.74   10.96
  -4   0   6   63.85    9.50
  -4   0   6   44.67   13.35
  -4   0   6   74.91   11.21
  -4   0   5   -0.41    1.65
  -4   0   5    1.36    1.68
   4   0  -4  129.33   14.58
  -4   0   4  115.83   18.88
   4   0  -3   19.10    5.34
  -4   0   3   21.82    4.71
  -4   0   3   28.28    8.27
  -4   0   3   17.64    2.48
   4   0  -2    2.51    2.02
  -4   0   2    5.73    2.76
  -4   0   2    3.67    3.28
  -4   0   2    2.84    1.36
   4   0  -1  151.25   15.41
  -4   0   1  137.93   13.53
  -4   0   1  147.59   13.67
   4   0   0  339.61   24.79
  -4   0   0  314.41   22.23
  -4   0   0  272.96   24.72
   4   0   1  190.30   17.73
  -4   0  -1  193.73   16.30
   4   0   1  163.57   19.23
  -4   0  -1  144.28   20.47
   4   0   2   48.04    8.50
  -4   0  -2   55.44    8.24
   4   0   2   38.69    8.09
   4   0   3   52.05    9.11
   4   0   3   50.69    9.42
   4   0   3   59.92    9.34
  -4   0  -3   42.95    7.64
   4   0   3   33.30    7.33
   4   0   4  121.07   14.87
   4   0   4  117.13   15.07
   4   0   4  114.95   13.65
  -4   0  -4   92.12   27.95
   4   0   4  104.02   13.01
  -4   0  -4  134.09   14.15
   4   0   5   42.68    9.10
   4   0   5   30.23    6.82
  -4   0  -5   42.68   17.44
   4   0   5   37.05    7.97
  -4   0  -5   49.06    8.51
   4   0   5   46.96    8.26
   4   0   6    8.80    4.77
   4   0   6    6.31    3.29
  -4   0  -6    3.08    2.60
  -4   0  -6    5.08    2.79
   4   0   6    7.02    3.45
   4   0   7   61.84   10.65
   4   0   7   55.06   11.14
  -4   0  -7   60.61   10.40
  -4   0  -7   34.11   15.17
   4   0   8    2.74    4.07
   4   0   8    6.14    4.04
  -4   0  -8    2.21    2.33
  -4   0  -8    6.15    2.56
   4   0   9   80.49   15.04
  -4   0  -9   80.76   12.88
  -4   0  -9   69.94   16.22
   4   0  10   16.56    7.54
  -4   0 -10   17.81    6.07
   4   0  11  137.64   21.71
  -4   0 -11  167.13   20.81
   4   0  12  126.98   21.72
  -4   0 -12  122.17   18.53
   4   0  13   62.86   15.86
  -4   0 -13   82.43   15.29
  -4   0 -14   35.59   10.86
   4   1 -11   25.81    7.92
  -4  -1  11   17.20   14.00
  -4  -1  11   19.76    6.37
  -4  -1  11   22.45   12.59
   4   1 -10   22.37    7.17
  -4  -1  10   16.89    5.69
  -4  -1  10   34.12   15.47
   4   1  -9   31.70    7.97
  -4  -1   9   -2.93   13.18
  -4  -1   9   25.46    7.02
  -4  -1   9   23.52   13.48
   4   1  -8    2.69    1.73
  -4  -1   8   -5.21    6.36
  -4  -1   8    5.13    2.84
  -4  -1   8    3.19    4.70
   4   1  -7   12.20    4.60
  -4  -1   7   24.12   23.97
  -4  -1   7   11.51    4.89
  -4  -1   7   11.56    5.38
   4   1  -6  154.05   16.99
  -4  -1   6  103.38   38.78
  -4  -1   6  164.88   17.83
  -4  -1   6  138.43   25.23
   4   1  -5    6.80    3.76
  -4  -1   5    3.91    3.45
  -4  -1   5    5.02    2.01
  -4  -1   5    6.93    7.11
  -4  -1   5    3.81    3.00
   4   1  -4   18.65    5.55
  -4  -1   4   -6.33   13.94
  -4  -1   4   11.53    3.15
  -4  -1   4   14.92    3.74
  -4  -1   4    0.75    2.67
  -4  -1   4   11.21    4.45
   4   1  -3  100.46   12.65
  -4  -1   3   97.77   34.03
  -4  -1   3   98.78    9.79
  -4  -1   3  106.20   17.50
   4   1  -2   78.59   10.97
  -4  -1   2   74.12   28.69
  -4  -1   2   74.62   13.69
  -4  -1   2   73.18    8.01
   4   1  -1   47.31    8.38
  -4  -1   1   24.46   19.32
  -4  -1   1   45.51    6.18
   4   1   0   80.72   10.95
  -4  -1   0   44.09   21.85
  -4  -1   0   72.99    8.20
  -4  -1   0   67.81    8.55
   4   1   1  254.36   21.00
  -4  -1  -1  212.84   45.76
  -4  -1  -1  242.27   17.39
   4   1   1  227.05   26.93
  -4  -1  -1  206.00   21.93
   4   1   2   67.92   10.27
   4   1   2   72.60   11.68
  -4  -1  -2   29.82   18.96
  -4  -1  -2   66.98    8.39
   4   1   2   53.85   12.10
   4   1   3   21.15    5.77
   4   1   3   18.83    5.72
  -4  -1  -3   11.65    6.29
  -4  -1  -3   19.42    4.57
   4   1   3   16.37    6.18
   4   1   4   17.45    5.51
   4   1   4   18.03    6.23
   4   1   4   18.94    5.54
  -4  -1  -4   12.46   10.68
  -4  -1  -4    8.39    3.08
   4   1   4    6.27    4.05
   4   1   5    1.84    1.15
   4   1   5    5.66    3.18
   4   1   5    1.57    1.82
   4   1   5    1.98    2.23
  -4  -1  -5    0.44    0.96
  -4  -1  -5    0.90    5.35
   4   1   5   -0.82    1.31
   4   1   6   -0.03    1.50
   4   1   6   -0.68    1.55
   4   1   6    4.44    2.60
  -4  -1  -6    0.58    1.37
  -4  -1  -6    1.78    5.01
   4   1   7  109.93   15.22
   4   1   7  100.95   15.41
  -4  -1  -7   93.60   12.59
   4   1   7  101.97   13.53
  -4  -1  -7   97.81   22.55
   4   1   8   12.75    5.00
   4   1   8   19.21    6.32
  -4  -1  -8   14.96    5.36
  -4  -1  -8    2.72    4.81
   4   1   9   -1.39    3.32
   4   1   9   -1.17    2.21
  -4  -1  -9    0.52    1.59
  -4  -1  -9    0.31    5.41
   4   1  10  191.43   23.88
  -4  -1 -10  192.23   21.33
  -4  -1 -10  180.19   22.27
   4   1  11  128.68   20.22
  -4  -1 -11  144.91   18.62
   4   1  12   65.09   15.00
  -4  -1 -12   66.94   13.07
   4   1  13   54.04   14.60
  -4  -1 -13   79.83   14.50
   4   1  14   50.84   14.28
  -4  -1 -14   51.47   12.64
  -4  -2  11   30.87   21.52
  -4  -2  11    6.21    9.93
   4   2 -10    0.02    1.56
  -4  -2  10    7.07   15.08
  -4  -2  10    0.43    1.26
  -4  -2  10   20.97   13.03
   4   2  -9    2.36    2.26
  -4  -2   9    1.68   15.16
  -4  -2   9    0.06    2.10
  -4  -2   9    6.83    6.78
   4   2  -8   -2.05    3.16
  -4  -2   8    5.52    7.05
  -4  -2   8    0.52    2.19
  -4  -2   8    8.01    8.18
   4   2  -7    4.18    2.22
  -4  -2   7   -0.84   11.08
  -4  -2   7    6.10    3.58
  -4  -2   7   -4.85    3.09
   4   2  -6    3.46    2.81
  -4  -2   6   15.91   18.76
  -4  -2   6    3.84    3.21
  -4  -2   6    7.27    6.77
   4   2  -5   58.12    9.88
  -4  -2   5   52.17   25.03
  -4  -2   5   39.46    5.15
  -4  -2   5   47.38   14.29
  -4  -2   5   50.37    9.47
   4   2  -4  208.14   19.74
  -4  -2   4  180.77   47.17
  -4  -2   4  175.17   11.46
  -4  -2   4  164.91   25.70
  -4  -2   4  167.13   11.52
  -4  -2   4  192.32   18.74
   4   2  -3  359.28   26.74
  -4  -2   3  290.74   59.79
  -4  -2   3  314.35   17.12
  -4  -2   3  320.03   34.46
  -4  -2   3  306.40   17.02
   4   2  -3  291.73   41.78
  -4  -2   3  337.10   26.19
   4   2  -2  111.81   13.44
  -4  -2   2   87.71   32.41
  -4  -2   2  103.60    7.54
  -4  -2   2   99.29    7.35
  -4  -2   2   95.02   16.77
   4   2  -2  104.18   22.66
  -4  -2   2   93.85   12.29
   4   2  -1   90.99   12.18
  -4  -2   1   91.88   32.72
  -4  -2   1   94.46    7.22
   4   2  -1   83.02   19.95
   4   2   0   36.29    7.25
  -4  -2   0   42.14   20.28
  -4  -2   0   31.70    4.17
   4   2   0   17.44    8.87
   4   2   1    5.89    2.53
  -4  -2  -1    8.88    2.39
  -4  -2  -1    7.83    7.33
  -4  -2  -1    7.21    3.40
   4   2   1    0.67    2.85
  -4  -2  -1   10.24    2.21
   4   2   2   56.27    9.33
  -4  -2  -2   58.96    6.61
  -4  -2  -2   84.08   27.45
  -4  -2  -2   60.69    6.99
   4   2   3    1.57    1.26
   4   2   3    2.32    2.94
  -4  -2  -3    1.21    1.12
  -4  -2  -3    6.25    7.58
   4   2   4   25.71    6.38
   4   2   4   24.68    7.36
  -4  -2  -4   27.46    5.11
  -4  -2  -4   17.56   10.34
   4   2   4   -1.07    1.49
   4   2   5   12.63    5.11
   4   2   5    6.98    4.27
   4   2   5    9.47    3.93
  -4  -2  -5   12.11    3.77
   4   2   5    8.92    2.90
  -4  -2  -5    4.51    4.83
   4   2   5   -1.33    2.83
   4   2   6   91.82   13.28
   4   2   6   99.84   13.59
   4   2   6   78.57   13.65
  -4  -2  -6  114.45   12.18
   4   2   6   98.73   11.71
  -4  -2  -6   84.28   22.41
   4   2   7   61.87   11.04
   4   2   7   59.06   12.28
  -4  -2  -7   68.51    9.87
  -4  -2  -7   54.71   16.84
   4   2   7   57.45    9.53
   4   2   8  123.94   16.69
   4   2   8  106.07   18.63
  -4  -2  -8  138.82   15.46
  -4  -2  -8  152.27   26.77
   4   2   9  152.75   19.50
   4   2   9  130.59   23.41
  -4  -2  -9  166.07   17.93
  -4  -2  -9  120.44   22.08
   4   2  10  130.24   18.79
  -4  -2 -10  118.42   15.69
  -4  -2 -10  124.58   19.57
   4   2  11   58.23   12.88
  -4  -2 -11   76.18   12.86
   4   2  12   39.93   11.29
  -4  -2 -12   42.83    9.94
   4   2  13   -1.31    4.00
  -4  -2 -13    4.27    3.85
   4   2  14    5.72    5.30
  -4  -2 -14   15.49    8.05
  -4  -2 -15   45.86   12.50
  -4  -3  10   10.19   11.76
  -4  -3  10   10.91   10.39
   4   3  -9    5.97    3.99
  -4  -3   9    1.09    5.11
  -4  -3   9    5.25    2.96
  -4  -3   9   11.55   11.58
   4   3  -8   47.93   10.30
  -4  -3   8   44.62   24.61
  -4  -3   8   40.15    8.96
  -4  -3   8   30.17   13.50
   4   3  -7   22.96    6.76
  -4  -3   7    7.80    7.87
  -4  -3   7   17.01    5.60
  -4  -3   7   29.87   13.49
   4   3  -6   -0.59    2.04
  -4  -3   6   -3.69    4.06
  -4  -3   6    0.80    4.36
   4   3  -5   14.35    5.35
  -4  -3   5   17.78   16.49
  -4  -3   5    7.68    3.53
  -4  -3   5    0.22    3.53
   4   3  -4  100.70   13.80
  -4  -3   4   94.60   33.37
  -4  -3   4  127.21   15.12
  -4  -3   4  103.89   21.10
   4   3  -3   69.81   11.03
  -4  -3   3   52.26   23.75
  -4  -3   3   80.80   17.67
  -4  -3   3   61.65   10.18
   4   3  -2  157.98   17.22
  -4  -3   2  211.72   27.09
  -4  -3   2  148.96   40.53
  -4  -3   2  178.07   18.05
   4   3  -1   30.74    7.18
  -4  -3   1   26.64   20.92
   4   3  -1   30.85   12.49
  -4  -3   1   36.98    7.55
   4   3   0    7.29    3.60
  -4  -3   0    3.13    9.13
  -4  -3   0    4.69    2.47
   4   3   0    6.52    4.25
   4   3   1    8.66    3.89
  -4  -3  -1   15.45    2.58
   4   3   1    5.37    1.96
   4   3   2   -0.17    1.45
  -4  -3  -2   10.33    2.00
  -4  -3  -2    2.67    4.23
   4   3   2   20.10    9.06
  -4  -3  -2   15.24    3.63
   4   3   3    9.22    3.84
  -4  -3  -3   -3.09    7.71
  -4  -3  -3    9.12    2.17
   4   3   3    5.33    3.71
  -4  -3  -3    8.79    2.93
   4   3   4   49.63    9.18
  -4  -3  -4   45.25    6.09
   4   3   4   32.50   10.49
  -4  -3  -4   39.57    6.80
   4   3   5  186.97   19.57
  -4  -3  -5  228.00   16.69
   4   3   5  210.41   27.69
   4   3   5  197.14   16.37
  -4  -3  -5  222.03   39.44
  -4  -3  -5  216.14   18.74
   4   3   6   89.35   13.24
   4   3   6   95.68   13.38
  -4  -3  -6   97.25   11.02
   4   3   6   89.50   10.93
  -4  -3  -6  113.64   27.16
  -4  -3  -6  101.68   12.79
   4   3   6   82.80   16.43
   4   3   7   67.51   11.59
   4   3   7   93.28   13.37
  -4  -3  -7   72.80   10.12
   4   3   7   80.39   16.00
   4   3   7   81.05   10.67
  -4  -3  -7  100.06   23.87
  -4  -3  -7   68.28   11.10
   4   3   8  154.24   18.02
  -4  -3  -8  142.87   15.27
   4   3   8  120.05   14.26
  -4  -3  -8  101.96   23.01
  -4  -3  -8  156.24   17.94
   4   3   9  111.15   16.02
  -4  -3  -9  121.56   14.82
  -4  -3  -9  119.72   22.11
   4   3  10   11.97    5.71
  -4  -3 -10   15.13    6.68
  -4  -3 -10   24.70    6.84
   4   3  11    6.94    4.46
  -4  -3 -11    7.04    3.72
   4   3  12   -2.37    4.18
  -4  -3 -12    0.84    2.73
   4   3  13    5.98    4.78
  -4  -3 -13    6.75    4.26
  -4  -3 -13    9.78    5.54
   4   3  14    4.24    3.11
  -4  -3 -14    5.40    4.63
  -4  -3 -14    1.99    3.12
   4   3  15   10.78    6.95
  -4  -3 -15    7.87    5.08
  -4  -4   9    4.72    8.44
  -4  -4   9   -0.06    6.11
   4   4  -8   15.16    6.20
  -4  -4   8    4.01   11.87
  -4  -4   8   21.50    6.54
  -4  -4   8    7.99    7.49
   4   4  -7  123.31   16.90
  -4  -4   7  100.11   37.42
  -4  -4   7  111.63   15.88
  -4  -4   7  127.14   28.32
   4   4  -6  159.20   19.08
  -4  -4   6  147.64   41.95
  -4  -4   6  157.27   18.31
  -4  -4   6  164.19   30.94
   4   4  -5   72.97   11.88
  -4  -4   5   33.71   19.57
  -4  -4   5   71.21   11.63
  -4  -4   5   54.66   16.39
   4   4  -4   13.86    5.60
  -4  -4   4   10.62   13.01
  -4  -4   4   10.05    4.20
  -4  -4   4    8.70    5.75
   4   4  -3    1.45    1.06
  -4  -4   3    0.28    1.82
   4   4  -2    4.51    2.99
  -4  -4   2    5.01    4.91
  -4  -4   2    4.58    2.99
   4   4  -1   30.02    7.29
  -4  -4   1   42.15   23.73
  -4  -4   1   42.25    8.22
   4   4   0   -0.21    1.26
  -4  -4   0    2.71    1.82
   4   4   1    6.41    3.45
  -4  -4  -1    1.80    4.79
  -4  -4  -1    0.09    0.61
  -4  -4  -1    3.53    2.98
   4   4   2    5.31    3.53
  -4  -4  -2    1.53    1.60
  -4  -4  -2    9.08    3.85
   4   4   3   89.12   12.38
  -4  -4  -3   83.79   26.09
  -4  -4  -3   83.20   10.12
   4   4   4   66.85   10.72
  -4  -4  -4   82.04   24.09
  -4  -4  -4   77.20   10.13
   4   4   5   16.28    5.45
   4   4   5   15.95    3.69
  -4  -4  -5   13.08   11.15
  -4  -4  -5   19.14    5.15
   4   4   6  310.73   26.49
   4   4   6  342.18   27.40
  -4  -4  -6  279.31   43.84
   4   4   6  283.90   21.02
  -4  -4  -6  345.44   26.56
   4   4   7  447.56   33.06
   4   4   7  408.14   31.27
  -4  -4  -7  434.02   51.97
   4   4   7  350.27   25.94
  -4  -4  -7  407.08   31.17
   4   4   8   51.49    9.87
   4   4   8   53.94    8.93
  -4  -4  -8   65.81   18.24
  -4  -4  -8   69.92    9.96
  -4  -4  -8   63.63   11.40
   4   4   9    4.98    1.99
  -4  -4  -9    0.42    3.11
  -4  -4  -9    3.59    2.76
  -4  -4  -9    8.93    5.31
   4   4  10   -1.15    2.89
  -4  -4 -10   -0.43    4.13
  -4  -4 -10   -0.40    2.38
  -4  -4 -10    5.51    4.01
   4   4  11   14.68    6.71
  -4  -4 -11    4.90    2.97
  -4  -4 -11    6.71    4.65
   4   4  12    2.34    2.91
  -4  -4 -12    1.02    1.12
  -4  -4 -12    0.26    2.81
   4   4  13    3.99    2.43
  -4  -4 -13   -1.77    2.03
  -4  -4 -13    4.67    3.92
   4   4  14   19.73    8.61
  -4  -4 -14   19.65    8.57
   4   4  15    4.50    5.25
  -4  -5   7   17.84   20.58
  -4  -5   7   44.70   16.96
   4   5  -6   44.96   10.03
  -4  -5   6   80.99   30.17
  -4  -5   6   49.68   10.23
  -4  -5   6   56.96   18.18
   4   5  -5   21.78    6.70
  -4  -5   5   30.77   19.29
  -4  -5   5   34.38    8.55
  -4  -5   5   16.34    8.55
   4   5  -4    7.94    4.21
  -4  -5   4   13.12    9.96
  -4  -5   4   -1.23    7.04
  -4  -5   4    8.45    3.82
   4   5  -3    9.48    4.60
  -4  -5   3    4.10    3.32
  -4  -5   3    3.69    8.97
  -4  -5   3    9.69    4.24
   4   5  -2    0.30    1.80
  -4  -5   2    5.45   12.43
  -4  -5   2    0.56    1.56
   4   5  -1   15.66    5.36
  -4  -5   1    0.62    6.21
  -4  -5   1    8.23    3.59
   4   5   0   33.13    7.55
  -4  -5   0   37.03    7.73
   4   5   1   64.58   10.63
  -4  -5  -1   73.51   27.50
  -4  -5  -1   63.70   10.20
   4   5   2  107.89   13.84
  -4  -5  -2   78.62   26.57
  -4  -5  -2  127.58   14.35
  -4  -5  -2  100.96   12.50
   4   5   3  123.53   14.89
  -4  -5  -3  118.28   31.50
  -4  -5  -3  120.35   14.33
  -4  -5  -3  134.02   14.63
   4   5   4  145.69   16.64
  -4  -5  -4  149.02   34.07
  -4  -5  -4  126.56   14.07
  -4  -5  -4  143.81   15.82
   4   5   5   44.16    8.83
  -4  -5  -5   53.42   18.28
  -4  -5  -5   56.70    9.90
  -4  -5  -5   48.14    8.12
   4   5   6    3.72    2.96
  -4  -5  -6    8.32    8.30
  -4  -5  -6   13.96    5.38
   4   5   7   35.83    8.32
   4   5   7   31.03    7.77
  -4  -5  -7   21.93   10.67
  -4  -5  -7   22.45    6.70
   4   5   8   44.71    9.77
   4   5   8   41.14    8.84
  -4  -5  -8   63.73   18.88
  -4  -5  -8   36.62    8.77
   4   5   9    3.03    3.00
  -4  -5  -9    0.96    5.73
  -4  -5  -9    4.11    2.58
   4   5  10    2.82    3.44
  -4  -5 -10    6.90    6.92
  -4  -5 -10    3.32    3.55
   4   5  11    0.73    2.27
  -4  -5 -11    2.88    3.44
   4   5  12    2.90    3.20
  -4  -5 -12    6.30    4.07
  -4  -5 -12    6.23    5.04
   4   5  13    3.05    4.71
  -4  -5 -13   -2.54    4.30
  -4  -5 -13    5.92    5.30
   4   5  14   31.80   10.69
  -4  -5 -14   21.55    7.84
  -4  -5 -14   17.30    8.26
   4   5  15   91.59   18.97
   4   6  -5    2.51    4.02
  -4  -6   5   11.20    8.71
  -4  -6   5    6.02    4.10
  -4  -6   5    1.18    2.70
   4   6  -4   -2.20    3.35
  -4  -6   4   -2.45    2.24
  -4  -6   4    1.99    1.92
   4   6  -3   -2.83    2.83
  -4  -6   3   -1.25    1.22
   4   6  -2    2.50    2.83
  -4  -6   2    1.41    1.03
   4   6  -1   -1.12    2.39
  -4  -6   1    8.78    9.04
  -4  -6   1    2.93    1.74
   4   6   0    7.65    3.33
  -4  -6   0   18.24   13.06
  -4  -6   0   27.67    6.71
   4   6   1   65.90   11.10
  -4  -6  -1   66.97   24.39
  -4  -6  -1   58.42    9.88
   4   6   2  126.55   15.68
  -4  -6  -2  107.31   30.49
  -4  -6  -2  151.50   16.19
   4   6   3  145.90   16.78
  -4  -6  -3  182.97   38.17
  -4  -6  -3  161.95   16.44
  -4  -6  -3  129.88   17.54
   4   6   4   91.04   13.26
  -4  -6  -4   84.52   26.59
  -4  -6  -4   83.96   11.33
  -4  -6  -4   78.27   13.47
   4   6   5  134.47   16.26
  -4  -6  -5  145.11   32.39
  -4  -6  -5  124.31   14.01
  -4  -6  -5  142.07   18.25
   4   6   6    2.74    1.89
  -4  -6  -6    7.51    6.03
  -4  -6  -6    5.08    3.69
  -4  -6  -6    1.23    2.33
   4   6   7   52.67   10.19
   4   6   7   45.83    9.29
  -4  -6  -7   67.19   20.56
  -4  -6  -7   71.99   13.05
  -4  -6  -7   56.60    8.73
   4   6   8    2.83    3.24
   4   6   8    9.29    4.43
  -4  -6  -8   15.77    8.64
  -4  -6  -8    5.37    3.83
  -4  -6  -8    2.92    2.02
   4   6   9   11.97    4.69
  -4  -6  -9   16.02    9.89
  -4  -6  -9   22.82    7.70
  -4  -6  -9    8.46    3.41
   4   6  10   10.04    5.38
  -4  -6 -10   17.14    6.90
   4   6  11   10.91    5.38
  -4  -6 -11    7.24    4.74
  -4  -6 -12   49.82   13.20
   4   6  12   29.99    8.62
  -4  -6 -12   35.58   10.75
  -4  -6 -13   49.60   12.87
   4   6  13   69.94   14.16
  -4  -6 -13   65.69   15.13
  -4  -6 -14   55.53   13.88
   4   7  -3    2.65    1.40
  -4  -7   3    1.76    2.04
   4   7  -2   38.54    8.83
  -4  -7   2   48.87   24.91
  -4  -7   2   31.21    7.40
   4   7  -1  101.82   14.61
  -4  -7   1  110.69   32.85
  -4  -7   1   82.59   12.95
   4   7   0   54.09   10.37
  -4  -7   0   56.30   10.19
   4   7   1   48.12    9.68
  -4  -7  -1   49.39   22.48
  -4  -7  -1   50.71    9.32
   4   7   2   27.50    7.04
  -4  -7  -2   27.11   15.00
  -4  -7  -2   34.34    7.32
   4   7   3   35.06    8.02
  -4  -7  -3   50.25   19.25
  -4  -7  -3   38.49    7.83
   4   7   4   14.63    5.35
  -4  -7  -4   23.20   14.30
  -4  -7  -4   21.86    6.07
   4   7   5    1.94    1.97
  -4  -7  -5   -3.10    6.49
  -4  -7  -5    1.84    2.05
  -4  -7  -5   10.28    5.58
   4   7   6   -1.80    2.25
  -4  -7  -6   -2.57    2.17
  -4  -7  -6    1.44    2.04
   4   7   7    6.69    3.38
   4   7   7    4.03    2.86
  -4  -7  -7    3.69    6.38
  -4  -7  -7    5.44    4.09
  -4  -7  -7    3.80    2.47
   4   7   8    0.14    2.64
   4   7   8    2.81    2.87
  -4  -7  -8    7.01    8.45
  -4  -7  -8    4.15    2.40
  -4  -7  -8    0.77    1.74
   4   7   9   -2.17    2.94
  -4  -7  -9    6.13    3.64
   4   7  10   28.92    7.93
  -4  -7 -10   26.15    9.63
  -4  -7 -11   79.16   16.67
  -4  -7 -12   63.88   16.13
  -4  -7 -12   81.70   17.73
   4   8  -2    9.94    4.77
   4   8  -1    7.77    3.95
  -4  -8   1   27.62    7.27
   4   8   0   91.34   14.31
  -4  -8   0  108.28   14.51
   4   8   1   29.81    7.98
  -4  -8  -1   36.49    7.95
   4   8   2    4.10    2.38
  -4  -8  -2   11.57    8.57
  -4  -8  -2    3.94    2.69
   4   8   3    2.17    2.51
  -4  -8  -3    2.13    6.72
  -4  -8  -3    6.25    3.53
   4   8   4    5.36    3.43
  -4  -8  -4   -2.33    7.58
  -4  -8  -4    0.47    1.26
   4   8   5    0.78    1.15
  -4  -8  -5    1.10    2.70
  -4  -8  -5   -1.67    1.80
   4   8   6   -0.77    2.23
  -4  -8  -6   10.19   10.56
  -4  -8  -6    1.33    2.32
   4   8   7   15.76    6.06
  -4  -8  -7   31.83   17.22
   4   8   8    7.09    3.97
  -4  -8  -8   10.71    6.49
  -4  -8  -9   36.28   11.85
  -4  -8 -10   74.92   17.77
  -4  -8 -11   22.69    9.76
   4   9   0   -1.88    3.00
   4   9   1   -1.00    1.49
  -4  -9  -1   -0.85    1.07
   4   9   2    1.02    1.27
  -4  -9  -2    0.18    2.51
   4   9   3    8.52    4.89
  -4  -9  -3    9.42    3.74
   4   9   4    2.23    2.25
   5  -6  -1    6.70    4.49
   5  -6   0   -1.23    3.10
   5  -6   1    3.40    3.35
   5  -6   2   10.95    6.48
   5  -6   3   -0.65    3.65
   5  -5  -5   15.48    6.00
  -5   5   5   22.05    7.77
   5  -5  -4   13.76    5.58
  -5   5   4   23.26    8.62
   5  -5  -3    3.26    2.70
  -5   5   3   11.31    5.69
   5  -5  -2    1.27    1.25
  -5   5   2    4.73    4.35
   5  -5  -1    0.42    2.14
  -5   5   1   -4.77    4.25
   5  -5   0   -1.93    4.27
  -5   5   0    7.87    4.90
   5  -5   1    0.78    3.61
  -5   5  -1    1.28    2.88
   5  -5   2    7.60    5.33
  -5   5  -2    0.38    3.29
   5  -5   3   -3.29    3.32
   5  -5   4   10.43    6.14
  -5   4   8    0.34    1.47
  -5   4   7   -0.38    2.44
   5  -4  -6   15.07    5.25
  -5   4   6   11.33    6.41
   5  -4  -5    3.63    3.24
  -5   4   5    1.38    1.39
   5  -4  -4    0.52    1.88
  -5   4   4    2.32    1.69
   5  -4  -3    1.77    2.15
  -5   4   3    7.73   12.67
  -5   4   3    6.01    3.64
   5  -4  -3   13.72    5.77
   5  -4  -2   16.80    5.96
  -5   4   2   17.96   20.47
  -5   4   2   15.45    7.00
   5  -4  -2    7.75    4.57
  -5   4   1    1.77    1.75
   5  -4  -1    3.86    4.13
  -5   4   0   10.45   11.93
   5  -4   0    0.83    1.61
  -5   4   0   -0.45    3.18
   5  -4   1   -3.74    3.24
  -5   4  -1   -4.74    3.84
   5  -4   2   12.20    5.77
  -5   4  -2   14.46    5.71
   5  -4   3   18.17    7.32
  -5   4  -3   22.16    8.03
   5  -4   4   11.00    5.72
  -5   4  -4   23.88    7.85
   5  -4   5   -0.05    3.78
  -5   4  -5    1.36    3.57
   5  -4   6   14.05    7.23
  -5   4  -6    0.30    2.05
  -5   3   9    9.05    4.84
   5  -3  -8   14.34    5.70
  -5   3   8   15.39    5.54
   5  -3  -7   26.44    7.03
  -5   3   7   30.22    7.79
   5  -3  -6    0.58    1.07
  -5   3   6   10.85   17.47
  -5   3   6    6.40    4.99
   5  -3  -5    1.23    2.81
  -5   3   5    5.19    4.21
   5  -3  -4    6.98    4.01
  -5   3   4    4.46    2.85
   5  -3  -3    1.96    2.61
  -5   3   3  -10.35   12.17
  -5   3   3   -0.44    2.28
   5  -3  -2    9.62    4.42
  -5   3   2    3.58   14.46
  -5   3   2    7.18    4.84
   5  -3  -1   -0.03    1.89
  -5   3   1    2.89    2.41
   5  -3  -1    6.59    5.44
   5  -3   0   22.32    6.92
   5  -3   0   15.43    6.16
  -5   3   0   17.60    6.47
   5  -3   1    1.87    2.31
  -5   3  -1    0.07    2.31
   5  -3   2    0.33    1.26
  -5   3  -2   -4.71    3.68
   5  -3   3    5.04    2.47
  -5   3  -3    1.51    1.94
   5  -3   4   25.96    8.68
  -5   3  -4   34.63    9.47
   5  -3   5   73.19   14.84
  -5   3  -5   58.19   12.38
   5  -3   6    6.31    4.10
  -5   3  -6    5.59    3.26
   5  -3   7   -2.22    2.32
  -5   3  -7    1.13    2.80
  -5   3  -8    3.50    3.90
   5  -2  -9    5.60    3.18
  -5   2   9    2.53    4.07
   5  -2  -8   10.08    4.97
  -5   2   8   -3.56   14.07
  -5   2   8    4.35    3.34
   5  -2  -7   -0.37    1.79
  -5   2   7    0.74    1.62
   5  -2  -6    2.69    3.11
  -5   2   6    0.99    5.54
  -5   2   6   -0.47    2.38
  -5   2   6    0.94    1.78
   5  -2  -5   11.27    4.21
  -5   2   5   15.44    5.57
   5  -2  -4   -1.58    2.47
  -5   2   4    6.05    4.18
   5  -2  -3   19.64    6.08
  -5   2   3   27.44    7.24
   5  -2  -2    8.79    4.09
  -5   2   2   16.03    5.45
   5  -2  -1   18.03    5.70
  -5   2   1   20.66    6.29
   5  -2   0    5.06    3.50
  -5   2   0   12.68    5.27
   5  -2   0    8.28    4.76
   5  -2   1  116.22   16.17
  -5   2  -1  123.83   16.15
   5  -2   1  105.87   16.61
   5  -2   2   19.79    6.45
  -5   2  -2   24.92    6.89
   5  -2   2   20.48    6.68
  -5   2  -3    0.97    2.65
   5  -2   3   -1.15    1.28
  -5   2  -4    2.72    3.59
   5  -2   4    0.13    2.05
  -5   2  -5    8.72    4.38
   5  -2   5    9.51    4.84
  -5   2  -6    2.63    2.59
   5  -2   6    5.46    4.78
  -5   2  -7    5.82    3.70
   5  -2   7    5.50    4.48
  -5   2  -8   12.49    5.88
   5  -2   8   14.05    7.54
  -5   2  -9    9.71    4.93
   5  -1  -9   28.47    8.00
   5  -1  -8   -1.41    2.07
  -5   1   8    4.51    3.35
   5  -1  -7   -2.41    1.91
  -5   1   7    0.75    2.56
   5  -1  -6    3.93    2.75
  -5   1   6    5.51    3.51
  -5   1   6    3.07    3.44
   5  -1  -5   -2.04    3.12
  -5   1   5   -1.16    1.82
   5  -1  -4    0.90    1.19
  -5   1   4    4.13    2.77
   5  -1  -3    0.18    1.59
  -5   1   3    3.85    2.63
   5  -1  -2    3.52    3.39
  -5   1   2   -0.97    2.69
   5  -1  -1    5.21    3.43
  -5   1   1    7.28    3.35
   5  -1   0   48.17    9.94
  -5   1   0   36.73    7.99
   5  -1   1   11.16    4.11
  -5   1  -1   19.54    5.76
   5  -1   2   42.47    9.48
  -5   1  -2   34.18    7.94
   5  -1   2   26.80    8.23
   5  -1   3  103.96   15.86
   5  -1   3  102.74   15.68
  -5   1  -3  111.06   14.76
   5  -1   4    7.12    3.74
  -5   1  -4    0.96    1.62
   5  -1   5   57.53   11.88
  -5   1  -5   21.74   17.87
  -5   1  -5   50.76   10.39
   5  -1   6    5.96    4.18
  -5   1  -6    5.10    2.97
   5  -1   7   21.57    8.18
  -5   1  -7   20.79    6.88
   5  -1   8   12.78    7.02
  -5   1  -8    5.14    3.01
   5  -1   9    9.51    6.93
  -5   1  -9    2.56    1.28
  -5   1 -10   49.05   11.88
  -5   1 -11   38.06   11.16
   5   0  -8   11.37    4.50
  -5   0   8    4.36    3.41
   5   0  -7    4.58    3.40
  -5   0   7   -3.88    3.15
   5   0  -6    3.73    4.43
  -5   0   6   19.77   21.12
  -5   0   6    4.57    3.83
   5   0  -5    1.55    2.06
  -5   0   5    2.25    2.53
   5   0  -4   53.71   10.29
  -5   0   4   34.08   24.31
  -5   0   4   36.45    7.14
  -5   0   4   42.60    9.69
   5   0  -3   60.63   11.09
  -5   0   3   67.80   33.00
  -5   0   3   75.59   10.34
   5   0  -2   21.59    6.38
  -5   0   2   10.62   11.92
  -5   0   2   13.66    4.33
   5   0  -1   12.75    5.62
  -5   0   1   -1.32    9.03
  -5   0   1   15.31    4.52
   5   0   0   17.53    6.05
  -5   0   0   29.87   20.19
  -5   0   0   22.55    5.37
   5   0   1   10.83    5.48
  -5   0  -1   11.81    8.00
  -5   0  -1   10.30    4.00
   5   0   2    8.35    4.18
  -5   0  -2    2.78    1.80
   5   0   3   12.93    5.43
  -5   0  -3    2.28    9.57
  -5   0  -3    8.66    3.29
   5   0   3    6.00    4.36
   5   0   4    4.01    3.47
   5   0   4    1.96    2.21
  -5   0  -4    1.79    3.64
  -5   0  -4   -0.81    1.94
   5   0   5   54.23   11.60
  -5   0  -5   41.89   20.61
  -5   0  -5   55.55    9.98
   5   0   6   -2.63    2.53
  -5   0  -6    1.22    1.71
  -5   0  -6   -2.38    6.07
   5   0   7    4.19    3.17
  -5   0  -7    0.80    1.74
  -5   0  -7    9.73   12.33
   5   0   8   26.21    8.43
  -5   0  -8   25.20    6.98
   5   0   9   29.09   10.07
  -5   0  -9   35.53    9.36
   5   0  10   31.10   11.05
  -5   0 -10   16.56    6.95
  -5   0 -11   63.95   13.21
  -5   0 -12   33.77   10.09
  -5  -1   9   -3.26    7.09
  -5  -1   8    2.36    4.11
   5   1  -7   -2.42    2.76
  -5  -1   7    8.40    7.63
  -5  -1   7    4.76    3.90
   5   1  -6    9.56    4.47
  -5  -1   6    4.30    4.47
  -5  -1   6    7.11    3.33
   5   1  -5   28.15    7.99
  -5  -1   5    6.62    9.41
  -5  -1   5   21.45    9.40
  -5  -1   5   28.13    8.02
   5   1  -4    0.26    2.22
  -5  -1   4    4.03   10.50
  -5  -1   4    2.43    1.64
  -5  -1   4    7.23    3.83
   5   1  -3   29.11    7.87
  -5  -1   3    8.34   17.66
  -5  -1   3   34.52    8.20
   5   1  -2   67.51   11.68
  -5  -1   2   58.14   29.70
   5   1  -1    5.92    3.54
  -5  -1   1    3.66    2.21
   5   1   0    8.61    3.85
  -5  -1   0    9.62    3.15
   5   1   1   12.51    5.50
  -5  -1  -1   17.13    4.48
   5   1   2    2.01    1.73
  -5  -1  -2    0.69    1.44
   5   1   3    0.65    1.80
  -5  -1  -3   -9.39   17.89
  -5  -1  -3   -0.52    1.40
   5   1   4    1.89    1.50
  -5  -1  -4    0.10    1.53
  -5  -1  -4    0.25    5.90
   5   1   4    2.91    4.01
   5   1   5   15.47    5.89
   5   1   5   15.49    6.42
  -5  -1  -5   16.69    4.85
  -5  -1  -5   16.30   13.66
   5   1   6   20.36    7.11
  -5  -1  -6   15.00    4.61
  -5  -1  -6   10.00   10.13
   5   1   7   36.91    9.76
  -5  -1  -7   25.33    6.91
  -5  -1  -7   30.71   16.35
   5   1   8   31.34    9.18
  -5  -1  -8   45.24    9.43
  -5  -1  -8   21.60   10.13
   5   1   9    0.51    2.54
  -5  -1  -9    4.37    3.26
   5   1  10   30.89   10.40
  -5  -1 -10   20.94    7.10
  -5  -1 -11   10.84    5.42
  -5  -1 -12   -1.66    1.79
  -5  -2   9   22.90   14.01
  -5  -2   8    4.95    6.29
  -5  -2   7    4.76    6.21
   5   2  -6   18.90    6.79
  -5  -2   6   31.39   24.57
  -5  -2   6    9.05    7.12
  -5  -2   6   12.91    5.88
   5   2  -5   46.71   10.31
  -5  -2   5   38.29   12.63
  -5  -2   5   40.51    9.65
   5   2  -4   46.57   10.23
  -5  -2   4   26.58   21.28
  -5  -2   4   61.18   15.16
  -5  -2   4   56.46   11.15
   5   2  -3    9.20    4.51
  -5  -2   3   -2.50   12.06
  -5  -2   3    1.31    2.58
   5   2  -2    4.24    2.91
  -5  -2   2   14.43   14.01
  -5  -2   2    0.52    1.65
   5   2  -1   13.48    5.29
  -5  -2   1    0.10    8.15
   5   2   0    9.16    4.75
  -5  -2   0   -4.80    8.57
   5   2   1   22.84    6.85
  -5  -2  -1   38.65   21.81
   5   2   2    4.92    3.89
  -5  -2  -2    3.07    2.12
   5   2   3   57.39   10.85
  -5  -2  -3   39.21    6.39
  -5  -2  -3   40.62   22.96
  -5  -2  -3   55.10    7.64
   5   2   4    3.76    3.08
  -5  -2  -4    7.01    2.76
  -5  -2  -4   18.30   15.05
   5   2   5    0.21    2.38
  -5  -2  -5    6.69    3.66
  -5  -2  -5   11.62   13.53
   5   2   5    3.51    2.93
   5   2   6   70.78   13.33
   5   2   6   76.17   13.65
  -5  -2  -6   84.41   11.51
  -5  -2  -6   56.14   22.07
   5   2   7   80.00   14.41
  -5  -2  -7   72.45   11.13
  -5  -2  -7   74.63   23.93
   5   2   8   33.38    9.26
  -5  -2  -8   38.07    8.21
  -5  -2  -8   32.37   16.32
   5   2   9   17.91    6.69
  -5  -2  -9   21.66    6.74
   5   2  10    0.72    2.43
  -5  -2 -10    6.99    3.67
   5   2  11   -5.73    5.16
  -5  -2 -11   -2.56    3.43
  -5  -2 -12    0.04    2.80
  -5  -2 -13    8.38    5.61
  -5  -3   8    5.60    4.57
  -5  -3   7   23.87   11.11
  -5  -3   6   19.19   10.77
   5   3  -5    5.26    3.53
  -5  -3   5   -0.77    2.50
  -5  -3   5    2.39    8.04
  -5  -3   5    1.88    1.14
   5   3  -4   16.70    5.93
  -5  -3   4    7.16    6.53
  -5  -3   4    3.19    1.92
   5   3  -3   38.81    9.21
  -5  -3   3   36.24   25.50
  -5  -3   3   44.56    9.66
   5   3  -2    3.56    2.56
  -5  -3   2   -0.90    2.01
   5   3  -1    3.87    3.42
  -5  -3   1    3.42    6.84
  -5  -3   1    3.58    3.02
   5   3   0   -1.40    2.08
  -5  -3   0   -8.41    7.53
  -5  -3   0   -2.82    2.60
   5   3   1    3.54    3.17
  -5  -3  -1   15.78   14.64
   5   3   2    1.54    2.05
  -5  -3  -2   13.39    5.79
   5   3   3    5.72    3.29
  -5  -3  -3    2.10   14.54
   5   3   4   33.80    8.56
  -5  -3  -4   28.29   17.24
   5   3   5   82.10   13.84
   5   3   5   85.74   14.38
  -5  -3  -5   62.68   23.72
  -5  -3  -5   73.63   10.59
   5   3   6   34.65    9.16
   5   3   6   37.39    9.68
  -5  -3  -6   30.52   17.41
  -5  -3  -6   30.97    7.53
   5   3   7   17.81    6.19
   5   3   7   17.39    6.89
  -5  -3  -7    7.35    4.49
  -5  -3  -7   15.68    4.73
  -5  -3  -7   25.80    6.73
   5   3   8    5.21    4.26
  -5  -3  -8    8.13    9.41
  -5  -3  -8   -0.06    1.40
  -5  -3  -8    6.76    4.28
   5   3   9    6.32    4.81
  -5  -3  -9   10.16    8.58
  -5  -3  -9    4.13    2.23
  -5  -3  -9   16.95    6.31
   5   3  10    6.57    4.87
  -5  -3 -10    8.75    4.36
  -5  -3 -10    1.54    1.44
   5   3  11    4.75    4.73
  -5  -3 -11    0.75    2.24
  -5  -3 -11   -2.97    4.76
  -5  -3 -12    5.53    4.23
  -5  -3 -12    0.73    2.81
  -5  -3 -13   -1.94    3.23
  -5  -3 -13    5.59    4.06
  -5  -4   6    8.93    7.86
  -5  -4   5    2.50    3.39
   5   4  -3   14.30    5.84
  -5  -4   3   15.87   13.91
  -5  -4   3   32.50    8.29
   5   4  -2   -0.25    1.31
  -5  -4   2    1.38    4.63
  -5  -4   2    2.44    1.89
   5   4  -1    9.30    4.53
  -5  -4   1    9.25    4.42
   5   4   0   25.60    7.71
  -5  -4   0   29.81   20.64
  -5  -4   0   16.49    5.91
   5   4   1   14.55    5.91
  -5  -4  -1   23.52   19.06
  -5  -4  -1   34.49    8.39
   5   4   2   46.13    9.99
  -5  -4  -2   59.66   26.37
  -5  -4  -2   41.86    8.87
   5   4   3   31.87    8.46
  -5  -4  -3   39.96   21.41
   5   4   4   41.28    9.84
  -5  -4  -4   13.30   11.99
   5   4   5   30.76    8.27
  -5  -4  -5   41.56   19.68
   5   4   6    8.04    4.43
   5   4   6    8.87    5.03
  -5  -4  -6   16.11   14.16
   5   4   7    3.76    2.17
   5   4   7    7.92    4.64
  -5  -4  -7   12.61    8.12
  -5  -4  -7    1.82    2.99
   5   4   8   -1.47    2.82
  -5  -4  -8    1.78    8.49
  -5  -4  -8    0.80    1.14
   5   4   9    4.74    3.31
  -5  -4  -9   -4.78    9.26
  -5  -4  -9   -2.07    2.95
   5   4  10   -0.55    1.86
  -5  -4 -10    0.36    1.67
   5   4  11   -1.92    2.84
  -5  -4 -11   -1.82    3.16
  -5  -4 -12   15.47    6.54
   5   5  -2   -0.18    2.82
  -5  -5   2    4.58    3.19
   5   5  -1   -3.64    3.70
  -5  -5   1    1.38   10.11
  -5  -5   1    2.84    3.38
   5   5   0   38.73    9.42
  -5  -5   0   66.55   29.46
  -5  -5   0   33.82    8.62
   5   5   1   58.68   11.27
  -5  -5  -1   85.77   31.18
  -5  -5  -1   63.50   11.69
   5   5   2   21.52    7.33
  -5  -5  -2   27.22   16.40
  -5  -5  -2   13.99    5.45
   5   5   3   49.27   10.48
  -5  -5  -3   35.83    8.66
   5   5   4   26.88    8.13
  -5  -5  -4   25.50   15.69
  -5  -5  -4   27.17    7.21
   5   5   5   -1.06    2.47
  -5  -5  -5   -4.57   12.17
  -5  -5  -5    3.50    2.55
   5   5   6    3.16    2.02
   5   5   6   -0.91    1.91
   5   5   7   -2.51    3.34
   5   5   7   -2.70    3.39
   5   5   8    6.24    3.64
   5   5   8    6.61    3.90
  -5  -5  -8    8.21    5.58
   5   5   9   -2.08    3.67
  -5  -5  -9    4.64    6.22
  -5  -5  -9    1.89    2.36
   5   5  10    7.17    5.41
  -5  -5 -10    2.06    2.77
   5   5  11   17.47    7.84
  -5  -5 -11   18.58    8.03
  -5  -5 -12   23.58    9.11
  -5  -6   0   13.67    5.50
   5   6   1   20.82    7.09
  -5  -6  -1   17.77    6.15
   5   6   2   36.74    9.37
  -5  -6  -2   25.23   16.61
  -5  -6  -2   43.74    9.44
   5   6   3    9.73    4.55
  -5  -6  -3   10.53   15.80
  -5  -6  -3    7.40    3.52
   5   6   4    8.31    4.58
  -5  -6  -4    2.42    1.58
   5   6   5    6.64    4.13
  -5  -6  -5   -3.97   10.75
  -5  -6  -5   -0.12    1.44
   5   6   6    7.32    4.74
   5   6   6    1.76    1.78
  -5  -6  -6    0.60    4.72
  -5  -6  -6    4.95    3.62
   5   6   7    8.05    5.28
   5   6   7   17.01    6.08
  -5  -6  -7   10.58    6.33
  -5  -6  -7   18.65    5.60
   5   6   8   -1.33    3.11
   5   6   8   -0.43    1.44
  -5  -6  -8    1.40    2.83
   5   6   9   30.77    8.79
  -5  -6  -9   29.73   14.61
  -5  -6  -9   40.08    8.37
   5   6  10   59.01   13.11
   5   6  11   35.90   10.23
  -5  -7  -2   -0.22    1.20
  -5  -7  -3    2.51    3.08
   5   7   4    1.51    2.42
  -5  -7  -4    0.97    1.41
   5   7   5    2.02    3.30
  -5  -7  -5    6.54    3.73
   5   7   6    6.87    3.45
  -5  -7  -6    1.62    1.34
   5   7   7   21.86    7.47
   5   7   7   26.52    8.52
  -5  -7  -7   32.06    7.62
   5   7   8   15.11    6.40
   5   7   8   15.65    6.66
  -5  -7  -8   32.03   16.42
  -5  -7  -9   10.63   11.80
  -6   3   0    2.11    3.79
  -6   3  -1   -5.69    2.01
  -6   3  -2    4.86    4.91
  -6   3  -3   13.21    6.66
  -6   2  -2    8.66    4.34
  -6   2  -3  -24.44   31.43
  -6   2  -3   11.53    5.87
  -6   2  -4  -25.38   20.44
  -6   2  -4   -0.18    1.89
  -6   2  -5    3.68    4.19
  -6   2  -6    6.12    4.72
  -6   1  -1  -19.17   18.11
  -6   1  -2   -3.03    9.32
  -6   1  -3    9.18   13.04
  -6   1  -4   18.94   16.86
  -6   1  -5    3.73   12.03
  -6   1  -5   15.26    6.97
  -6   1  -6    2.89    2.99
  -6   1  -7   12.36    6.26
  -6   0   0    2.53    8.72
  -6   0  -1   12.69   14.68
  -6   0  -2   -0.72    8.19
  -6   0  -3   31.34   27.11
  -6   0  -4   -8.75   15.37
  -6   0  -5   22.63   19.54
  -6  -1  -1    6.68   16.96
  -6  -1  -2    1.51    5.60
  -6  -1  -3   19.99   19.81
  -6  -1  -4    0.10    5.60
  -6  -1  -5   29.45   19.86
  -6  -1  -6   11.80   14.87
  -6  -2  -2   15.51   21.07
  -6  -2  -3   21.73   17.31
  -6  -2  -4   40.57   24.49
  -6  -2  -5    6.55   13.89
  -6  -2  -6   18.12   17.58
  -6  -3  -3    7.75   14.39
  -6  -3  -4   21.12   12.72
  -6  -3  -5  -26.65   17.67
  -6  -3  -6    3.71    5.30
  -6  -3  -7  -11.86   13.48
  -6  -4  -5   15.52   17.30
  -6  -4  -6   -9.50    9.27
  -6  -4  -7   -5.44    6.21
   0   0   0    0.00    0.00
TITL Sec-Cu_auto in P-1
REM P-1 (#2 in standard setting)
CELL 0.71073   4.653613   8.254162  13.681977  78.0917  82.8012  85.4687
ZERR    7.00   0.000268   0.000325   0.000621   0.0036   0.0042   0.0039
LATT  1
SFAC C H N O Cu
UNIT 7.00 7.00 7.00 7.00 7.00
REM  CrysAlisPro recorded range (K): Min=293.8; max=294.1; aver:293.9
TEMP 21
TREF
HKLF 4
END
_computing_structure_solution     'SHELXT 2018/2 (Sheldrick, 2018)'
_computing_structure_solution     'SHELXT 2018/2 (Sheldrick, 2018)'
;
_shelx_hkl_checksum     35091
_shelx_res_file
;
TITL sec-cu_a.res in P-1
    Sec-Cu.res
    created by SHELXL-2019/3 at 11:02:07 on 08-Feb-2024
CELL 0.71073 4.6536 8.2542 13.6820 78.092 82.801 85.469
ZERR 1       0.0003 0.0003  0.0006  0.004  0.004  0.004
LATT 1
SFAC C H Cl Cu N O
UNIT 14 22 2 1 6 6
TEMP 25
SIZE 0.276 0.213 0.098
L.S. 13
PLAN  15
CONF
LIST 4
BOND $H
CONF
EQIV $2 x+1, y, z
HTAB C4 Cl1_$2
EQIV $3 x, y+1, z
HTAB C6 Cl1_$3
EQIV $4 -x, -y, -z+1
HTAB C6 Cl1_$4
EQIV $5 x-1, y, z
HTAB C7 O3_$5
EQIV $6 -x+1, -y+1, -z
HTAB C7 O1_$6
HTAB O3 Cl1_$3
FMAP 2
ACTA
WGHT    0.039900    0.261000
FVAR       1.16605
CU1   4    0.500000    0.000000    0.500000    10.50000    0.07530    0.02501 =
         0.02095    0.00433   -0.01180   -0.01018
CL1   3    0.269763   -0.147558    0.414667    11.00000    0.07642    0.04120 =
         0.03200   -0.00501   -0.01173   -0.01495
O1    6    0.760577    0.382121    0.047753    11.00000    0.10282    0.06931 =
         0.02424    0.00371    0.00012    0.00875
O2    6    1.064963    0.186703    0.099762    11.00000    0.13278    0.09581 =
         0.06096   -0.00127    0.03156    0.05606
O3    6    0.751270    0.677003    0.270298    11.00000    0.05851    0.05738 =
         0.04758   -0.01127   -0.01173    0.00229
N1    5    0.521679    0.378258    0.248005    11.00000    0.03910    0.02825 =
         0.02221    0.00373   -0.00462   -0.00173
N2    5    0.857988    0.280632    0.113888    11.00000    0.07180    0.04228 =
         0.03000   -0.00513    0.00359    0.00287
N3    5    0.578602    0.166480    0.372867    11.00000    0.06334    0.02532 =
         0.02295    0.00296   -0.00653   -0.00460
C2    1    0.440778    0.313519    0.346009    11.00000    0.04230    0.02893 =
         0.02373    0.00240   -0.00489   -0.00698
C4    1    0.757989    0.136767    0.291519    11.00000    0.07042    0.03090 =
         0.03003   -0.00317   -0.00827    0.00918
AFIX  43
H4    2    0.882134    0.043325    0.289156    11.00000   -1.20000
AFIX   0
C5    1    0.725066    0.266292    0.214632    11.00000    0.05402    0.03117 =
         0.02301   -0.00057   -0.00281    0.00179
C6    1    0.231135    0.395749    0.413046    11.00000    0.05391    0.04961 =
         0.03468    0.00071    0.01046   -0.00171
AFIX 137
H6A   2    0.308953    0.495324    0.422023    11.00000   -1.50000
H6B   2    0.195815    0.322391    0.477062    11.00000   -1.50000
H6C   2    0.052384    0.422977    0.383621    11.00000   -1.50000
AFIX   0
C7    1    0.418060    0.542437    0.194338    11.00000    0.04052    0.03581 =
         0.02732    0.00818   -0.00688    0.00437
AFIX  23
H7A   2    0.243775    0.579365    0.232279    11.00000   -1.20000
H7B   2    0.367519    0.531933    0.129350    11.00000   -1.20000
AFIX   0
C8    1    0.641490    0.672247    0.178915    11.00000    0.05594    0.03338 =
         0.02966    0.00058   -0.00482    0.00023
AFIX  13
H8    2    0.804035    0.640327    0.132601    11.00000   -1.20000
AFIX   0
C9    1    0.510543    0.838431    0.128567    11.00000    0.09708    0.03353 =
         0.04716    0.00580   -0.00991    0.00744
AFIX 137
H9A   2    0.350851    0.873264    0.172485    11.00000   -1.50000
H9B   2    0.442936    0.827624    0.066869    11.00000   -1.50000
H9C   2    0.655143    0.919358    0.114551    11.00000   -1.50000
AFIX   0
H3    2    0.598220    0.729884    0.310203    11.00000    0.08386
HKLF 4
REM  sec-cu_a.res in P-1
REM wR2 = 0.1075, GooF = S = 1.048, Restrained GooF = 1.048 for all data
REM R1 = 0.0413 for 1956 Fo > 4sig(Fo) and 0.0604 for all 2582 data
REM 139 parameters refined using 0 restraints
END
WGHT      0.0399      0.2601
REM Highest difference peak  0.696,  deepest hole -0.334,  1-sigma level  0.067
Q1    1   0.8604  0.6524  0.1518  11.00000  0.05    0.70
Q2    1   0.1195 -0.1341  0.4471  11.00000  0.05    0.44
Q3    1   0.9121  0.1571  0.0990  11.00000  0.05    0.29
Q4    1   0.7034  0.1907  0.2395  11.00000  0.05    0.27
Q5    1   0.4466  0.3466  0.3006  11.00000  0.05    0.27
Q6    1   0.1628  0.5006  0.3952  11.00000  0.05    0.26
Q7    1   0.5910  0.3266  0.2214  11.00000  0.05    0.26
Q8    1   0.3069 -0.1285  0.4906  11.00000  0.05    0.25
Q9    1   0.2643 -0.1629  0.3834  11.00000  0.05    0.25
Q10   1   0.3695 -0.1027  0.4961  11.00000  0.05    0.25
Q11   1   0.4257 -0.2801  0.3971  11.00000  0.05    0.23
Q12   1   0.5066  0.0955  0.4198  11.00000  0.05    0.23
Q13   1   0.3201  0.3912  0.4992  11.00000  0.05    0.22
Q14   1   0.3443  0.3358  0.3791  11.00000  0.05    0.22
Q15   1   0.5699  0.2811  0.3568  11.00000  0.05    0.22
;
_shelx_res_checksum     9731
