# Supplementary material for: trans-Di­chlorido­bis­(secnidazole-κN 3)copper(II)
Source: IUCrdata. 2024 May 3;9(Pt 5):x240376. doi: 10.1107/S2414314624003766 (PMC11151291; doi:10.1107/S2414314624003766)
Supplement: Supplementary file 2 [file x-09-x240376-Isup2.hkl]

data_I                                                                          
_shelx_title ' sec-cu_a.res in P-1'                                             
_shelx_refln_list_code          4                                               
_shelx_F_calc_maximum       82.33                                               
_exptl_crystal_F_000       259.00                                               
_reflns_d_resolution_high  0.7226                                               
                                                                                
loop_                                                                           
 _space_group_symop_operation_xyz                                               
 'x, y, z'                                                                      
 '-x, -y, -z'                                                                   
                                                                                
_cell_length_a     4.6536                                                       
_cell_length_b     8.2542                                                       
_cell_length_c    13.6820                                                       
_cell_angle_alpha  78.092                                                       
_cell_angle_beta   82.801                                                       
_cell_angle_gamma  85.469                                                       
                                                                                
_shelx_F_squared_multiplier     1.000                                           
                                                                                
loop_                                                                           
 _refln_index_h                                                                 
 _refln_index_k                                                                 
 _refln_index_l                                                                 
 _refln_F_squared_calc                                                          
 _refln_F_squared_meas                                                          
 _refln_F_squared_sigma                                                         
 _refln_observed_status                                                         
   1   0   0       4267.79       4090.25        86.53 o                         
   2   0   0         66.06         63.59         3.10 o                         
   3   0   0        208.73        244.77         8.04 o                         
   4   0   0        242.97        229.18        12.04 o                         
   5   0   0          8.06         15.86         2.90 o                         
   6   0   0          3.53          1.86         6.41 o                         
  -5   1   0         25.53         30.87         4.58 o                         
  -4   1   0         25.26         25.07         3.63 o                         
  -3   1   0          7.16         12.03         1.53 o                         
  -2   1   0        366.77        362.96        10.58 o                         
  -1   1   0       1600.89       1710.90        47.32 o                         
   1   1   0        198.03        219.40         7.38 o                         
   2   1   0        186.52        174.50         6.04 o                         
   3   1   0        181.14        180.23         7.25 o                         
   4   1   0         46.72         52.75         4.44 o                         
   5   1   0          5.36          6.74         1.79 o                         
  -5   2   0          7.17          6.00         1.83 o                         
  -4   2   0          2.24          3.99         1.66 o                         
  -3   2   0         12.06         12.03         1.74 o                         
  -2   2   0       1148.13       1163.80        26.55 o                         
  -1   2   0       3378.87       3619.35        70.92 o                         
   0   2   0        639.05        655.32        10.00 o                         
   1   2   0        281.93        387.84        21.75 o                         
   2   2   0        150.86        142.40         5.35 o                         
   3   2   0        477.27        464.54        11.74 o                         
   4   2   0         18.07         23.29         3.12 o                         
   5   2   0          4.85          3.08         5.13 o                         
  -6   3   0          4.41          1.55         2.79 o                         
  -5   3   0         14.82         13.54         2.76 o                         
  -4   3   0         20.57         20.54         2.59 o                         
  -3   3   0        191.12        213.49         7.27 o                         
  -2   3   0        296.15        298.47         8.63 o                         
  -1   3   0        721.13        700.34        16.69 o                         
   0   3   0        110.58         98.95         3.05 o                         
   1   3   0         64.73         77.76         4.19 o                         
   2   3   0         59.48         60.31         5.54 o                         
   3   3   0        195.46        186.88         5.86 o                         
   4   3   0          2.15          4.15         1.32 o                         
   5   3   0          0.04         -1.23         1.23 o                         
  -5   4   0          1.83          0.90         1.96 o                         
  -4   4   0         48.67         37.86         5.09 o                         
  -3   4   0         36.68         42.45         3.43 o                         
  -2   4   0         12.41          9.35         1.32 o                         
  -1   4   0        165.40        195.00         6.83 o                         
   0   4   0        296.81        366.97         9.16 o                         
   1   4   0        679.82        644.39        15.77 o                         
   2   4   0       1826.01       1746.23        35.46 o                         
   3   4   0         56.16         51.90         3.25 o                         
   4   4   0          0.70          0.72         1.07 o                         
   5   4   0         18.02         16.11         3.36 o                         
  -5   5   0          0.46          1.94         3.60 o                         
  -4   5   0         27.73         37.35         5.87 o                         
  -3   5   0        188.66        191.41         9.02 o                         
  -2   5   0        203.97        188.92         6.95 o                         
  -1   5   0         53.18         58.08         3.58 o                         
   0   5   0        244.48        231.77         7.42 o                         
   1   5   0        538.40        509.51        11.44 o                         
   2   5   0        390.56        360.99        11.94 o                         
   3   5   0         12.00         13.46         1.97 o                         
   4   5   0         22.94         25.85         3.97 o                         
   5   5   0         21.92         28.93         5.78 o                         
  -5   6   0          0.07         -0.90         2.28 o                         
  -4   6   0         17.78         14.27         3.18 o                         
  -3   6   0         32.65         36.28         4.48 o                         
  -2   6   0        106.71         98.80         5.62 o                         
  -1   6   0         84.21         76.49         3.23 o                         
   0   6   0       1086.01       1109.18        17.16 o                         
   1   6   0       1165.93       1210.28        30.30 o                         
   2   6   0         54.71         50.57         2.73 o                         
   3   6   0          0.37         -0.42         0.80 o                         
   4   6   0         16.64         11.84         3.84 o                         
   5   6   0          6.82         10.05         4.05 o                         
  -4   7   0         23.43         33.29         7.13 o                         
  -3   7   0         23.15         20.66         3.24 o                         
  -2   7   0          0.79          2.16         0.83 o                         
  -1   7   0         45.97         45.93         2.52 o                         
   0   7   0        692.90        698.61        20.14 o                         
   1   7   0        265.72        263.01         8.81 o                         
   2   7   0          0.42          0.43         0.64 o                         
   3   7   0         19.52         15.98         3.89 o                         
   4   7   0         41.70         40.63         5.35 o                         
  -3   8   0          1.84          1.30         5.36 o                         
  -2   8   0          0.77          1.98         2.93 o                         
  -1   8   0        245.82        276.28         9.97 o                         
   0   8   0        111.62        119.29         6.07 o                         
   1   8   0         17.15         21.58         2.59 o                         
   2   8   0          0.39          0.91         0.69 o                         
   3   8   0         91.62        100.54         7.68 o                         
   4   8   0         64.63         73.85         7.49 o                         
  -3   9   0          1.38         11.72         6.41 o                         
  -2   9   0         41.08         37.04         8.44 o                         
  -1   9   0        163.23        169.57        11.73 o                         
   0   9   0          0.59          0.94         1.39 o                         
   1   9   0         15.16         16.12         4.61 o                         
   2   9   0         17.32         13.60         8.90 o                         
   3   9   0         30.15         27.22         4.06 o                         
   4   9   0          0.11         -1.38         2.21 o                         
  -2  10   0          6.06          3.46         6.54 o                         
  -1  10   0          1.00          1.81         2.03 o                         
   0  10   0          0.25         -0.91         1.28 o                         
   1  10   0         43.31         47.91        20.36 o                         
   2  10   0        120.15        141.90        37.95 o                         
   3  10   0         62.71         75.71        10.73 o                         
   0  11   0          7.32          0.22         3.17 o                         
  -1 -10   1         26.29         66.21        24.62 o                         
   0 -10   1         43.17         38.68         7.36 o                         
   1 -10   1         54.80         50.23        10.83 o                         
   2 -10   1         15.45          8.99         5.85 o                         
  -3  -9   1        116.24        128.82         9.80 o                         
  -2  -9   1         66.56         75.48         8.68 o                         
  -1  -9   1          4.23          1.32         2.30 o                         
   0  -9   1         37.46         36.78         6.49 o                         
   1  -9   1         66.25         72.90        10.52 o                         
   2  -9   1         43.27         38.47         7.26 o                         
   3  -9   1          0.12         14.67        12.68 o                         
  -4  -8   1         16.18         11.67         7.30 o                         
  -3  -8   1         12.49         11.74         2.57 o                         
  -2  -8   1          0.48          1.90         1.13 o                         
  -1  -8   1          8.82         14.83         2.22 o                         
   0  -8   1         29.15         31.51         2.96 o                         
   1  -8   1         68.18         83.18         5.09 o                         
   2  -8   1         63.21         67.97         5.91 o                         
   3  -8   1         11.17         13.20         6.24 o                         
  -4  -7   1         75.52         69.01         6.84 o                         
  -3  -7   1         20.62         19.45         4.42 o                         
  -2  -7   1          0.55          1.40         0.89 o                         
  -1  -7   1        134.40        128.77         5.46 o                         
   0  -7   1        803.84        817.75        21.65 o                         
   1  -7   1        380.77        382.34        11.52 o                         
   2  -7   1         24.89         17.43         3.99 o                         
   3  -7   1          0.78          0.37         1.29 o                         
   4  -7   1         19.07         18.92         7.02 o                         
  -4  -6   1          1.69          1.46         1.88 o                         
  -3  -6   1          7.93          7.45         2.10 o                         
  -2  -6   1         13.77         14.56         1.40 o                         
  -1  -6   1        282.71        280.92         7.31 o                         
   0  -6   1        193.56        195.77         5.88 o                         
   1  -6   1         10.37          7.42         1.44 o                         
   2  -6   1          0.59          0.34         1.00 o                         
   3  -6   1        103.49        105.79         9.53 o                         
   4  -6   1         16.52         15.98         3.77 o                         
   5  -6   1          0.02          2.50         2.46 o                         
  -5  -5   1          0.09         -0.01         1.78 o                         
  -4  -5   1          6.77          6.24         2.65 o                         
  -3  -5   1          8.91          6.75         1.92 o                         
  -2  -5   1        515.67        489.76        13.02 o                         
  -1  -5   1       1722.47       1742.04        31.80 o                         
   0  -5   1         92.11        100.65         3.98 o                         
   1  -5   1          2.36          1.25         0.67 o                         
   2  -5   1        388.10        380.80        10.54 o                         
   3  -5   1        204.32        211.74         9.81 o                         
   4  -5   1         14.96          8.97         3.81 o                         
   5  -5   1          0.82          0.78         1.66 o                         
  -5  -4   1          9.07          6.82         2.33 o                         
  -4  -4   1         28.37         27.21         3.91 o                         
  -3  -4   1        177.33        207.24        11.40 o                         
  -2  -4   1        568.44        526.23        14.25 o                         
  -1  -4   1        399.82        357.88         9.04 o                         
   0  -4   1         35.30         29.97         1.61 o                         
   1  -4   1         18.65         18.07         1.72 o                         
   2  -4   1        161.62        163.46         5.66 o                         
   3  -4   1          1.68          1.00         0.71 o                         
   4  -4   1          0.57         -1.18         1.18 o                         
   5  -4   1          0.72         -1.82         1.82 o                         
  -5  -3   1          0.74          2.69         1.58 o                         
  -4  -3   1         24.46         24.18         3.44 o                         
  -3  -3   1        262.17        273.97         8.29 o                         
  -2  -3   1        857.93        900.79        31.70 o                         
  -1  -3   1         33.15         41.86         1.66 o                         
   0  -3   1        161.44        178.86         5.35 o                         
   1  -3   1       1314.72       1327.76        25.08 o                         
   2  -3   1        901.73        828.60        38.76 o                         
   3  -3   1         24.14         25.65         2.55 o                         
   4  -3   1          8.17          5.90         1.95 o                         
   5  -3   1          0.41          0.71         1.20 o                         
   6  -3   1          0.49         -1.48         1.48 o                         
  -5  -2   1          3.69          6.04         4.92 o                         
  -4  -2   1         71.86         68.19         4.29 o                         
  -3  -2   1        579.02        606.32        15.31 o                         
  -2  -2   1        688.44        624.95        19.83 o                         
  -1  -2   1         16.51         16.28         0.82 o                         
   0  -2   1       1288.29       1333.81        18.52 o                         
   1  -2   1       1750.36       1798.19        50.31 o                         
   2  -2   1        316.93        317.20        12.00 o                         
   3  -2   1        124.26        136.68         5.74 o                         
   4  -2   1         58.37         56.47         4.53 o                         
   5  -2   1         76.96         85.28         6.92 o                         
  -5  -1   1          1.82          3.33         1.38 o                         
  -4  -1   1         34.88         32.72         4.14 o                         
  -3  -1   1         14.70         15.22         1.13 o                         
  -2  -1   1        327.43        333.19         9.37 o                         
  -1  -1   1       1234.52       1094.30        39.73 o                         
   0  -1   1        851.07        900.18        41.44 o                         
   1  -1   1       1265.40       1307.19        23.95 o                         
   2  -1   1         13.02         14.54         1.55 o                         
   3  -1   1         38.78         40.11         3.09 o                         
   4  -1   1         29.82         34.42         4.27 o                         
   5  -1   1          8.50         10.96         3.08 o                         
   6  -1   1          0.02        -13.32        13.32 o                         
  -5   0   1          8.08          8.12         3.18 o                         
  -4   0   1        105.13        106.88         6.00 o                         
  -3   0   1        123.97        102.79         4.01 o                         
  -2   0   1          6.49          6.04         0.90 o                         
  -1   0   1        263.15        276.18         6.95 o                         
   1   0   1       3822.94       3867.85        93.81 o                         
   2   0   1          6.94          6.72         1.13 o                         
   3   0   1          9.43          6.82         1.20 o                         
   4   0   1        122.79        131.24         8.09 o                         
   5   0   1          4.19          7.95         2.20 o                         
   6   0   1          0.21          9.33        10.80 o                         
  -5   1   1          7.04          4.60         1.76 o                         
  -4   1   1          1.11          2.32         0.99 o                         
  -3   1   1         70.31         80.29         3.63 o                         
  -2   1   1        362.65        318.24         9.03 o                         
  -1   1   1        996.75       1077.80        24.77 o                         
   1   1   1        303.98        288.84         7.82 o                         
   2   1   1        174.60        221.02        11.34 o                         
   3   1   1        563.54        527.46        17.11 o                         
   4   1   1        176.93        172.78         7.54 o                         
   5   1   1          8.03         11.27         2.55 o                         
   6   1   1          0.01          4.91        12.47 o                         
  -5   2   1         14.95         14.20         3.11 o                         
  -4   2   1          0.72          1.73         1.54 o                         
  -3   2   1         21.47         19.07         2.25 o                         
  -2   2   1        347.25        345.94        10.81 o                         
  -1   2   1       3873.52       3823.59        78.39 o                         
   0   2   1        565.37        566.32        12.38 o                         
   1   2   1       5265.78       5525.49        73.72 o                         
   2   2   1         40.30         36.78         2.28 o                         
   3   2   1        278.56        301.19         9.42 o                         
   4   2   1          5.69          5.38         0.84 o                         
   5   2   1         19.63         19.36         5.81 o                         
  -5   3   1          0.41          1.56         1.28 o                         
  -4   3   1         48.89         58.65         4.48 o                         
  -3   3   1        277.56        273.10         9.38 o                         
  -2   3   1       1089.53       1144.91        28.65 o                         
  -1   3   1         29.05         27.62         1.88 o                         
   0   3   1          2.14          4.97         0.56 o                         
   1   3   1       1945.25       2068.35        33.11 o                         
   2   3   1       1565.30       1559.40        38.08 o                         
   3   3   1        124.78        110.59         4.71 o                         
   4   3   1          8.23          8.08         2.15 o                         
   5   3   1          4.19          4.21         4.50 o                         
  -5   4   1          0.98          1.76         1.19 o                         
  -4   4   1         21.35         23.29         3.08 o                         
  -3   4   1        168.77        184.16         7.77 o                         
  -2   4   1        815.71        825.97        19.43 o                         
  -1   4   1        112.36        109.35         4.24 o                         
   0   4   1         13.81         12.22         1.30 o                         
   1   4   1       1463.07       1412.65        27.74 o                         
   2   4   1        591.53        584.57        13.58 o                         
   3   4   1         38.25         32.48         2.45 o                         
   4   4   1          0.86          1.06         0.93 o                         
   5   4   1         15.88         17.82         3.58 o                         
  -5   5   1          1.00         -0.97         1.91 o                         
  -4   5   1          0.24          0.68         1.11 o                         
  -3   5   1          0.84          0.75         0.59 o                         
  -2   5   1         98.62        100.68         4.44 o                         
  -1   5   1         27.54         21.51         2.35 o                         
   0   5   1        343.63        330.83         7.39 o                         
   1   5   1        302.21        300.67         8.11 o                         
   2   5   1         74.41         41.62         7.59 o                         
   3   5   1         41.17         38.62         3.87 o                         
   4   5   1         47.16         47.75         5.23 o                         
   5   5   1         43.01         46.64         5.78 o                         
  -5   6   1          0.81          4.93         3.30 o                         
  -4   6   1         10.58         13.81         4.39 o                         
  -3   6   1        108.61         98.56         5.65 o                         
  -2   6   1          2.35          2.56         0.82 o                         
  -1   6   1        155.43        161.83         5.77 o                         
   0   6   1        873.00        879.57        15.79 o                         
   1   6   1        822.95        780.46        14.49 o                         
   2   6   1         73.12         76.31         3.17 o                         
   3   6   1          1.97          2.44         1.37 o                         
   4   6   1         55.47         45.92         5.20 o                         
   5   6   1         11.77         14.11         3.42 o                         
  -4   7   1          0.62          0.47         4.59 o                         
  -3   7   1          1.08          2.28         1.72 o                         
  -2   7   1         57.33         59.90         4.21 o                         
  -1   7   1        144.84        164.36         8.11 o                         
   0   7   1         76.33         81.53         3.90 o                         
   1   7   1          8.65         25.13         7.57 o                         
   2   7   1         13.79         16.91         1.56 o                         
   3   7   1         49.34         56.43         4.80 o                         
   4   7   1         29.99         36.40         4.73 o                         
  -3   8   1          0.26         -1.92         4.24 o                         
  -2   8   1         30.69         32.09         4.09 o                         
  -1   8   1         84.32         88.85         4.04 o                         
   0   8   1        233.05        256.37         7.58 o                         
   1   8   1         23.50         29.50         2.29 o                         
   2   8   1          5.36          4.90         1.47 o                         
   3   8   1         75.13         80.64         6.08 o                         
   4   8   1         26.30         24.64         4.14 o                         
  -3   9   1         18.09          8.11         8.00 o                         
  -2   9   1         22.44         36.34         5.56 o                         
  -1   9   1         49.49         45.36         5.93 o                         
   0   9   1         20.34         21.88         4.53 o                         
   1   9   1          0.52          0.15         1.61 o                         
   2   9   1         36.99         47.58         5.79 o                         
   3   9   1         33.72         29.12        10.04 o                         
   4   9   1          0.68         -0.64         0.64 o                         
  -2  10   1         22.92         11.00         4.57 o                         
  -1  10   1         35.69         36.90         5.85 o                         
   0  10   1          0.70          1.06         1.08 o                         
   1  10   1         16.23         20.29         4.86 o                         
   2  10   1        100.14        109.65        35.12 o                         
   3  10   1         28.73         35.48        10.96 o                         
   0  11   1         12.27         11.82         6.67 o                         
   1  11   1         86.59        136.41        39.44 o                         
   0 -10   2         25.97         29.37         7.24 o                         
   1 -10   2         66.93         79.93        13.13 o                         
  -3  -9   2         85.52         94.70        11.69 o                         
  -2  -9   2         68.50         62.52        15.70 o                         
  -1  -9   2         35.64         33.18         4.01 o                         
   0  -9   2         68.63         61.50         5.69 o                         
   1  -9   2         80.46         65.97        11.87 o                         
   2  -9   2          0.75          5.24         5.21 o                         
   3  -9   2          0.08         10.82         8.24 o                         
  -4  -8   2          4.47          7.31         3.51 o                         
  -3  -8   2          1.83          2.98         1.42 o                         
  -2  -8   2          2.98          3.43         1.88 o                         
  -1  -8   2         88.65         77.19         6.13 o                         
   0  -8   2        189.78        204.61         9.01 o                         
   1  -8   2          3.21          1.61         1.76 o                         
   2  -8   2          0.29          1.58         1.12 o                         
   3  -8   2          6.08          7.02         4.72 o                         
  -4  -7   2         25.36         26.52         4.07 o                         
  -3  -7   2          9.73         12.35         2.72 o                         
  -2  -7   2          0.92          1.61         0.56 o                         
  -1  -7   2         40.47         41.96         3.38 o                         
   0  -7   2         29.40         32.15         2.68 o                         
   1  -7   2          0.56          0.63         0.52 o                         
   2  -7   2         46.42         45.76         4.00 o                         
   3  -7   2          7.40          9.00         2.86 o                         
   4  -7   2         14.41         23.52         6.36 o                         
  -4  -6   2          2.47          1.25         0.71 o                         
  -3  -6   2         15.48         15.13         2.75 o                         
  -2  -6   2        394.71        383.23        12.52 o                         
  -1  -6   2        356.59        351.24         9.28 o                         
   0  -6   2        105.29         94.85         3.76 o                         
   1  -6   2        177.66        183.91         6.75 o                         
   2  -6   2        139.53        154.23         6.27 o                         
   3  -6   2         20.47         16.34         2.59 o                         
   4  -6   2          8.50          9.87         2.77 o                         
   5  -6   2          2.07          8.05         4.77 o                         
  -5  -5   2          1.16          1.51         1.75 o                         
  -4  -5   2          0.99          0.56         0.93 o                         
  -3  -5   2          0.45          0.65         1.03 o                         
  -2  -5   2        272.90        258.01         6.76 o                         
  -1  -5   2        824.61        819.36        13.78 o                         
   0  -5   2        618.59        666.79        13.25 o                         
   1  -5   2         77.75         87.34         3.98 o                         
   2  -5   2         33.19         31.60         2.46 o                         
   3  -5   2        239.00        227.20         9.12 o                         
   4  -5   2          8.21          7.14         3.37 o                         
   5  -5   2          0.83          2.31         2.66 o                         
  -5  -4   2          0.66          0.68         0.77 o                         
  -4  -4   2          2.47          3.42         1.43 o                         
  -3  -4   2        418.12        420.00        14.93 o                         
  -2  -4   2        474.57        464.52        13.44 o                         
  -1  -4   2         69.39         67.45         2.78 o                         
   0  -4   2        168.01        155.50         4.63 o                         
   1  -4   2       1827.50       2012.04        34.80 o                         
   2  -4   2        866.40        849.87        25.13 o                         
   3  -4   2        165.90        160.71         9.51 o                         
   4  -4   2         18.40         21.52         5.86 o                         
   5  -4   2         10.33          9.81         2.99 o                         
  -5  -3   2          1.63          0.78         1.64 o                         
  -4  -3   2        122.49        129.13         8.80 o                         
  -3  -3   2        664.00        664.00        16.74 o                         
  -2  -3   2        480.02        387.21        56.78 o                         
  -1  -3   2        462.30        486.49         9.38 o                         
   0  -3   2         98.31        109.42         3.05 o                         
   1  -3   2        212.59        155.39         4.61 o                         
   2  -3   2        114.25         85.79         4.39 o                         
   3  -3   2         91.03         95.55         5.34 o                         
   4  -3   2         26.48         30.33         4.35 o                         
   5  -3   2          0.11         -0.70         1.85 o                         
   6  -3   2          0.95          3.57         3.61 o                         
  -5  -2   2          2.65          2.02         2.67 o                         
  -4  -2   2         71.83         74.45         3.14 o                         
  -3  -2   2          0.52          0.82         0.42 o                         
  -2  -2   2         74.83         93.81         3.74 o                         
  -1  -2   2        206.10        167.04         4.09 o                         
   0  -2   2       2280.29       2342.85        29.78 o                         
   1  -2   2        344.41        318.38         6.96 o                         
   2  -2   2         20.40         19.60         2.56 o                         
   3  -2   2         24.14         20.66         3.13 o                         
   4  -2   2        114.97        107.65         6.57 o                         
   5  -2   2         15.18         16.07         2.83 o                         
   6  -2   2          3.40          6.37         3.19 o                         
  -5  -1   2         37.27         48.48         7.99 o                         
  -4  -1   2         58.06         55.17         4.22 o                         
  -3  -1   2         63.23         57.35         3.29 o                         
  -2  -1   2         36.06         47.87         3.71 o                         
  -1  -1   2        198.09        230.22         6.58 o                         
   0  -1   2       2701.95       2644.35        37.11 o                         
   1  -1   2        494.44        479.77        10.42 o                         
   2  -1   2          7.73          4.02         0.61 o                         
   3  -1   2         35.75         42.45         2.97 o                         
   4  -1   2         99.08        101.65         6.47 o                         
   5  -1   2         23.76         25.66         3.60 o                         
   6  -1   2          0.02         -2.23         6.85 o                         
  -5   0   2          8.54         11.72         2.52 o                         
  -4   0   2          4.54          2.53         0.73 o                         
  -3   0   2         38.28         36.46         2.50 o                         
  -2   0   2         64.05         50.55         2.54 o                         
  -1   0   2       1198.25       1257.86        25.99 o                         
   1   0   2       1904.54       2161.79        41.45 o                         
   2   0   2        122.13        130.07         4.80 o                         
   3   0   2        465.16        430.71        12.61 o                         
   4   0   2         36.71         35.52         3.51 o                         
   5   0   2          1.47          3.28         2.05 o                         
   6   0   2          0.16         -0.53         6.02 o                         
  -5   1   2          0.19          0.75         1.65 o                         
  -4   1   2          0.52          0.69         0.49 o                         
  -3   1   2         21.67         29.91         2.34 o                         
  -2   1   2       2403.49       2471.48        53.86 o                         
  -1   1   2       6778.73       6784.91       145.93 o                         
   0   1   2       1436.64       1494.10        31.04 o                         
   1   1   2       5478.24       5489.06        92.07 o                         
   2   1   2       1541.81       1631.88        31.05 o                         
   3   1   2        498.82        506.57        14.06 o                         
   4   1   2         45.99         47.29         4.38 o                         
   5   1   2          0.04          0.95         0.81 o                         
   6   1   2          0.21          1.11         4.12 o                         
  -5   2   2         10.56          8.75         2.66 o                         
  -4   2   2         15.33          8.00         5.07 o                         
  -3   2   2        213.32        203.55         7.96 o                         
  -2   2   2        184.63        160.92         6.70 o                         
  -1   2   2        164.07        185.43         5.50 o                         
   0   2   2        300.10        255.16         9.60 o                         
   1   2   2       3072.67       3128.89        47.85 o                         
   2   2   2        393.68        401.01         9.85 o                         
   3   2   2        203.31        201.42         6.56 o                         
   4   2   2         29.14         44.07         3.14 o                         
   5   2   2          2.91          2.74         1.37 o                         
   6   2   2          2.78         11.41        15.50 o                         
  -5   3   2          1.45          5.72         2.34 o                         
  -4   3   2          0.41          0.67         0.92 o                         
  -3   3   2        344.87        332.99        10.73 o                         
  -2   3   2        206.77        175.81         8.50 o                         
  -1   3   2        248.41        301.88        14.27 o                         
   0   3   2        248.71        216.93         8.76 o                         
   1   3   2          2.80          5.90         0.83 o                         
   2   3   2        355.13        343.32         9.29 o                         
   3   3   2         25.40         24.44         2.15 o                         
   4   3   2          6.80          5.64         2.61 o                         
   5   3   2          1.18          3.41         4.36 o                         
  -5   4   2          6.12          9.66         2.34 o                         
  -4   4   2         29.43         33.17         3.70 o                         
  -3   4   2        146.26        145.87         4.98 o                         
  -2   4   2        308.17        356.55        14.71 o                         
  -1   4   2         96.59         92.28         5.51 o                         
   0   4   2        186.12        179.58         4.60 o                         
   1   4   2        620.80        628.82        16.61 o                         
   2   4   2        477.77        470.50        13.05 o                         
   3   4   2          1.01          2.31         0.81 o                         
   4   4   2          3.31          3.03         1.51 o                         
   5   4   2         27.13         33.44         4.73 o                         
  -5   5   2          0.05          1.50         1.27 o                         
  -4   5   2         38.51         42.11         5.45 o                         
  -3   5   2         16.69         12.78         1.62 o                         
  -2   5   2         98.86         88.01         5.01 o                         
  -1   5   2         79.71         89.35         3.80 o                         
   0   5   2        759.76        706.27        13.87 o                         
   1   5   2        613.72        669.61        21.30 o                         
   2   5   2          0.54          1.89         0.54 o                         
   3   5   2          9.58         15.31         2.41 o                         
   4   5   2         78.07         81.02         6.42 o                         
   5   5   2         15.49         13.83         3.11 o                         
  -4   6   2          8.92          8.94         3.51 o                         
  -3   6   2          1.74          3.57         0.95 o                         
  -2   6   2         31.82         28.45         2.81 o                         
  -1   6   2         71.51         71.69         4.94 o                         
   0   6   2        235.37        247.03         5.99 o                         
   1   6   2         36.47         40.66         2.22 o                         
   2   6   2          4.26          0.52         0.41 o                         
   3   6   2         68.36         68.50         6.85 o                         
   4   6   2         96.70        100.50         9.41 o                         
   5   6   2         24.65         27.94         4.54 o                         
  -4   7   2          0.90          2.37         3.59 o                         
  -3   7   2          0.61         -0.40         1.46 o                         
  -2   7   2        118.37        120.21         6.68 o                         
  -1   7   2        863.09        831.28        16.14 o                         
   0   7   2        353.85        385.82         9.78 o                         
   1   7   2         52.19         54.57         3.05 o                         
   2   7   2        186.87        192.83         9.69 o                         
   3   7   2        205.16        208.44        10.95 o                         
   4   7   2         24.82         22.49         3.54 o                         
   5   7   2          0.33         -0.16         0.88 o                         
  -3   8   2         14.13         17.50         4.41 o                         
  -2   8   2         36.30         33.04         5.19 o                         
  -1   8   2        127.93        134.86         7.30 o                         
   0   8   2         26.17         27.93         2.32 o                         
   1   8   2         40.02         41.65         2.64 o                         
   2   8   2        124.84        147.21        11.29 o                         
   3   8   2         84.64         85.14         7.26 o                         
   4   8   2          6.33          3.67         1.48 o                         
  -2   9   2         79.81         94.78         9.48 o                         
  -1   9   2          0.30         -0.88         1.52 o                         
   0   9   2          0.29          0.58         1.57 o                         
   1   9   2         95.75         91.84         8.14 o                         
   2   9   2        116.61        122.42        13.01 o                         
   3   9   2         22.19         22.06         3.82 o                         
   4   9   2          1.81          0.54         0.83 o                         
  -2  10   2         10.84         17.09        14.64 o                         
  -1  10   2         10.40          9.74         5.62 o                         
   0  10   2         37.68         38.94         5.45 o                         
   1  10   2         19.54         14.58         5.93 o                         
   2  10   2          9.66          7.54         4.82 o                         
   3  10   2          0.17         15.35        18.68 o                         
   0  11   2          9.81         11.84         3.63 o                         
   1  11   2         33.76         27.72        19.24 o                         
   0 -10   3         13.30          3.60         1.10 o                         
   1 -10   3          5.00          8.82         3.80 o                         
  -3  -9   3         24.52         21.78         5.76 o                         
  -2  -9   3          0.78         -1.64         1.64 o                         
  -1  -9   3         71.78         78.74         6.97 o                         
   0  -9   3        232.72        238.07        14.81 o                         
   1  -9   3         68.76         69.70         8.08 o                         
   2  -9   3          5.37         -0.15         2.68 o                         
  -3  -8   3         12.64         16.64         3.13 o                         
  -2  -8   3         49.47         55.26         5.24 o                         
  -1  -8   3        246.73        246.25        12.40 o                         
   0  -8   3        196.58        205.17         9.89 o                         
   1  -8   3         54.83         51.50         6.63 o                         
   2  -8   3          0.21         -0.28         1.79 o                         
   3  -8   3          6.78          6.64         3.67 o                         
  -4  -7   3          0.59          1.68         0.85 o                         
  -3  -7   3          4.92          5.80         1.65 o                         
  -2  -7   3         40.03         43.09         2.96 o                         
  -1  -7   3        186.54        194.79         9.70 o                         
   0  -7   3         36.05         36.36         3.03 o                         
   1  -7   3          6.10          2.84         1.28 o                         
   2  -7   3          4.49          6.45         3.75 o                         
   3  -7   3        122.43        132.88        11.13 o                         
   4  -7   3         25.48         34.98         8.98 o                         
  -4  -6   3          0.14         -0.82         0.82 o                         
  -3  -6   3         47.48         38.88         4.22 o                         
  -2  -6   3        490.24        474.33        12.59 o                         
  -1  -6   3        667.84        690.22        16.38 o                         
   0  -6   3         15.73         16.24         1.43 o                         
   1  -6   3          7.01          3.16         0.99 o                         
   2  -6   3        374.66        385.89         9.88 o                         
   3  -6   3         60.31         64.80         9.75 o                         
   4  -6   3          0.97         -0.50         1.94 o                         
   5  -6   3          0.11         -0.48         2.68 o                         
  -4  -5   3          4.97          5.09         1.62 o                         
  -3  -5   3         81.01         81.29         6.64 o                         
  -2  -5   3        108.04        118.02         4.41 o                         
  -1  -5   3          2.26          3.40         0.59 o                         
   0  -5   3          2.34          1.48         0.59 o                         
   1  -5   3        517.33        532.68        11.67 o                         
   2  -5   3        558.58        554.72        13.42 o                         
   3  -5   3          6.36          5.58         1.15 o                         
   4  -5   3          8.67         11.97         3.02 o                         
   5  -5   3          2.48         -2.42         2.44 o                         
  -5  -4   3         15.01         15.99         4.17 o                         
  -4  -4   3          0.53          0.75         0.67 o                         
  -3  -4   3        170.58        176.09         8.79 o                         
  -2  -4   3        272.11        239.31         7.97 o                         
  -1  -4   3         18.64         14.11         1.80 o                         
   0  -4   3        510.22        486.94         9.51 o                         
   1  -4   3        800.95        798.49        25.20 o                         
   2  -4   3        132.43        142.11         4.97 o                         
   3  -4   3          4.45          3.74         0.99 o                         
   4  -4   3         19.04         22.94         4.12 o                         
   5  -4   3         11.80         14.76         3.98 o                         
  -5  -3   3         20.87         30.25         4.74 o                         
  -4  -3   3         49.84         49.34         4.87 o                         
  -3  -3   3        171.84        173.00         9.49 o                         
  -2  -3   3        307.15        308.37         7.98 o                         
  -1  -3   3        184.40        171.88         4.62 o                         
   0  -3   3        675.71        698.50        11.02 o                         
   1  -3   3        381.70        339.21         9.09 o                         
   2  -3   3         73.75         71.51         3.60 o                         
   3  -3   3         25.81         29.48         3.69 o                         
   4  -3   3          2.45          4.35         2.01 o                         
   5  -3   3          5.85          2.25         1.30 o                         
   6  -3   3          3.48          9.72         4.90 o                         
  -5  -2   3          0.58          2.49         2.39 o                         
  -4  -2   3        231.10        235.48         6.88 o                         
  -3  -2   3        228.88        203.83         6.18 o                         
  -2  -2   3        228.33        222.55         9.25 o                         
  -1  -2   3        604.63        575.45        12.56 o                         
   0  -2   3       4179.78       4051.07        55.74 o                         
   1  -2   3       1548.13       1683.28        32.93 o                         
   2  -2   3        150.36        172.47         7.68 o                         
   3  -2   3          1.52          1.55         0.72 o                         
   4  -2   3         32.77         36.82         4.48 o                         
   5  -2   3          0.52         -0.34         0.85 o                         
   6  -2   3          8.41          4.32        13.23 o                         
  -5  -1   3         21.79         20.93         4.65 o                         
  -4  -1   3         71.41         73.89         5.10 o                         
  -3  -1   3         15.83         15.21         2.17 o                         
  -2  -1   3        105.18         86.19         4.10 o                         
  -1  -1   3       2572.65       2675.42        44.70 o                         
   0  -1   3        131.99        132.72         3.71 o                         
   1  -1   3        429.46        401.80        13.83 o                         
   2  -1   3        162.30        159.65         5.53 o                         
   3  -1   3        206.46        209.29         7.74 o                         
   4  -1   3        275.04        285.79        11.60 o                         
   5  -1   3         66.37         78.17         6.54 o                         
   6  -1   3          9.63          6.75         9.59 o                         
  -5   0   3         53.06         50.99         5.42 o                         
  -4   0   3          8.88         14.39         1.45 o                         
  -3   0   3         63.17         63.47         3.26 o                         
  -2   0   3        513.23        512.56        13.38 o                         
  -1   0   3       3841.96       3908.74        70.01 o                         
   0   0   3        954.63       1047.04        19.47 o                         
   1   0   3        390.42        412.79        10.48 o                         
   2   0   3        356.48        388.70         9.40 o                         
   3   0   3        654.10        711.46        13.90 o                         
   4   0   3         36.75         35.18         2.84 o                         
   5   0   3          5.68          5.93         1.69 o                         
   6   0   3          0.52         23.05        19.94 o                         
  -5   1   3          1.04          1.15         1.35 o                         
  -4   1   3          0.28         -0.59         1.04 o                         
  -3   1   3         66.79         63.13         3.63 o                         
  -2   1   3        162.15        172.48         6.54 o                         
  -1   1   3         22.03         23.31         1.55 o                         
   0   1   3        685.84        627.44        10.66 o                         
   1   1   3        174.45        183.91         3.96 o                         
   2   1   3        772.07        765.28        17.60 o                         
   3   1   3        423.33        442.46        12.41 o                         
   4   1   3         10.87         13.23         1.84 o                         
   5   1   3          2.56         -0.30         1.76 o                         
   6   1   3          0.06         14.70        14.57 o                         
  -5   2   3         14.19         17.29         3.42 o                         
  -4   2   3          5.44          4.01         1.37 o                         
  -3   2   3        116.29        128.87         5.59 o                         
  -2   2   3       2134.75       2254.13        62.57 o                         
  -1   2   3        162.84        185.82         5.50 o                         
   0   2   3        535.90        573.53        19.07 o                         
   1   2   3       3734.95       3593.65        56.14 o                         
   2   2   3       5013.41       5126.35        89.74 o                         
   3   2   3        153.75        154.39         4.99 o                         
   4   2   3          0.36          1.34         0.61 o                         
   5   2   3         38.08         35.85         3.47 o                         
   6   2   3         11.92         15.98        12.73 o                         
  -5   3   3          0.05         -0.24         2.15 o                         
  -4   3   3         42.19         41.96         3.22 o                         
  -3   3   3        108.74        113.01         5.44 o                         
  -2   3   3        133.61        132.40         5.77 o                         
  -1   3   3         67.38         81.02         2.98 o                         
   0   3   3         77.49         73.69         4.41 o                         
   1   3   3       1620.98       1688.13        31.84 o                         
   2   3   3         14.48         25.70         1.68 o                         
   3   3   3         88.65         99.59         3.39 o                         
   4   3   3          7.12          5.51         1.28 o                         
   5   3   3          2.45          3.72         2.36 o                         
   6   3   3          3.80          5.70        10.58 o                         
  -5   4   3          3.53          4.05         1.56 o                         
  -4   4   3         38.85         56.11         5.90 o                         
  -3   4   3        127.98        123.70         8.46 o                         
  -2   4   3         46.74         44.26         2.56 o                         
  -1   4   3        110.45        129.24         9.23 o                         
   0   4   3       1635.76       1548.35        38.17 o                         
   1   4   3       1029.12       1046.90        19.85 o                         
   2   4   3          2.02          1.63         0.73 o                         
   3   4   3         12.42         10.67         1.13 o                         
   4   4   3         60.79         62.90         5.52 o                         
   5   4   3         21.02         24.86         5.79 o                         
  -5   5   3          4.86          4.30         2.96 o                         
  -4   5   3         41.82         39.10         5.27 o                         
  -3   5   3        196.19        187.48         7.86 o                         
  -2   5   3         59.26         62.43         3.40 o                         
  -1   5   3        592.26        620.66        17.49 o                         
   0   5   3        612.82        574.67        11.10 o                         
   1   5   3        226.07        212.62         5.40 o                         
   2   5   3         98.29        103.09         3.84 o                         
   3   5   3         40.23         37.33         2.09 o                         
   4   5   3         90.00         92.44         5.99 o                         
   5   5   3         25.12         31.14         4.94 o                         
  -4   6   3          0.36         -0.69         1.33 o                         
  -3   6   3         27.98         29.05         5.43 o                         
  -2   6   3          9.51          6.28         0.88 o                         
  -1   6   3        113.48        106.47         5.69 o                         
   0   6   3        251.86        244.29         7.78 o                         
   1   6   3          4.44          5.53         0.99 o                         
   2   6   3          0.57          0.41         0.34 o                         
   3   6   3        111.79        107.90         7.92 o                         
   4   6   3        111.04        110.62         7.34 o                         
   5   6   3          7.00          6.36         2.02 o                         
  -4   7   3          4.40         10.80         6.31 o                         
  -3   7   3          6.70          5.33         2.33 o                         
  -2   7   3        120.39        112.34         7.07 o                         
  -1   7   3        315.08        313.96        12.99 o                         
   0   7   3        216.58        218.28        10.73 o                         
   1   7   3         18.55         17.35         1.86 o                         
   2   7   3        118.83        114.77         5.13 o                         
   3   7   3        255.85        255.31        11.00 o                         
   4   7   3         26.61         28.29         3.96 o                         
   5   7   3          0.76          1.85         2.27 o                         
  -3   8   3          6.01          7.09         4.30 o                         
  -2   8   3         91.65         86.11         8.60 o                         
  -1   8   3         58.92         54.59         4.93 o                         
   0   8   3          2.19          2.93         1.86 o                         
   1   8   3         12.65         14.12         1.66 o                         
   2   8   3        217.61        242.02        12.48 o                         
   3   8   3        129.38        133.70         8.60 o                         
   4   8   3          2.12          2.61         1.44 o                         
  -2   9   3         42.92         46.45         7.02 o                         
  -1   9   3         14.56         14.30         3.13 o                         
   0   9   3          3.93          2.85         1.21 o                         
   1   9   3         89.80         89.15         7.81 o                         
   2   9   3        151.83        145.44        23.33 o                         
   3   9   3          1.25          1.55         0.81 o                         
   4   9   3          3.65          6.64         2.18 o                         
  -2  10   3          8.73          5.28         1.89 o                         
  -1  10   3          0.15          0.00         1.64 o                         
   0  10   3         15.24         10.20         2.72 o                         
   1  10   3        120.70        133.86        10.25 o                         
   2  10   3         24.11          7.30         5.79 o                         
   3  10   3          1.29         17.69        14.98 o                         
  -1  11   3          0.21         -3.24         3.24 o                         
   0  11   3         67.53         69.39         8.43 o                         
   1  11   3         46.59         69.12        30.04 o                         
   2  11   3          0.24         -5.54         8.50 o                         
   0 -10   4         77.23         85.35        12.86 o                         
  -3  -9   4         13.79         12.78         3.99 o                         
  -2  -9   4          0.89          0.59         0.88 o                         
  -1  -9   4         25.19         23.04         5.06 o                         
   0  -9   4        188.94        215.83        17.06 o                         
   1  -9   4         57.17         56.05         7.92 o                         
   2  -9   4          0.42         -4.11        12.34 o                         
  -3  -8   4         35.96         38.66         5.07 o                         
  -2  -8   4         81.93         82.39         7.52 o                         
  -1  -8   4        295.57        299.45        14.32 o                         
   0  -8   4        219.88        211.06        10.71 o                         
   1  -8   4         11.51          4.97         3.26 o                         
   2  -8   4         25.46         24.09         4.83 o                         
   3  -8   4         17.85         20.30         6.17 o                         
  -3  -7   4          7.04          7.79         2.05 o                         
  -2  -7   4         95.57         91.52         6.33 o                         
  -1  -7   4        461.59        483.00        17.53 o                         
   0  -7   4         72.02         78.96         4.96 o                         
   1  -7   4          2.73          4.64         1.79 o                         
   2  -7   4         18.41         17.21         3.70 o                         
   3  -7   4         24.63         26.12         5.01 o                         
   4  -7   4          0.15          1.33         2.40 o                         
  -4  -6   4          0.19         -0.41         1.05 o                         
  -3  -6   4          8.69          6.66         2.38 o                         
  -2  -6   4        111.65        119.64         6.05 o                         
  -1  -6   4          1.86          1.56         0.48 o                         
   0  -6   4         44.80         42.41         3.37 o                         
   1  -6   4          0.64          0.81         0.57 o                         
   2  -6   4         10.56         18.43         2.35 o                         
   3  -6   4         83.29         95.15         8.94 o                         
   4  -6   4          7.65          8.32         2.97 o                         
  -4  -5   4          2.87          5.20         1.87 o                         
  -3  -5   4        247.00        246.28        12.66 o                         
  -2  -5   4        541.82        543.40        13.50 o                         
  -1  -5   4        140.81        142.67         4.43 o                         
   0  -5   4          1.51          1.76         0.72 o                         
   1  -5   4        321.41        313.85         8.12 o                         
   2  -5   4        569.74        568.44        15.74 o                         
   3  -5   4         79.95         83.37         8.03 o                         
   4  -5   4          7.51          4.17         4.57 o                         
   5  -5   4          1.67          7.67         4.52 o                         
  -4  -4   4         10.70          7.93         2.08 o                         
  -3  -4   4        170.24        168.92        11.59 o                         
  -2  -4   4         18.08         18.80         1.44 o                         
  -1  -4   4          2.59          1.40         0.42 o                         
   0  -4   4        112.83        119.47         4.06 o                         
   1  -4   4       1335.11       1337.52        33.69 o                         
   2  -4   4        425.94        407.32        11.06 o                         
   3  -4   4         29.83         30.96         4.23 o                         
   4  -4   4          0.29         -0.17         2.30 o                         
   5  -4   4         13.83         12.12         4.74 o                         
  -5  -3   4          5.12          4.87         2.44 o                         
  -4  -3   4         70.43         81.87         6.51 o                         
  -3  -3   4         34.45         26.81         3.13 o                         
  -2  -3   4          9.38          8.32         0.94 o                         
  -1  -3   4        175.59        161.41         4.50 o                         
   0  -3   4       3776.98       3857.03        54.00 o                         
   1  -3   4       2366.28       2492.81        49.71 o                         
   2  -3   4        162.22        162.05         6.05 o                         
   3  -3   4         39.03         38.59         2.42 o                         
   4  -3   4        184.49        190.65         9.18 o                         
   5  -3   4         23.73         22.46         4.71 o                         
  -5  -2   4         38.44         37.38         4.73 o                         
  -4  -2   4        140.45        131.55         4.90 o                         
  -3  -2   4        225.32        223.12         7.49 o                         
  -2  -2   4        590.41        548.81        24.36 o                         
  -1  -2   4        829.51        900.98        20.51 o                         
   0  -2   4       2895.07       2832.80        49.02 o                         
   1  -2   4          3.11         14.39         1.65 o                         
   2  -2   4         45.98         49.55         2.96 o                         
   3  -2   4         23.90         22.53         2.05 o                         
   4  -2   4         27.17         28.33         3.19 o                         
   5  -2   4          0.38          0.79         1.31 o                         
   6  -2   4          0.94         -1.70         9.27 o                         
  -5  -1   4          0.84          2.01         0.91 o                         
  -4  -1   4          4.06          7.23         2.32 o                         
  -3  -1   4          0.28          0.47         0.39 o                         
  -2  -1   4        105.70         92.94         5.09 o                         
  -1  -1   4        376.11        336.90         7.62 o                         
   0  -1   4       1194.26       1285.48        23.36 o                         
   1  -1   4         19.92         22.49         2.47 o                         
   2  -1   4         68.75         64.40         3.21 o                         
   3  -1   4        183.41        203.12         6.75 o                         
   4  -1   4         30.97         28.68         3.32 o                         
   5  -1   4          4.12          2.08         2.27 o                         
   6  -1   4          0.25         13.93        12.40 o                         
  -5   0   4         33.67         31.41         3.61 o                         
  -4   0   4         82.04         91.66         8.49 o                         
  -3   0   4         18.97         25.26         2.76 o                         
  -2   0   4         44.00         40.87         2.28 o                         
  -1   0   4       3485.51       3581.17        56.09 o                         
   0   0   4         42.01         59.85         2.14 o                         
   1   0   4        349.82        333.67        10.04 o                         
   2   0   4        109.14        106.49         4.25 o                         
   3   0   4        702.03        687.97        15.90 o                         
   4   0   4         73.20         86.43         4.52 o                         
   5   0   4          0.04          1.02         0.93 o                         
   6   0   4          2.61         -6.44        11.30 o                         
  -5   1   4          1.98          1.38         1.19 o                         
  -4   1   4          0.91         -0.59         0.59 o                         
  -3   1   4         95.64        101.16         4.78 o                         
  -2   1   4        330.57        264.79         7.37 o                         
  -1   1   4          1.94          2.12         0.40 o                         
   0   1   4       1426.77       1549.37        26.04 o                         
   1   1   4        175.39        121.07         3.81 o                         
   2   1   4        321.91        315.53         8.13 o                         
   3   1   4        122.26        109.90         3.87 o                         
   4   1   4         11.88          9.36         1.50 o                         
   5   1   4          0.44          0.89         0.75 o                         
   6   1   4          0.60          0.07         4.12 o                         
  -5   2   4          1.22          0.92         2.81 o                         
  -4   2   4         42.24         37.09         4.58 o                         
  -3   2   4        269.87        279.49        10.82 o                         
  -2   2   4        836.60        892.42        20.39 o                         
  -1   2   4        539.74        560.51        13.45 o                         
   0   2   4        471.31        464.34        11.14 o                         
   1   2   4       1611.35       1658.31        31.01 o                         
   2   2   4       2543.80       2560.29        46.57 o                         
   3   2   4        141.97        149.88         5.34 o                         
   4   2   4         15.61          9.82         4.15 o                         
   5   2   4          7.35          4.86         2.59 o                         
   6   2   4         10.75         29.84        18.01 o                         
  -5   3   4          2.93          4.05         1.71 o                         
  -4   3   4         57.74         61.16         4.96 o                         
  -3   3   4         80.66         71.80         4.41 o                         
  -2   3   4         15.50         17.82         1.82 o                         
  -1   3   4        178.42        179.07         6.63 o                         
   0   3   4       1347.42       1324.66        32.28 o                         
   1   3   4       1350.42       1485.97        23.63 o                         
   2   3   4       1632.57       1649.87        49.10 o                         
   3   3   4         76.18         83.53         3.25 o                         
   4   3   4         32.12         31.78         2.79 o                         
   5   3   4         37.87         23.75         5.64 o                         
   6   3   4          6.51         15.53         9.36 o                         
  -5   4   4          1.68          1.08         0.92 o                         
  -4   4   4         61.57         60.86        11.83 o                         
  -3   4   4        148.20        142.06         6.52 o                         
  -2   4   4        143.45        121.62         5.00 o                         
  -1   4   4         82.56        103.81         5.74 o                         
   0   4   4       1081.07       1071.22        28.37 o                         
   1   4   4       1908.06       1843.00        32.64 o                         
   2   4   4        114.03        114.45         3.96 o                         
   3   4   4        194.75        194.45         6.10 o                         
   4   4   4         54.51         54.12         5.18 o                         
   5   4   4         25.87         22.75        10.29 o                         
  -5   5   4         11.44         12.87         3.49 o                         
  -4   5   4         14.99         11.79         3.05 o                         
  -3   5   4          0.63          0.74         1.14 o                         
  -2   5   4         80.37         79.69         4.56 o                         
  -1   5   4        683.73        658.70        25.42 o                         
   0   5   4       1023.47       1047.25        31.96 o                         
   1   5   4         74.53         76.33         2.79 o                         
   2   5   4         10.60         12.88         1.22 o                         
   3   5   4        140.35        145.38         5.14 o                         
   4   5   4        100.77        102.08         6.33 o                         
   5   5   4         11.13         19.70         3.75 o                         
  -4   6   4          0.83          1.21         2.12 o                         
  -3   6   4          0.10         -0.37         1.58 o                         
  -2   6   4          5.66          4.19         3.72 o                         
  -1   6   4        345.69        327.56        19.35 o                         
   0   6   4        128.90        126.85         5.50 o                         
   1   6   4         28.93         26.35         1.88 o                         
   2   6   4         49.64         47.52         2.98 o                         
   3   6   4        302.10        291.30        18.07 o                         
   4   6   4         58.68         62.30         5.15 o                         
   5   6   4          0.69          2.89         2.17 o                         
  -4   7   4          0.95         -7.35         7.35 o                         
  -3   7   4         14.64         25.60         8.40 o                         
  -2   7   4          2.52          3.82         1.79 o                         
  -1   7   4         10.68         13.51         2.15 o                         
   0   7   4         41.01         32.95         4.04 o                         
   1   7   4          0.87          0.80         0.46 o                         
   2   7   4         72.06         21.50        16.19 o                         
   3   7   4         60.75         63.13         4.83 o                         
   4   7   4         13.74         14.04         2.84 o                         
   5   7   4          1.93          0.86         0.90 o                         
  -3   8   4          0.88          0.96         1.36 o                         
  -2   8   4        117.75        117.07        13.01 o                         
  -1   8   4        182.87        169.97        10.39 o                         
   0   8   4         80.81         80.13         5.59 o                         
   1   8   4        163.80        178.85         6.69 o                         
   2   8   4        301.54        308.33        11.68 o                         
   3   8   4         94.80        105.68         8.69 o                         
   4   8   4          0.58          0.98         1.48 o                         
  -3   9   4          4.30          8.08         4.55 o                         
  -2   9   4         30.46         27.11         4.79 o                         
  -1   9   4          4.12          2.15         2.18 o                         
   0   9   4         34.92         42.06         9.60 o                         
   1   9   4        124.39        136.04        16.65 o                         
   2   9   4        122.44        108.11        13.21 o                         
   3   9   4         13.07         13.84         2.99 o                         
   4   9   4          0.10          1.64         1.65 o                         
  -2  10   4         10.65         28.04         8.82 o                         
  -1  10   4          3.64          5.96         2.58 o                         
   0  10   4         19.47         20.18         4.00 o                         
   1  10   4         81.34         83.03         8.18 o                         
   2  10   4         38.65         10.44        11.36 o                         
   3  10   4          0.25         16.35        14.47 o                         
  -1  11   4         14.61         17.73         6.94 o                         
   0  11   4         40.96         37.70         6.59 o                         
   1  11   4         44.54         62.44        27.02 o                         
   2  11   4          0.38          4.16         3.05 o                         
  -2  -9   5          0.75          0.33         1.43 o                         
  -1  -9   5         42.15         35.27         6.68 o                         
   0  -9   5         32.48         37.20         5.05 o                         
   1  -9   5          2.11          5.42         2.70 o                         
  -3  -8   5          0.68          1.69         1.03 o                         
  -2  -8   5        105.73        104.12         9.71 o                         
  -1  -8   5        145.85        158.82        12.98 o                         
   0  -8   5         61.14         71.98         6.41 o                         
   1  -8   5         42.16         32.73         7.78 o                         
   2  -8   5         13.85         15.07         4.23 o                         
   3  -8   5         11.42         10.45         9.10 o                         
  -3  -7   5         73.49         87.07         7.12 o                         
  -2  -7   5        151.40        156.35         8.73 o                         
  -1  -7   5        309.41        331.06        18.17 o                         
   0  -7   5        154.99        160.54         8.61 o                         
   1  -7   5         12.67         11.98         2.61 o                         
   2  -7   5         62.85         70.60         7.94 o                         
   3  -7   5         44.51         55.85         7.63 o                         
   4  -7   5          1.41          6.93         4.35 o                         
  -4  -6   5          0.95          2.87         1.44 o                         
  -3  -6   5         52.53         59.59         5.60 o                         
  -2  -6   5         86.20         80.36         4.07 o                         
  -1  -6   5         14.55         17.66         2.00 o                         
   0  -6   5          0.69          0.47         0.73 o                         
   1  -6   5         41.40         55.85         4.27 o                         
   2  -6   5        125.22        145.22        12.48 o                         
   3  -6   5          5.51          6.62         3.67 o                         
   4  -6   5         15.65         16.39         4.50 o                         
  -4  -5   5         17.51         18.74         3.22 o                         
  -3  -5   5         96.02         94.17         6.63 o                         
  -2  -5   5        393.77        409.10        10.88 o                         
  -1  -5   5         57.56         59.07         2.93 o                         
   0  -5   5         83.11         92.00         4.10 o                         
   1  -5   5        308.03        271.82        10.41 o                         
   2  -5   5        156.83        155.05         8.04 o                         
   3  -5   5         11.32         10.41         3.12 o                         
   4  -5   5          0.07          1.63         1.91 o                         
  -5  -4   5          3.79          1.84         2.49 o                         
  -4  -4   5         47.40         48.06         5.92 o                         
  -3  -4   5         60.84         55.75         4.83 o                         
  -2  -4   5          2.35          4.05         0.69 o                         
  -1  -4   5         32.87         30.73         2.21 o                         
   0  -4   5        805.81        774.82        22.48 o                         
   1  -4   5        514.25        508.97        13.02 o                         
   2  -4   5        204.00        188.96         8.09 o                         
   3  -4   5        236.95        236.10        14.15 o                         
   4  -4   5         17.78         23.32         5.23 o                         
   5  -4   5          1.90          0.50         1.91 o                         
  -5  -3   5          4.71          1.37         0.73 o                         
  -4  -3   5          7.22          5.42         2.64 o                         
  -3  -3   5         57.51         53.21         3.15 o                         
  -2  -3   5          1.84          3.99         0.64 o                         
  -1  -3   5         18.92         18.35         1.39 o                         
   0  -3   5        260.60        213.96         8.33 o                         
   1  -3   5       1029.18        929.15        20.76 o                         
   2  -3   5         40.38         45.38         2.97 o                         
   3  -3   5          7.32          6.32         1.35 o                         
   4  -3   5         23.88         28.19         4.93 o                         
   5  -3   5         37.76         47.95         6.99 o                         
  -5  -2   5         28.73         31.24         4.53 o                         
  -4  -2   5         36.22         34.08         2.87 o                         
  -3  -2   5          2.41          1.82         1.20 o                         
  -2  -2   5         22.45         21.82         2.27 o                         
  -1  -2   5       2021.16       1977.75        34.96 o                         
   0  -2   5        959.29       1109.79        21.46 o                         
   1  -2   5        302.07        298.97         9.98 o                         
   2  -2   5          2.12          1.42         0.54 o                         
   3  -2   5         61.29         66.25         3.03 o                         
   4  -2   5         99.36         97.92         6.22 o                         
   5  -2   5          8.55          6.69         2.39 o                         
   6  -2   5          1.77          2.71         3.08 o                         
  -5  -1   5         18.45         16.33         3.17 o                         
  -4  -1   5          3.56          3.70         1.01 o                         
  -3  -1   5         20.76         22.87         2.23 o                         
  -2  -1   5        750.83        764.88        16.65 o                         
  -1  -1   5       1954.69       1947.18        46.12 o                         
   0  -1   5        980.48        922.72        19.48 o                         
   1  -1   5         88.40         79.50         4.33 o                         
   2  -1   5         45.05         38.43         3.43 o                         
   3  -1   5        235.44        237.96         7.61 o                         
   4  -1   5          7.17          7.51         1.53 o                         
   5  -1   5         43.91         35.85         6.55 o                         
   6  -1   5         10.54          8.11         4.44 o                         
  -5   0   5          0.08          1.37         1.17 o                         
  -4   0   5          1.12          0.34         0.87 o                         
  -3   0   5        230.64        256.38         9.10 o                         
  -2   0   5        685.94        612.67        12.41 o                         
  -1   0   5         32.24         40.76         1.83 o                         
   0   0   5         69.48         59.54         2.66 o                         
   1   0   5          6.18          3.40         0.95 o                         
   2   0   5        838.82        850.57        25.72 o                         
   3   0   5        305.38        275.41         8.12 o                         
   4   0   5         34.94         30.47         2.58 o                         
   5   0   5         31.19         39.18         5.22 o                         
   6   0   5         14.16         16.64        14.37 o                         
  -5   1   5          0.02         -1.09         1.16 o                         
  -4   1   5         54.27         46.11         9.61 o                         
  -3   1   5        127.01        136.09         7.68 o                         
  -2   1   5        384.22        367.26        14.72 o                         
  -1   1   5        331.95        296.08         9.37 o                         
   0   1   5        797.28        856.27        17.72 o                         
   1   1   5        878.50        820.44        27.46 o                         
   2   1   5        948.56        900.60        23.76 o                         
   3   1   5         65.92         67.38         3.24 o                         
   4   1   5          0.13          0.90         0.42 o                         
   5   1   5          9.24         11.79         2.31 o                         
   6   1   5          7.79         21.66        14.61 o                         
  -5   2   5          9.00          9.61         2.47 o                         
  -4   2   5         25.37         38.64         5.43 o                         
  -3   2   5          0.52          0.08         0.78 o                         
  -2   2   5         97.57         92.41         5.69 o                         
  -1   2   5          7.42          8.83         0.89 o                         
   0   2   5        106.23        142.28         4.23 o                         
   1   2   5       1331.61       1397.09        32.73 o                         
   2   2   5        367.67        341.38         9.11 o                         
   3   2   5         31.30         27.78         1.98 o                         
   4   2   5          4.10          5.30         1.10 o                         
   5   2   5          4.76          2.64         1.55 o                         
   6   2   5          0.88          4.82        10.22 o                         
  -5   3   5          0.67          2.07         1.72 o                         
  -4   3   5          1.94          2.39         1.84 o                         
  -3   3   5         83.10         86.85         4.64 o                         
  -2   3   5          9.51         10.12         1.48 o                         
  -1   3   5        192.52        224.20         8.26 o                         
   0   3   5       2217.44       2211.34        44.70 o                         
   1   3   5       2108.84       2136.97        48.53 o                         
   2   3   5        231.22        257.05         6.73 o                         
   3   3   5        219.66        209.60         6.24 o                         
   4   3   5        159.54        154.37         6.06 o                         
   5   3   5         49.47         57.44         5.11 o                         
   6   3   5          2.84        -13.00        13.00 o                         
  -5   4   5          1.18          1.51         0.94 o                         
  -4   4   5          2.03          2.07         4.09 o                         
  -3   4   5         82.54         75.62         4.49 o                         
  -2   4   5          2.66          4.04         1.49 o                         
  -1   4   5        332.09        305.25         8.36 o                         
   0   4   5        550.12        506.00        22.09 o                         
   1   4   5         77.30         73.73         2.49 o                         
   2   4   5         16.11         12.53         1.44 o                         
   3   4   5          6.04          4.15         0.91 o                         
   4   4   5         11.99         12.20         1.88 o                         
   5   4   5         16.23         24.63         5.61 o                         
   6   4   5          0.50         11.41        12.72 o                         
  -5   5   5          5.03         13.49         3.49 o                         
  -4   5   5          1.56          3.13         1.35 o                         
  -3   5   5          6.47          7.06         1.28 o                         
  -2   5   5         55.03         57.28         3.58 o                         
  -1   5   5        358.32        339.09        15.46 o                         
   0   5   5        210.30        219.56        12.55 o                         
   1   5   5         43.57         55.81         2.33 o                         
   2   5   5         56.30         50.70         2.61 o                         
   3   5   5         52.17         59.19         3.13 o                         
   4   5   5         33.42         36.69         3.62 o                         
   5   5   5          0.34          0.48         1.69 o                         
  -4   6   5         31.12         29.72        10.24 o                         
  -3   6   5         28.32         37.37         8.27 o                         
  -2   6   5        214.15        230.25        12.98 o                         
  -1   6   5        245.03        231.50        16.22 o                         
   0   6   5        410.61        429.88        12.08 o                         
   1   6   5          8.12          8.97         0.76 o                         
   2   6   5         13.92         14.72         2.00 o                         
   3   6   5        295.79        291.09        10.61 o                         
   4   6   5         98.89         98.16         6.49 o                         
   5   6   5          0.48          0.83         2.05 o                         
  -4   7   5          6.52         17.34        10.51 o                         
  -3   7   5          4.70          4.64         3.49 o                         
  -2   7   5         96.78        102.96         6.61 o                         
  -1   7   5          6.43          8.38         2.27 o                         
   0   7   5         19.93         17.44         2.60 o                         
   1   7   5         15.11         15.17         1.00 o                         
   2   7   5        246.75        244.52         9.60 o                         
   3   7   5         81.77         88.54         5.74 o                         
   4   7   5          0.12          1.80         1.54 o                         
   5   7   5          2.10          3.05         1.82 o                         
  -3   8   5         18.72         11.45         6.30 o                         
  -2   8   5          5.64          2.27         2.59 o                         
  -1   8   5         24.26         19.38         5.44 o                         
   0   8   5          9.84         12.58         1.86 o                         
   1   8   5        159.20        143.56        13.25 o                         
   2   8   5        265.20        249.07        10.99 o                         
   3   8   5         20.15         17.90         2.58 o                         
   4   8   5          1.01          0.06         0.67 o                         
  -3   9   5          7.13          0.09         4.24 o                         
  -2   9   5          0.15         -0.71         1.81 o                         
  -1   9   5          8.17          8.14         3.83 o                         
   0   9   5        103.39        105.10        11.64 o                         
   1   9   5        230.92        246.12        19.02 o                         
   2   9   5         52.00         52.37         8.30 o                         
   3   9   5          9.04          4.76         7.53 o                         
  -2  10   5          4.69          9.00         5.07 o                         
  -1  10   5          9.50          9.15         6.49 o                         
   0  10   5         42.97         32.65         7.08 o                         
   1  10   5         33.67         32.20         7.36 o                         
   2  10   5          0.87         -0.51         2.65 o                         
   0  11   5         30.15         29.04         8.02 o                         
  -2  -9   6          2.34          1.02         1.13 o                         
  -1  -9   6         81.86         88.05        11.32 o                         
   0  -9   6        118.99        119.56         9.01 o                         
   1  -9   6         36.66         28.72         6.37 o                         
  -2  -8   6         66.89         63.33         7.58 o                         
  -1  -8   6        141.99        139.60         9.29 o                         
   0  -8   6         16.90         17.80         3.91 o                         
   1  -8   6          5.89          6.36         4.37 o                         
   2  -8   6         33.57         38.07         7.02 o                         
   3  -8   6         11.10         12.67         6.04 o                         
  -3  -7   6         62.13         64.60         6.27 o                         
  -2  -7   6        360.08        367.31        15.98 o                         
  -1  -7   6        130.34        143.74         8.45 o                         
   0  -7   6         18.66         21.31         3.17 o                         
   1  -7   6        169.30        166.03        10.46 o                         
   2  -7   6        136.02        138.02        11.41 o                         
   3  -7   6         61.94         49.10         8.86 o                         
   4  -7   6          9.98          3.65         4.65 o                         
  -3  -6   6        206.62        213.76        11.76 o                         
  -2  -6   6        141.47        148.46         7.64 o                         
  -1  -6   6         20.63         20.39         3.70 o                         
   0  -6   6        212.95        197.27         9.01 o                         
   1  -6   6        430.22        398.29        18.27 o                         
   2  -6   6         58.65         56.10         4.97 o                         
   3  -6   6          0.25          0.81         1.53 o                         
   4  -6   6          2.06          1.48         4.21 o                         
  -4  -5   6         28.88         37.93         4.79 o                         
  -3  -5   6         20.48         19.25         3.96 o                         
  -2  -5   6         30.88         28.61         2.13 o                         
  -1  -5   6          4.83          1.91         0.52 o                         
   0  -5   6          1.90          1.69         0.72 o                         
   1  -5   6         21.58         24.72         2.53 o                         
   2  -5   6         28.68         27.23         3.15 o                         
   3  -5   6          1.13          3.66         1.89 o                         
   4  -5   6          5.26          7.42         2.70 o                         
  -5  -4   6          8.36          6.57         5.78 o                         
  -4  -4   6        115.39        116.44         8.58 o                         
  -3  -4   6         72.88         69.42         3.75 o                         
  -2  -4   6         10.02         11.14         1.24 o                         
  -1  -4   6        224.76        218.70         5.79 o                         
   0  -4   6        980.05        964.94        19.17 o                         
   1  -4   6        316.28        325.49         8.27 o                         
   2  -4   6          0.80          2.69         1.00 o                         
   3  -4   6         13.31         11.42         2.15 o                         
   4  -4   6         97.81        100.59        10.34 o                         
   5  -4   6          2.92          2.45         5.06 o                         
  -5  -3   6          4.36         14.11         7.92 o                         
  -4  -3   6          0.18         -0.77         1.24 o                         
  -3  -3   6          1.96          0.81         0.94 o                         
  -2  -3   6         56.71         54.90         3.19 o                         
  -1  -3   6        134.96        127.35         3.96 o                         
   0  -3   6        864.68        844.31        25.01 o                         
   1  -3   6         49.87         39.02         2.06 o                         
   2  -3   6         28.65         29.77         2.56 o                         
   3  -3   6         95.52        108.44         6.92 o                         
   4  -3   6         22.67         25.01         6.13 o                         
   5  -3   6          4.54          4.35         1.88 o                         
  -5  -2   6          5.84         11.11         3.01 o                         
  -4  -2   6          0.90          3.68         1.69 o                         
  -3  -2   6         37.97         41.77         3.13 o                         
  -2  -2   6        178.16        167.04         6.76 o                         
  -1  -2   6       1043.10        960.34        19.58 o                         
   0  -2   6        344.17        350.61        11.01 o                         
   1  -2   6         96.69        119.52         5.77 o                         
   2  -2   6        874.51        911.41        20.60 o                         
   3  -2   6        564.10        572.11        19.48 o                         
   4  -2   6         13.59         12.53         2.14 o                         
   5  -2   6          0.82          2.67         1.67 o                         
   6  -2   6          1.10          4.50         3.47 o                         
  -5  -1   6          9.76          5.15         1.69 o                         
  -4  -1   6        106.98        112.37         8.19 o                         
  -3  -1   6        263.52        262.56         9.67 o                         
  -2  -1   6        517.58        487.69        11.54 o                         
  -1  -1   6       1716.24       1796.88        31.29 o                         
   0  -1   6        704.76        748.75        15.44 o                         
   1  -1   6        592.44        599.05        20.62 o                         
   2  -1   6         37.21         31.13         3.05 o                         
   3  -1   6        103.92         86.78         7.18 o                         
   4  -1   6         66.67         62.44         3.50 o                         
   5  -1   6          1.42          4.01         1.78 o                         
   6  -1   6          0.33          2.13         2.20 o                         
  -5   0   6          1.72          4.09         2.95 o                         
  -4   0   6         53.96         49.18         4.05 o                         
  -3   0   6         28.67         30.68         2.76 o                         
  -2   0   6       1013.26       1024.94        20.05 o                         
  -1   0   6        622.59        638.58        20.56 o                         
   0   0   6        306.95        321.23         9.45 o                         
   1   0   6        998.19       1042.97        34.65 o                         
   2   0   6        967.21        916.97        30.71 o                         
   3   0   6         66.37         67.33         3.61 o                         
   4   0   6          7.56          4.19         1.04 o                         
   5   0   6          0.09         -0.46         1.01 o                         
  -5   1   6          2.47          3.05         1.35 o                         
  -4   1   6          8.09         10.20         2.08 o                         
  -3   1   6        311.14        316.35         9.73 o                         
  -2   1   6         81.06         78.67         3.93 o                         
  -1   1   6        200.14        230.02         7.16 o                         
   0   1   6         13.19          6.92         1.02 o                         
   1   1   6        512.75        525.57        14.04 o                         
   2   1   6        735.89        806.39        18.71 o                         
   3   1   6         63.14         63.06         3.51 o                         
   4   1   6          0.15          0.57         0.58 o                         
   5   1   6         12.69         11.44         2.66 o                         
   6   1   6         19.60          8.68        10.94 o                         
  -5   2   6          0.02          0.68         0.93 o                         
  -4   2   6         97.31        104.16        10.60 o                         
  -3   2   6        218.91        230.17        14.68 o                         
  -2   2   6         95.75        100.78         5.29 o                         
  -1   2   6        251.57        283.59         7.43 o                         
   0   2   6       1547.47       1537.75        41.26 o                         
   1   2   6        363.53        337.62        11.70 o                         
   2   2   6          1.35          2.23         0.78 o                         
   3   2   6         18.86         19.28         1.67 o                         
   4   2   6         72.22         72.19         4.08 o                         
   5   2   6         49.58         56.20         5.12 o                         
   6   2   6          0.02         13.33        12.93 o                         
  -5   3   6          0.98          1.51         2.53 o                         
  -4   3   6         18.79         17.02         3.24 o                         
  -3   3   6         33.90         39.47         3.03 o                         
  -2   3   6         69.88         71.53         6.92 o                         
  -1   3   6        371.84        353.13         9.27 o                         
   0   3   6        918.22        949.49        25.17 o                         
   1   3   6        655.28        655.74        14.37 o                         
   2   3   6         15.30         13.81         1.35 o                         
   3   3   6          1.96          7.57         1.01 o                         
   4   3   6         72.11         69.56         3.72 o                         
   5   3   6         21.94         24.70         3.53 o                         
   6   3   6          0.11          2.73         3.90 o                         
  -5   4   6          6.57          9.85         2.99 o                         
  -4   4   6          5.03          4.72         4.53 o                         
  -3   4   6         17.01         18.35         2.11 o                         
  -2   4   6         41.70         47.07         3.37 o                         
  -1   4   6        505.36        515.96        13.18 o                         
   0   4   6       1159.08       1161.21        30.86 o                         
   1   4   6        348.92        382.10         8.77 o                         
   2   4   6        123.58        137.16         4.82 o                         
   3   4   6        695.65        678.02        14.62 o                         
   4   4   6        223.60        231.76         9.47 o                         
   5   4   6          5.81          7.00         2.38 o                         
   6   4   6          0.79         -6.82         6.82 o                         
  -4   5   6          2.15          2.81         1.94 o                         
  -3   5   6         46.15         51.10         7.35 o                         
  -2   5   6        123.68        121.38         6.14 o                         
  -1   5   6        804.97        792.95        39.93 o                         
   0   5   6        141.17        141.52         8.12 o                         
   1   5   6         32.28         37.79         2.01 o                         
   2   5   6         44.89         48.32         2.40 o                         
   3   5   6        166.83        165.17         6.23 o                         
   4   5   6          4.20          5.54         1.91 o                         
   5   5   6          4.54          0.79         1.50 o                         
  -4   6   6          0.16         -0.18         8.32 o                         
  -3   6   6         32.66         38.00         6.88 o                         
  -2   6   6        124.71        132.90         7.13 o                         
  -1   6   6        278.39        242.69        18.67 o                         
   0   6   6          4.97          5.66         1.76 o                         
   1   6   6         90.54         93.11         4.58 o                         
   2   6   6        358.59        338.65         8.85 o                         
   3   6   6         66.37         71.54         3.95 o                         
   4   6   6          3.04          2.42         0.98 o                         
   5   6   6          2.21          2.35         1.06 o                         
  -4   7   6          0.06          6.31         8.30 o                         
  -3   7   6         12.76         13.63         6.24 o                         
  -2   7   6         90.70         72.51        10.39 o                         
  -1   7   6          4.49          6.79         3.66 o                         
   0   7   6          4.25          3.87         2.33 o                         
   1   7   6        199.05        194.59        14.71 o                         
   2   7   6        257.99        252.75         7.80 o                         
   3   7   6         49.20         52.47         4.09 o                         
   4   7   6          0.83         -0.67         0.91 o                         
   5   7   6          1.54          2.27         1.93 o                         
  -3   8   6          5.29          7.11         4.37 o                         
  -2   8   6          4.25          0.64         1.74 o                         
  -1   8   6         53.22         35.99         6.76 o                         
   0   8   6          5.56          0.40         2.59 o                         
   1   8   6         15.32         15.43         4.26 o                         
   2   8   6         25.64         28.18         2.59 o                         
   3   8   6          1.50          1.62         0.88 o                         
   4   8   6          0.16          0.90         1.92 o                         
  -3   9   6         18.17         19.51         9.03 o                         
  -2   9   6          0.38          0.45         1.65 o                         
  -1   9   6          3.06          2.55         2.92 o                         
   0   9   6        182.54        203.75        16.82 o                         
   1   9   6        260.31        261.32        19.79 o                         
   2   9   6         37.62         32.42         6.73 o                         
   3   9   6          0.16         -2.01         2.19 o                         
  -2  10   6          1.43         11.50         6.44 o                         
  -1  10   6         30.29         29.23         8.05 o                         
   0  10   6         91.76         82.90        13.96 o                         
   1  10   6         62.56         74.91        10.99 o                         
   2  10   6          4.92          3.46         9.59 o                         
   3  10   6          7.49          7.22         5.94 o                         
  -1  -9   7        103.04        125.50        14.39 o                         
   0  -9   7         34.03         37.23         5.06 o                         
   1  -9   7         24.93         16.14         5.01 o                         
  -2  -8   7         37.78         48.03         9.39 o                         
  -1  -8   7          9.93          6.92         3.78 o                         
   0  -8   7          2.05          1.09         1.98 o                         
   1  -8   7          7.95          9.35         3.34 o                         
   2  -8   7         34.14         33.97         6.69 o                         
   3  -8   7         13.96          7.94         5.32 o                         
  -3  -7   7          9.29          8.68         4.43 o                         
  -2  -7   7         84.97         80.20         6.83 o                         
  -1  -7   7         81.18         76.63         6.14 o                         
   0  -7   7         13.53         16.28         2.97 o                         
   1  -7   7         50.73         61.22         6.77 o                         
   2  -7   7        110.69        109.22         9.49 o                         
   3  -7   7          0.21          2.45         2.94 o                         
  -3  -6   7        120.37        124.88         8.83 o                         
  -2  -6   7        190.84        212.31         9.15 o                         
  -1  -6   7         21.04         19.40         2.44 o                         
   0  -6   7         65.73         71.12         5.73 o                         
   1  -6   7        374.11        370.88        16.72 o                         
   2  -6   7        175.79        181.73        11.93 o                         
   3  -6   7          8.05          8.14         5.16 o                         
   4  -6   7          1.00         -0.04        11.78 o                         
  -4  -5   7         19.59         23.95         9.88 o                         
  -3  -5   7        112.77        123.54         8.59 o                         
  -2  -5   7          6.29          5.40         1.06 o                         
  -1  -5   7         24.74         22.27         1.88 o                         
   0  -5   7        384.87        376.25        12.40 o                         
   1  -5   7        424.39        387.81        12.96 o                         
   2  -5   7          2.98          2.09         1.29 o                         
   3  -5   7          0.19          0.54         0.99 o                         
   4  -5   7         15.05         16.64         4.40 o                         
  -4  -4   7         82.54         86.45         7.57 o                         
  -3  -4   7         28.77         32.04         3.98 o                         
  -2  -4   7          9.13          6.99         0.94 o                         
  -1  -4   7        399.07        415.86        20.09 o                         
   0  -4   7        645.11        644.80        25.79 o                         
   1  -4   7         55.02         45.85         3.33 o                         
   2  -4   7         31.43         27.85         3.57 o                         
   3  -4   7          0.52          2.57         1.39 o                         
   4  -4   7         18.98         27.43         5.35 o                         
  -5  -3   7         15.95         17.56         8.17 o                         
  -4  -3   7         19.32         13.55         2.97 o                         
  -3  -3   7          0.22         -0.41         0.75 o                         
  -2  -3   7         35.16         38.36         2.98 o                         
  -1  -3   7       1005.25       1000.55        25.69 o                         
   0  -3   7        485.97        473.45        15.41 o                         
   1  -3   7        312.51        349.93         8.13 o                         
   2  -3   7        276.32        280.86        11.24 o                         
   3  -3   7        313.94        322.20        14.25 o                         
   4  -3   7        160.04        158.31        13.04 o                         
   5  -3   7          1.43         -0.52         1.31 o                         
  -5  -2   7          3.76          3.50         4.57 o                         
  -4  -2   7          4.15          1.25         1.70 o                         
  -3  -2   7         20.12         15.41         1.91 o                         
  -2  -2   7        134.13        121.71         5.62 o                         
  -1  -2   7        622.05        580.94        17.67 o                         
   0  -2   7         80.24         72.65         4.85 o                         
   1  -2   7        203.00        213.65         6.68 o                         
   2  -2   7         65.20         73.00         3.85 o                         
   3  -2   7        417.07        414.65        16.51 o                         
   4  -2   7         42.19         39.52         5.96 o                         
   5  -2   7          4.20          4.17         2.10 o                         
  -5  -1   7          0.30          1.42         2.37 o                         
  -4  -1   7          7.92          9.24         2.08 o                         
  -3  -1   7         51.73         46.49         4.40 o                         
  -2  -1   7        540.83        524.33        15.43 o                         
  -1  -1   7         78.21         72.20         4.26 o                         
   0  -1   7        110.26        119.44         6.23 o                         
   1  -1   7        179.88        182.99         9.72 o                         
   2  -1   7       1106.87       1145.14        26.30 o                         
   3  -1   7        151.85        160.12        10.46 o                         
   4  -1   7          0.30          0.38         0.84 o                         
   5  -1   7         10.08         15.55         3.87 o                         
   6  -1   7         11.48          9.09         4.60 o                         
  -5   0   7          0.83          0.14         3.11 o                         
  -4   0   7         17.58         20.30         3.26 o                         
  -3   0   7        213.26        201.13         9.96 o                         
  -2   0   7        813.09        800.14        18.48 o                         
  -1   0   7        125.46        153.73         7.42 o                         
   0   0   7         74.94         70.01         4.16 o                         
   1   0   7       1304.51       1435.39        46.55 o                         
   2   0   7       1039.70       1052.14        22.96 o                         
   3   0   7          1.60          2.26         0.91 o                         
   4   0   7         54.75         41.62         4.21 o                         
   5   0   7          0.44          1.95         1.82 o                         
  -5   1   7          0.01         -0.78         1.16 o                         
  -4   1   7         30.26         38.64         4.25 o                         
  -3   1   7          5.46          8.06         1.49 o                         
  -2   1   7         16.13          9.17         1.75 o                         
  -1   1   7        139.06        139.91         6.20 o                         
   0   1   7          3.14          1.94         0.52 o                         
   1   1   7        331.19        265.12         8.70 o                         
   2   1   7         16.22         16.45         1.51 o                         
   3   1   7         50.56         44.14         3.06 o                         
   4   1   7         67.65         74.21         4.93 o                         
   5   1   7         25.97         22.29         3.92 o                         
  -5   2   7          0.02          0.16         0.88 o                         
  -4   2   7         15.93         13.89         2.50 o                         
  -3   2   7        419.19        381.28        15.77 o                         
  -2   2   7        138.23        146.74         5.83 o                         
  -1   2   7          2.56          3.32         1.12 o                         
   0   2   7        789.87        765.93        18.53 o                         
   1   2   7       2937.54       3039.55        56.52 o                         
   2   2   7         12.83          3.56         2.07 o                         
   3   2   7         36.34         30.49         2.47 o                         
   4   2   7         50.09         45.32         3.69 o                         
   5   2   7         58.29         55.42         6.08 o                         
  -5   3   7         14.93         20.79         3.84 o                         
  -4   3   7         23.93         25.76         6.68 o                         
  -3   3   7         26.75         16.29         2.20 o                         
  -2   3   7        117.80        118.07         5.15 o                         
  -1   3   7        195.30        177.09         4.81 o                         
   0   3   7       1072.19       1004.98        25.21 o                         
   1   3   7         76.57         82.33         3.24 o                         
   2   3   7         14.54          8.21         2.71 o                         
   3   3   7         55.94         52.92         2.84 o                         
   4   3   7         57.05         57.46         3.45 o                         
   5   3   7         10.42         12.04         1.82 o                         
   6   3   7          0.07         -8.72         9.91 o                         
  -5   4   7          0.18         -0.28         1.79 o                         
  -4   4   7          7.27          6.54         4.23 o                         
  -3   4   7         42.12         33.12         4.24 o                         
  -2   4   7          1.33          1.48         0.72 o                         
  -1   4   7        879.78        859.72        17.47 o                         
   0   4   7        989.35       1060.16        24.97 o                         
   1   4   7          2.71          2.99         0.55 o                         
   2   4   7         78.75         71.13         4.17 o                         
   3   4   7        611.33        623.45        23.00 o                         
   4   4   7        313.09        296.26        10.59 o                         
   5   4   7          3.31          3.63         1.59 o                         
   6   4   7          0.78         -4.00         4.57 o                         
  -4   5   7          0.20         10.01         5.33 o                         
  -3   5   7          0.51          0.78         1.14 o                         
  -2   5   7        360.38        360.14        17.24 o                         
  -1   5   7        128.28        113.88         4.90 o                         
   0   5   7         46.40         50.80         2.00 o                         
   1   5   7         56.71         50.67         2.53 o                         
   2   5   7         90.61         85.96         3.82 o                         
   3   5   7        162.88        163.04         7.76 o                         
   4   5   7         22.40         21.05         2.95 o                         
   5   5   7          0.04         -1.75         1.75 o                         
  -4   6   7          0.89          5.90        10.90 o                         
  -3   6   7          0.39          0.00         2.09 o                         
  -2   6   7        131.79        129.71         6.29 o                         
  -1   6   7         98.83        100.29         6.04 o                         
   0   6   7          1.41          0.98         1.54 o                         
   1   6   7         13.52         13.23         1.18 o                         
   2   6   7        430.64        439.85        11.96 o                         
   3   6   7        107.19         98.11         6.41 o                         
   4   6   7         47.55         41.78         3.56 o                         
   5   6   7         12.36         10.04         2.13 o                         
  -4   7   7          9.31         14.17         9.97 o                         
  -3   7   7         74.33         80.01        12.84 o                         
  -2   7   7         48.37         33.17         7.22 o                         
  -1   7   7         29.19         24.69         4.41 o                         
   0   7   7          7.30          8.92         2.99 o                         
   1   7   7        209.93        228.05        11.80 o                         
   2   7   7        243.70        256.84        10.40 o                         
   3   7   7         10.09         11.79         1.62 o                         
   4   7   7          1.87          3.46         1.09 o                         
   5   7   7         17.06         20.17         3.33 o                         
  -3   8   7          9.64         13.30         6.04 o                         
  -2   8   7          4.06          0.15         2.21 o                         
  -1   8   7          0.39         -0.95         2.46 o                         
   0   8   7         27.44         23.08         5.11 o                         
   1   8   7        226.36        227.12        17.57 o                         
   2   8   7         19.85         15.82         4.32 o                         
   3   8   7          8.46          7.39         2.68 o                         
   4   8   7          9.22         14.67         5.91 o                         
  -3   9   7          4.69          6.60         6.13 o                         
  -2   9   7          1.93          3.25         2.26 o                         
  -1   9   7          0.37          0.75         1.71 o                         
   0   9   7         69.07         74.53         9.91 o                         
   1   9   7         66.74         65.62         9.51 o                         
   2   9   7          1.28          3.63         3.61 o                         
   3   9   7          1.38          3.68         2.71 o                         
  -1  10   7         10.90         14.62         7.04 o                         
   0  10   7         99.83        102.24        13.63 o                         
   1  10   7         43.28         39.79        10.64 o                         
   2  10   7         17.03         16.79         7.36 o                         
   3  10   7         45.38         40.08        14.20 o                         
   0  -9   8          0.48         -0.14         1.26 o                         
  -2  -8   8         55.44         51.57        16.86 o                         
  -1  -8   8         19.86         28.26         5.68 o                         
   0  -8   8          6.54          7.06         2.33 o                         
   1  -8   8         86.08         83.07         8.87 o                         
   2  -8   8        103.43         98.25        18.03 o                         
  -2  -7   8         56.24         62.03         7.70 o                         
  -1  -7   8          0.44          2.59         1.79 o                         
   0  -7   8          4.11          2.21         1.58 o                         
   1  -7   8        133.19        143.68        11.36 o                         
   2  -7   8         82.50         85.84         8.60 o                         
   3  -7   8          1.00         -1.37         6.91 o                         
  -3  -6   8         49.30         45.53         5.64 o                         
  -2  -6   8          4.32          2.63         1.48 o                         
  -1  -6   8        119.21        121.13         7.93 o                         
   0  -6   8        336.45        321.93        16.90 o                         
   1  -6   8        175.61        177.90        12.21 o                         
   2  -6   8         79.92         73.00         7.63 o                         
   3  -6   8         34.03         30.28         6.56 o                         
   4  -6   8         28.34         63.66        28.24 o                         
  -3  -5   8         63.95         65.10         6.22 o                         
  -2  -5   8        154.43        144.30         9.40 o                         
  -1  -5   8        237.26        217.71         9.51 o                         
   0  -5   8        459.09        440.37        17.90 o                         
   1  -5   8        519.18        482.98        18.24 o                         
   2  -5   8         94.64         76.47         7.44 o                         
   3  -5   8          2.77          4.05         3.87 o                         
   4  -5   8         10.51         11.36         6.93 o                         
  -4  -4   8         11.48         10.03         2.70 o                         
  -3  -4   8          0.54          0.75         0.85 o                         
  -2  -4   8          0.51          0.86         0.83 o                         
  -1  -4   8          1.70          1.89         0.70 o                         
   0  -4   8        116.13        131.63         5.93 o                         
   1  -4   8         12.63         11.96         1.67 o                         
   2  -4   8          2.99          1.96         1.27 o                         
   3  -4   8          9.64          7.46         1.94 o                         
   4  -4   8          8.81         12.47         4.26 o                         
  -5  -3   8          5.39          4.12         3.36 o                         
  -4  -3   8         35.30         30.58         4.32 o                         
  -3  -3   8         30.78         30.40         3.94 o                         
  -2  -3   8         51.98         46.78         4.00 o                         
  -1  -3   8        586.99        668.32        36.13 o                         
   0  -3   8        716.81        703.05        16.44 o                         
   1  -3   8         34.11         41.46         3.05 o                         
   2  -3   8          6.64          3.86         1.85 o                         
   3  -3   8        185.09        184.01        10.82 o                         
   4  -3   8         55.25         57.19         7.89 o                         
   5  -3   8          0.70          2.57         2.87 o                         
  -5  -2   8          2.33          3.64         4.63 o                         
  -4  -2   8          1.64          0.96         1.60 o                         
  -3  -2   8          0.37          1.99         2.34 o                         
  -2  -2   8        187.36        182.39         8.79 o                         
  -1  -2   8        459.95        438.47        12.32 o                         
   0  -2   8          9.40          4.19         0.85 o                         
   1  -2   8        108.36        106.57         4.55 o                         
   2  -2   8        258.80        246.28        14.10 o                         
   3  -2   8        126.78        130.02        12.38 o                         
   4  -2   8         35.76         21.94         6.56 o                         
   5  -2   8          7.83          9.69         3.41 o                         
  -5  -1   8          0.93          1.74         3.02 o                         
  -4  -1   8          3.85          1.82         1.20 o                         
  -3  -1   8          3.04          2.11         1.32 o                         
  -2  -1   8         72.72         76.58         3.92 o                         
  -1  -1   8        164.34        137.57        10.53 o                         
   0  -1   8         17.96         33.65         2.56 o                         
   1  -1   8        415.18        434.45        15.90 o                         
   2  -1   8        780.16        772.15        18.33 o                         
   3  -1   8        236.72        209.41        12.43 o                         
   4  -1   8          0.12          0.94         1.04 o                         
   5  -1   8          4.58          5.47         2.81 o                         
  -5   0   8          5.71          5.43         2.58 o                         
  -4   0   8         23.05         40.67         6.67 o                         
  -3   0   8        379.72        390.30        14.09 o                         
  -2   0   8        494.05        449.96        12.08 o                         
  -1   0   8        148.51        145.15         5.12 o                         
   0   0   8        354.00        351.44        11.48 o                         
   1   0   8        658.55        704.16        51.18 o                         
   2   0   8        853.56        823.68        17.86 o                         
   3   0   8         90.16         78.58         6.09 o                         
   4   0   8          1.50          3.11         1.09 o                         
   5   0   8         15.33         18.84         3.95 o                         
  -5   1   8          0.54          0.63         2.18 o                         
  -4   1   8         12.15          6.51         2.07 o                         
  -3   1   8         93.82         82.90         4.77 o                         
  -2   1   8         27.94         29.04         2.20 o                         
  -1   1   8         40.27         47.98         3.02 o                         
   0   1   8       2101.19       2196.22        52.81 o                         
   1   1   8       1597.64       1636.09        75.20 o                         
   2   1   8        172.71        181.19         6.13 o                         
   3   1   8         44.88         37.67         3.30 o                         
   4   1   8          8.68          8.76         2.16 o                         
   5   1   8         29.96         25.67         4.71 o                         
  -5   2   8          2.02          3.96         2.54 o                         
  -4   2   8         36.05         35.79         4.25 o                         
  -3   2   8          2.56          5.81         1.39 o                         
  -2   2   8          2.55          2.47         0.58 o                         
  -1   2   8         66.15         66.46         3.27 o                         
   0   2   8        360.39        314.32        12.17 o                         
   1   2   8        187.08        192.17         6.23 o                         
   2   2   8          3.10          1.03         0.49 o                         
   3   2   8          5.17          5.72         1.07 o                         
   4   2   8         87.30         95.54         6.70 o                         
   5   2   8         26.96         26.14         4.23 o                         
  -5   3   8          8.56         10.94         2.92 o                         
  -4   3   8          7.94          6.86         2.22 o                         
  -3   3   8          1.10          0.86         1.81 o                         
  -2   3   8        219.30        201.09         6.95 o                         
  -1   3   8        263.75        254.35         7.41 o                         
   0   3   8         28.03         25.33         2.59 o                         
   1   3   8         28.58         27.26         1.85 o                         
   2   3   8          4.64          4.33         0.79 o                         
   3   3   8        219.95        226.27         7.65 o                         
   4   3   8         97.84        102.13         6.80 o                         
   5   3   8          1.87          2.07         1.54 o                         
  -5   4   8          0.53          0.25         1.08 o                         
  -4   4   8          1.92          0.76         1.22 o                         
  -3   4   8         29.15         36.92         3.29 o                         
  -2   4   8         14.19          6.13         2.32 o                         
  -1   4   8        134.98        134.33         4.48 o                         
   0   4   8        414.53        429.44        11.61 o                         
   1   4   8         11.43         12.28         0.91 o                         
   2   4   8          4.78          1.39         0.86 o                         
   3   4   8        101.47        100.95         6.25 o                         
   4   4   8         41.35         44.50         3.52 o                         
   5   4   8          0.22          0.21         0.77 o                         
  -4   5   8          3.76         -0.05         3.94 o                         
  -3   5   8          0.55          2.35         1.97 o                         
  -2   5   8          8.94         15.74         1.61 o                         
  -1   5   8        242.36        260.97         7.87 o                         
   0   5   8         18.19         26.84         3.55 o                         
   1   5   8        118.19        126.69         5.68 o                         
   2   5   8        782.42        762.51        25.75 o                         
   3   5   8        324.32        324.89        15.74 o                         
   4   5   8         37.30         31.84         3.72 o                         
   5   5   8          7.34          5.05         1.77 o                         
  -4   6   8          4.65         11.84         6.88 o                         
  -3   6   8         18.12         24.29         7.95 o                         
  -2   6   8        232.34        226.21        12.80 o                         
  -1   6   8        138.92        126.80        12.47 o                         
   0   6   8          1.31          5.89         2.64 o                         
   1   6   8         76.14         68.84         3.29 o                         
   2   6   8        272.45        261.65         8.51 o                         
   3   6   8         60.76         63.93         4.43 o                         
   4   6   8          3.14          4.00         1.43 o                         
   5   6   8          2.94         -0.12         0.87 o                         
  -3   7   8         17.04          8.84         6.24 o                         
  -2   7   8         36.12         30.27         6.97 o                         
  -1   7   8          0.20          3.82         4.09 o                         
   0   7   8        174.44        184.65        14.61 o                         
   1   7   8        294.33        300.17        14.22 o                         
   2   7   8         67.17         67.93         3.41 o                         
   3   7   8          0.79          1.70         0.93 o                         
   4   7   8          0.33          1.61         0.83 o                         
   5   7   8          9.30         13.34         3.36 o                         
  -3   8   8          9.09          8.39         4.85 o                         
  -2   8   8         10.89          9.68         3.99 o                         
  -1   8   8          9.06          6.64         3.17 o                         
   0   8   8         86.16         92.39        11.72 o                         
   1   8   8        223.44        220.28        17.60 o                         
   2   8   8         73.79         86.78        10.20 o                         
   3   8   8          0.37          0.22         1.81 o                         
   4   8   8          6.59          6.23         2.49 o                         
  -2   9   8          4.72          3.29        16.99 o                         
  -1   9   8          7.24          8.47         2.62 o                         
   0   9   8          7.81          7.26         4.50 o                         
   1   9   8          0.71         -1.49         2.17 o                         
   2   9   8         14.06          6.73         2.84 o                         
   3   9   8          1.88         14.34         6.70 o                         
  -1  10   8         24.13         22.87         9.11 o                         
   0  10   8         35.88         28.93         9.99 o                         
   1  10   8          9.53         10.81         4.08 o                         
   2  10   8          0.77         -2.62         4.07 o                         
   3  10   8         27.95         20.96         8.23 o                         
  -2  -8   9         22.28         16.78        10.18 o                         
  -1  -8   9         17.61         31.48         7.17 o                         
   0  -8   9         33.38         41.40         5.19 o                         
   1  -8   9         60.48         65.55         8.47 o                         
  -2  -7   9         27.09         27.61         6.66 o                         
  -1  -7   9          1.62          0.97         0.78 o                         
   0  -7   9          3.92          3.46         1.98 o                         
   1  -7   9         62.15         56.95         7.01 o                         
   2  -7   9         78.45         83.99        10.86 o                         
   3  -7   9         37.34         13.68         7.91 o                         
  -3  -6   9         11.65         14.40        11.80 o                         
  -2  -6   9          0.93          0.85         0.88 o                         
  -1  -6   9         10.67          6.76         1.67 o                         
   0  -6   9        268.00        275.28        17.49 o                         
   1  -6   9        209.85        192.59        13.14 o                         
   2  -6   9          0.36          4.62         1.51 o                         
   3  -6   9          1.62          2.68         7.82 o                         
   4  -6   9          0.45         -7.38         8.31 o                         
  -3  -5   9         11.52          9.99         2.33 o                         
  -2  -5   9          0.59          0.09         0.70 o                         
  -1  -5   9        172.42        170.33        11.29 o                         
   0  -5   9        444.31        419.58        15.95 o                         
   1  -5   9        141.85        152.77        10.94 o                         
   2  -5   9         20.18         23.88         4.20 o                         
   3  -5   9         37.85         36.33         6.80 o                         
   4  -5   9         22.53         40.10        21.93 o                         
  -4  -4   9          2.36          1.43         3.64 o                         
  -3  -4   9          1.47          2.77         2.56 o                         
  -2  -4   9        134.95        131.40         6.76 o                         
  -1  -4   9        802.36        760.13        23.26 o                         
   0  -4   9         25.44         31.62         4.18 o                         
   1  -4   9          6.41          4.87         1.07 o                         
   2  -4   9        109.59        102.62         7.92 o                         
   3  -4   9        105.61        104.64         9.06 o                         
   4  -4   9         14.84         19.11         4.99 o                         
  -4  -3   9          5.40          3.79         1.56 o                         
  -3  -3   9         55.07         60.26         5.83 o                         
  -2  -3   9        174.28        168.27         7.06 o                         
  -1  -3   9         51.77         56.28         3.48 o                         
   0  -3   9         51.82         68.21         4.94 o                         
   1  -3   9         21.41         26.67         4.21 o                         
   2  -3   9          1.65          2.74         1.09 o                         
   3  -3   9          0.53          0.85         1.25 o                         
   4  -3   9          4.54          5.71         2.58 o                         
  -5  -2   9          2.52         16.84        10.30 o                         
  -4  -2   9          0.10          1.42         1.10 o                         
  -3  -2   9         76.16         68.00         4.78 o                         
  -2  -2   9        336.63        321.15        10.98 o                         
  -1  -2   9         59.28         70.48         5.58 o                         
   0  -2   9        318.25        318.33         9.54 o                         
   1  -2   9        477.56        490.02        13.02 o                         
   2  -2   9        914.92        928.29        34.40 o                         
   3  -2   9        249.70        216.54        10.80 o                         
   4  -2   9         12.61         18.03         4.32 o                         
   5  -2   9         11.33          7.14         3.63 o                         
  -5  -1   9          0.19         -2.40         5.21 o                         
  -4  -1   9         10.92         16.83         4.02 o                         
  -3  -1   9         21.22         20.88         2.06 o                         
  -2  -1   9         70.95         65.19         3.55 o                         
  -1  -1   9         36.14         35.38         2.30 o                         
   0  -1   9          0.77          1.15         0.45 o                         
   1  -1   9         40.38         37.96         2.80 o                         
   2  -1   9        353.31        368.57        13.59 o                         
   3  -1   9        108.55        100.87         5.88 o                         
   4  -1   9          7.89          7.24         2.31 o                         
   5  -1   9          5.23          2.68         2.56 o                         
  -4   0   9          5.80          8.82         2.15 o                         
  -3   0   9         31.24         28.90         2.59 o                         
  -2   0   9          1.99          1.69         0.95 o                         
  -1   0   9          0.68          0.51         0.48 o                         
   0   0   9        383.13        379.16        10.78 o                         
   1   0   9       1404.80       1511.68        35.71 o                         
   2   0   9         42.74         32.69         2.67 o                         
   3   0   9          1.31          0.21         0.60 o                         
   4   0   9         58.10         57.43         6.16 o                         
   5   0   9         24.21         24.13         5.04 o                         
  -5   1   9         11.74         20.94         5.88 o                         
  -4   1   9         26.86         36.37         4.39 o                         
  -3   1   9         73.23         55.08         4.24 o                         
  -2   1   9         95.76         96.97         4.42 o                         
  -1   1   9        451.89        447.80        10.35 o                         
   0   1   9        703.05        673.15        11.61 o                         
   1   1   9       1114.49       1180.30        50.27 o                         
   2   1   9        175.99        189.66         6.56 o                         
   3   1   9          5.37          5.68         1.65 o                         
   4   1   9          0.32         -0.26         0.86 o                         
   5   1   9          3.17          1.62         1.47 o                         
  -5   2   9          1.21          3.13         1.84 o                         
  -4   2   9          2.06          2.05         2.13 o                         
  -3   2   9          5.81          4.44         1.62 o                         
  -2   2   9         40.81         42.20         2.88 o                         
  -1   2   9        164.59        166.61         5.94 o                         
   0   2   9        561.81        590.42        18.20 o                         
   1   2   9         10.33         15.12         1.47 o                         
   2   2   9          2.19          2.97         0.68 o                         
   3   2   9        100.10        108.37         5.27 o                         
   4   2   9        109.79        109.00         7.50 o                         
   5   2   9         11.58         14.59         3.49 o                         
  -5   3   9          4.75          6.66         3.56 o                         
  -4   3   9          4.24          2.62         1.79 o                         
  -3   3   9          1.43          1.53         1.12 o                         
  -2   3   9        134.46        150.89         6.55 o                         
  -1   3   9        813.02        815.09        18.62 o                         
   0   3   9        485.49        472.20        14.32 o                         
   1   3   9         28.80         26.20         1.78 o                         
   2   3   9          2.38          1.38         0.43 o                         
   3   3   9         97.42        104.79         6.04 o                         
   4   3   9         82.29         86.44         7.18 o                         
   5   3   9          3.09          5.56         1.77 o                         
  -4   4   9          2.49          1.55         0.89 o                         
  -3   4   9          0.47          1.40         0.79 o                         
  -2   4   9        397.21        416.49        13.60 o                         
  -1   4   9         89.25         83.10         3.67 o                         
   0   4   9         29.41         33.08         4.77 o                         
   1   4   9         57.03         55.01         2.60 o                         
   2   4   9        455.38        452.00        12.54 o                         
   3   4   9        206.26        209.14        10.13 o                         
   4   4   9          2.34          3.01         1.05 o                         
   5   4   9          1.43          0.21         2.06 o                         
  -4   5   9          0.71         -2.10         4.84 o                         
  -3   5   9         30.25         38.98         3.52 o                         
  -2   5   9         68.95         72.50         3.92 o                         
  -1   5   9         11.01          8.47         0.75 o                         
   0   5   9          8.08          9.91         2.81 o                         
   1   5   9        276.67        271.46         8.52 o                         
   2   5   9        418.40        419.72        19.37 o                         
   3   5   9        161.21        154.49         7.54 o                         
   4   5   9          5.26          2.28         1.36 o                         
   5   5   9          4.37          0.84         1.39 o                         
  -4   6   9          5.31          6.43         5.74 o                         
  -3   6   9         16.25         14.79         4.66 o                         
  -2   6   9          0.85         -0.09         1.42 o                         
  -1   6   9         51.91         45.38         7.61 o                         
   0   6   9         97.55         92.18         9.52 o                         
   1   6   9        198.28        186.36         8.14 o                         
   2   6   9        153.28        154.69         4.53 o                         
   3   6   9         11.22          8.15         2.87 o                         
   4   6   9          8.96          9.59         1.95 o                         
   5   6   9         27.02         25.83         4.12 o                         
  -3   7   9          9.12          9.07         5.11 o                         
  -2   7   9          0.20         -2.37         2.69 o                         
  -1   7   9         14.18         16.69         4.65 o                         
   0   7   9         96.55         84.75        11.73 o                         
   1   7   9        299.44        296.50        19.47 o                         
   2   7   9         37.87         38.02         4.07 o                         
   3   7   9          9.33         12.69         2.70 o                         
   4   7   9          0.24          1.13         3.05 o                         
   5   7   9          1.04          7.82         8.68 o                         
  -2   8   9         10.70         12.05         3.97 o                         
  -1   8   9          9.40         14.15         4.16 o                         
   0   8   9         81.54         93.00        11.90 o                         
   1   8   9         60.34         57.90         8.69 o                         
   2   8   9          2.17          1.43         1.62 o                         
   3   8   9         11.10         13.13         4.12 o                         
   4   8   9         28.53         26.68         8.72 o                         
  -2   9   9          1.56         16.36        13.90 o                         
  -1   9   9         52.13         59.06         9.56 o                         
   0   9   9        102.06        122.42        14.41 o                         
   1   9   9          0.33         -2.07         2.19 o                         
   2   9   9          1.11          1.87         4.62 o                         
   3   9   9         21.28         20.80         8.66 o                         
   2  10   9          2.64          2.99         4.89 o                         
   0  -8  10          3.51          5.42         2.93 o                         
   1  -8  10          7.26         13.53         8.88 o                         
  -2  -7  10          0.67         -7.20         7.20 o                         
  -1  -7  10          2.01         -1.16         2.43 o                         
   0  -7  10        110.87        102.70        10.60 o                         
   1  -7  10        117.70        105.65        10.92 o                         
   2  -7  10         21.72         24.35        10.56 o                         
  -3  -6  10          5.83          1.69         7.84 o                         
  -2  -6  10          0.28          0.09         1.42 o                         
  -1  -6  10         51.76         48.74         8.48 o                         
   0  -6  10        105.78        107.59        10.54 o                         
   1  -6  10         30.70         26.37         4.94 o                         
   2  -6  10         12.10          9.67         3.00 o                         
   3  -6  10          4.33          6.77         5.21 o                         
  -3  -5  10          0.61         -6.30         8.15 o                         
  -2  -5  10         27.45         27.55         3.27 o                         
  -1  -5  10        116.12        117.30         7.64 o                         
   0  -5  10        255.80        243.53        15.91 o                         
   1  -5  10         83.37         81.58         8.12 o                         
   2  -5  10         32.59         45.80         6.15 o                         
   3  -5  10         78.26         89.29        10.54 o                         
   4  -5  10         30.90         32.82        20.36 o                         
  -3  -4  10          2.97          1.84         0.93 o                         
  -2  -4  10        168.83        171.70        10.34 o                         
  -1  -4  10        690.26        706.53        41.22 o                         
   0  -4  10        641.07        659.38        30.20 o                         
   1  -4  10         51.33         53.01         4.38 o                         
   2  -4  10         42.04         55.37         6.42 o                         
   3  -4  10        145.92        154.68        11.78 o                         
   4  -4  10         23.74         26.10         8.95 o                         
  -4  -3  10          0.22          7.78         5.73 o                         
  -3  -3  10          2.27          1.39         0.76 o                         
  -2  -3  10        102.54         97.85         6.03 o                         
  -1  -3  10        242.85        262.98        11.29 o                         
   0  -3  10         61.45         55.39         5.42 o                         
   1  -3  10          0.80          0.60         1.38 o                         
   2  -3  10        274.35        282.76        13.86 o                         
   3  -3  10         91.34         90.11         8.58 o                         
   4  -3  10          0.94         -1.28         2.88 o                         
  -4  -2  10          0.42          1.13         2.93 o                         
  -3  -2  10        176.45        183.47        14.76 o                         
  -2  -2  10        449.91        414.87        16.40 o                         
  -1  -2  10          4.44          7.04         1.26 o                         
   0  -2  10        162.22        143.17         7.56 o                         
   1  -2  10        362.88        383.44        12.55 o                         
   2  -2  10        328.96        342.20        18.95 o                         
   3  -2  10          0.41          0.85         0.77 o                         
   4  -2  10          6.38          7.20         3.18 o                         
  -4  -1  10         11.99         16.06         3.15 o                         
  -3  -1  10         57.89         60.67         7.29 o                         
  -2  -1  10          1.25          2.03         0.88 o                         
  -1  -1  10          1.46          1.90         0.52 o                         
   0  -1  10        486.98        490.73        13.55 o                         
   1  -1  10        453.83        476.33        14.57 o                         
   2  -1  10         70.85         60.73         4.75 o                         
   3  -1  10         22.43         25.09         4.32 o                         
   4  -1  10         44.56         59.06         6.71 o                         
   5  -1  10         41.14         36.08         8.74 o                         
  -4   0  10          3.63          4.29         1.83 o                         
  -3   0  10         22.81         20.26         3.38 o                         
  -2   0  10         27.72         24.04         2.25 o                         
  -1   0  10         75.45         77.72         3.75 o                         
   0   0  10        522.11        489.86        13.17 o                         
   1   0  10        467.73        458.75        13.40 o                         
   2   0  10         63.02         54.22         5.15 o                         
   3   0  10         10.08          8.88         2.77 o                         
   4   0  10         14.53         12.69         3.48 o                         
   5   0  10         16.88         16.31         5.35 o                         
  -4   1  10         33.98         36.31         4.52 o                         
  -3   1  10          5.71          2.57         2.22 o                         
  -2   1  10         71.91         67.40         4.35 o                         
  -1   1  10        288.30        274.68         7.51 o                         
   0   1  10        601.49        596.05        15.29 o                         
   1   1  10        242.00        229.08         8.61 o                         
   2   1  10         54.99         53.21         4.13 o                         
   3   1  10        121.49        119.59         7.44 o                         
   4   1  10        124.30        138.34         9.52 o                         
   5   1  10         16.27         18.37         4.31 o                         
  -4   2  10         20.00         18.84         3.08 o                         
  -3   2  10          2.88          3.71         1.26 o                         
  -2   2  10         67.70         72.24         4.38 o                         
  -1   2  10       1193.33       1197.27        32.64 o                         
   0   2  10       1258.95       1286.67        18.63 o                         
   1   2  10        153.15        154.61         5.34 o                         
   2   2  10          2.48          1.32         0.50 o                         
   3   2  10        266.76        284.36        12.87 o                         
   4   2  10         88.88         91.08         7.54 o                         
   5   2  10          1.19          2.37         2.31 o                         
  -4   3  10          2.47          5.55         1.71 o                         
  -3   3  10          9.84          9.80         1.73 o                         
  -2   3  10         24.18         27.22         2.50 o                         
  -1   3  10         72.24         82.51         6.12 o                         
   0   3  10         10.54         10.98         2.43 o                         
   1   3  10          8.58         10.12         1.20 o                         
   2   3  10         63.62         62.51         3.59 o                         
   3   3  10         96.75         96.72        11.16 o                         
   4   3  10         11.60         12.79         2.70 o                         
   5   3  10          2.37          2.88         1.71 o                         
  -4   4  10          0.26         -1.29         1.29 o                         
  -3   4  10         22.48         29.52         3.17 o                         
  -2   4  10        117.53        107.68         5.25 o                         
  -1   4  10        403.62        414.21        11.46 o                         
   0   4  10          5.36          6.54         1.47 o                         
   1   4  10         16.44         17.77         1.78 o                         
   2   4  10        478.56        476.34        20.77 o                         
   3   4  10        241.87        255.62        12.58 o                         
   4   4  10          0.40          0.41         1.14 o                         
   5   4  10          0.31         -0.05         0.91 o                         
  -4   5  10          0.08          9.31         7.64 o                         
  -3   5  10         15.22         15.75         3.29 o                         
  -2   5  10        112.00        114.20         6.72 o                         
  -1   5  10          1.85          0.70         1.14 o                         
   0   5  10         22.68         23.48         2.11 o                         
   1   5  10         91.06         84.08         5.97 o                         
   2   5  10        197.97        176.46        10.26 o                         
   3   5  10          4.24          5.47         1.65 o                         
   4   5  10          1.38          2.82         1.71 o                         
   5   5  10          1.58          2.79         1.88 o                         
  -4   6  10          0.72          2.38        14.17 o                         
  -3   6  10          5.25          8.74         4.53 o                         
  -2   6  10          3.25          3.82         4.31 o                         
  -1   6  10        171.41        156.61        14.24 o                         
   0   6  10         52.34         56.11         4.15 o                         
   1   6  10        740.32        739.09        26.85 o                         
   2   6  10        201.97        190.59        10.13 o                         
   3   6  10          0.49          1.22         0.93 o                         
   4   6  10          9.07          9.67         3.12 o                         
   5   6  10         41.63         43.40         9.64 o                         
  -3   7  10         20.68         11.81         8.69 o                         
  -2   7  10          0.19         -1.71         3.59 o                         
  -1   7  10         26.47         31.55         6.44 o                         
   0   7  10        270.02        277.08        20.82 o                         
   1   7  10        121.76        117.93        11.90 o                         
   2   7  10          3.71          4.83         1.62 o                         
   3   7  10          0.87          1.12         0.60 o                         
   4   7  10         20.19         20.45         4.50 o                         
  -2   8  10          0.14          1.54         1.99 o                         
  -1   8  10        110.44        128.15        14.10 o                         
   0   8  10        158.45        164.60        16.43 o                         
   1   8  10         30.97         28.23         6.20 o                         
   2   8  10          0.98         -0.38         2.55 o                         
   3   8  10         10.79         15.17         4.23 o                         
   4   8  10         41.09         55.10        13.07 o                         
  -1   9  10         55.98         58.23        13.54 o                         
   0   9  10         55.38         53.70         9.52 o                         
   1   9  10         11.82          7.87         5.14 o                         
   2   9  10          7.36          4.47         2.00 o                         
   3   9  10         49.46         36.69        11.08 o                         
   0  -7  11        105.24         91.63        11.57 o                         
   1  -7  11        134.20        122.83        13.67 o                         
  -2  -6  11          0.64          2.03         4.27 o                         
  -1  -6  11         47.27         50.58         6.41 o                         
   0  -6  11         85.98         80.28         9.46 o                         
   1  -6  11         18.79         11.45         4.90 o                         
   2  -6  11         17.43         13.57         4.08 o                         
  -3  -5  11          2.07         10.50        10.20 o                         
  -2  -5  11          7.34          8.03         2.10 o                         
  -1  -5  11        293.40        300.40        13.55 o                         
   0  -5  11        202.98        215.82        15.28 o                         
   1  -5  11          1.82         -1.12         1.12 o                         
   2  -5  11          0.93          0.73         1.43 o                         
   3  -5  11         21.68         25.96         8.97 o                         
  -3  -4  11          0.48          8.49         9.41 o                         
  -2  -4  11         85.68         90.49         7.42 o                         
  -1  -4  11         83.03         93.84         7.18 o                         
   0  -4  11         10.46          9.33         3.11 o                         
   1  -4  11         89.17         98.73         9.87 o                         
   2  -4  11        206.55        226.60        14.38 o                         
   3  -4  11         66.93         70.91         9.18 o                         
   4  -4  11         11.63         19.78        15.78 o                         
  -3  -3  11         28.33         39.31         4.95 o                         
  -2  -3  11        183.14        188.99        12.19 o                         
  -1  -3  11        113.92        125.84         8.01 o                         
   0  -3  11        119.08        129.81         9.45 o                         
   1  -3  11         45.15         50.46         5.88 o                         
   2  -3  11        184.54        194.91        19.12 o                         
   3  -3  11        130.60        111.61        14.00 o                         
   4  -3  11          2.02          2.10         5.53 o                         
  -4  -2  11          3.12         10.29         9.07 o                         
  -3  -2  11         54.22         59.30         6.01 o                         
  -2  -2  11        125.21        125.53         7.05 o                         
  -1  -2  11         46.62         48.85         4.94 o                         
   0  -2  11          0.75          3.59         1.65 o                         
   1  -2  11          1.28          1.52         0.56 o                         
   2  -2  11         40.93         37.43         5.78 o                         
   3  -2  11          0.59         -0.92         1.42 o                         
   4  -2  11         12.47         11.50         3.66 o                         
  -4  -1  11         12.40         15.94         3.23 o                         
  -3  -1  11         64.52         58.29         5.76 o                         
  -2  -1  11         93.38         91.67         5.36 o                         
  -1  -1  11         12.37          8.20         1.57 o                         
   0  -1  11         64.04         57.00         3.86 o                         
   1  -1  11       1565.30       1632.71        43.75 o                         
   2  -1  11        503.15        536.41        26.63 o                         
   3  -1  11          0.81         -1.00         1.00 o                         
   4  -1  11          8.08         10.20         3.40 o                         
   5  -1  11         25.37         27.99         8.21 o                         
  -4   0  11         37.12         38.00         4.90 o                         
  -3   0  11         61.26         54.24         5.15 o                         
  -2   0  11         13.45          9.98         1.61 o                         
  -1   0  11          0.87          2.56         1.13 o                         
   0   0  11        383.45        402.78        14.93 o                         
   1   0  11        441.98        478.86        16.55 o                         
   2   0  11          2.57          0.65         0.83 o                         
   3   0  11         11.96         16.33         4.00 o                         
   4   0  11         99.00        113.58        11.05 o                         
   5   0  11         38.56         47.03         9.72 o                         
  -4   1  11          5.21          9.69         2.31 o                         
  -3   1  11          7.92          5.37         2.10 o                         
  -2   1  11          6.49          5.09         1.23 o                         
  -1   1  11        233.22        219.35         7.99 o                         
   0   1  11        520.65        518.75        18.49 o                         
   1   1  11          1.05          4.01         1.07 o                         
   2   1  11          0.45          1.29         0.99 o                         
   3   1  11        103.37        122.59         7.83 o                         
   4   1  11         97.13        101.45        10.07 o                         
   5   1  11          7.83          7.97         3.99 o                         
  -4   2  11         13.60         13.31         2.63 o                         
  -3   2  11         10.26         12.36         2.17 o                         
  -2   2  11         52.50         58.69         4.15 o                         
  -1   2  11        421.21        438.51        16.94 o                         
   0   2  11        655.31        663.63        18.64 o                         
   1   2  11         89.95         94.59         4.24 o                         
   2   2  11        116.60        121.92         6.98 o                         
   3   2  11        173.43        179.89        13.87 o                         
   4   2  11         55.23         50.32         6.69 o                         
   5   2  11          0.46         -2.10         2.10 o                         
  -4   3  11          0.03         -0.86         0.86 o                         
  -3   3  11          1.02         -0.72         0.91 o                         
  -2   3  11        146.31        157.43         6.91 o                         
  -1   3  11         61.94         62.75         4.76 o                         
   0   3  11          4.31          1.98         1.04 o                         
   1   3  11          5.65          4.53         0.83 o                         
   2   3  11        242.72        235.06         8.70 o                         
   3   3  11        209.87        213.05        11.39 o                         
   4   3  11          7.80          5.14         2.10 o                         
   5   3  11          0.80          0.61         1.37 o                         
  -4   4  11          1.04         11.97        15.69 o                         
  -3   4  11          4.53          6.67         2.30 o                         
  -2   4  11        172.07        159.53         7.06 o                         
  -1   4  11         88.34         81.66         8.23 o                         
   0   4  11          0.42         -0.23         1.36 o                         
   1   4  11         18.75         13.13         3.19 o                         
   2   4  11        105.19        101.49         6.04 o                         
   3   4  11         33.07         31.45         4.18 o                         
   4   4  11          8.01          5.54         1.84 o                         
   5   4  11          0.29         -1.38         1.55 o                         
  -4   5  11          9.97         15.32        15.55 o                         
  -3   5  11         54.58         52.13        10.59 o                         
  -2   5  11          1.05          1.05         0.63 o                         
  -1   5  11         17.60         16.82         1.96 o                         
   0   5  11        116.28        111.46        10.45 o                         
   1   5  11        270.42        263.26        11.92 o                         
   2   5  11        167.13        172.01         7.62 o                         
   3   5  11          9.07          5.44         1.54 o                         
   4   5  11          1.81          1.17         1.39 o                         
   5   5  11         10.94         13.25         4.13 o                         
  -3   6  11          9.92         -0.18         2.52 o                         
  -2   6  11         15.09          8.57         7.81 o                         
  -1   6  11          2.58          2.69         2.77 o                         
   0   6  11          0.93          1.06         0.75 o                         
   1   6  11        201.39        204.08        10.34 o                         
   2   6  11        149.65        149.62         7.59 o                         
   3   6  11          0.31          0.63         1.56 o                         
   4   6  11          7.45          6.59         2.62 o                         
   5   6  11         21.47         26.40         7.52 o                         
  -3   7  11          0.91         -2.23         2.44 o                         
  -2   7  11          0.66          1.91         3.05 o                         
  -1   7  11          1.31          3.12         2.22 o                         
   0   7  11        121.08        124.44        13.65 o                         
   1   7  11        117.21        134.66        13.25 o                         
   2   7  11          0.88          1.64         1.43 o                         
   3   7  11         11.01         16.56         4.80 o                         
   4   7  11         60.49         58.22        12.26 o                         
  -2   8  11          0.06          1.27        14.25 o                         
  -1   8  11         22.12         15.71         4.50 o                         
   0   8  11        250.06        253.07        26.78 o                         
   1   8  11         40.89         39.22         7.61 o                         
   2   8  11          2.04          0.47         1.76 o                         
   3   8  11         13.74         19.34         5.57 o                         
   4   8  11         22.62         16.69         7.18 o                         
  -1   9  11         37.70         59.85        24.85 o                         
   0   9  11          2.78          6.16         7.09 o                         
   1   9  11          3.35         10.46         4.22 o                         
   2   9  11         20.21         20.72         8.83 o                         
   3   9  11         54.97         50.01        13.41 o                         
   0  -7  12         27.73         25.20         7.29 o                         
   1  -7  12         20.69         24.40        13.11 o                         
   0  -6  12         70.29         64.82         9.60 o                         
   1  -6  12          8.15          6.34         3.15 o                         
  -2  -5  12         22.52         19.97        10.81 o                         
  -1  -5  12         36.71         38.82         6.35 o                         
   0  -5  12         43.85         44.82         8.25 o                         
   1  -5  12          4.71          4.80         2.72 o                         
   2  -5  12          5.41          2.02         1.40 o                         
  -3  -4  12         17.72         53.32        21.03 o                         
  -2  -4  12         73.96         79.61         7.20 o                         
  -1  -4  12         76.37         87.19         7.45 o                         
   0  -4  12          3.04          0.32         1.89 o                         
   1  -4  12         51.18         52.17         7.33 o                         
   2  -4  12        198.07        210.04        16.38 o                         
   3  -4  12         76.87         81.88        11.07 o                         
  -3  -3  12         17.77         19.44         4.90 o                         
  -2  -3  12        118.52        123.60        10.35 o                         
  -1  -3  12        228.14        212.13        13.53 o                         
   0  -3  12         49.98         60.66         6.03 o                         
   1  -3  12        243.98        241.66        16.26 o                         
   2  -3  12        271.50        275.15        20.97 o                         
   3  -3  12         46.63         44.01         7.67 o                         
  -3  -2  12         65.15         61.96         6.21 o                         
  -2  -2  12          5.40          5.13         1.24 o                         
  -1  -2  12          9.84          9.10         2.16 o                         
   0  -2  12        332.00        319.61        15.16 o                         
   1  -2  12        553.51        596.20        27.43 o                         
   2  -2  12         48.74         50.69         6.08 o                         
   3  -2  12          1.35          2.59         2.17 o                         
   4  -2  12         12.98         14.10         5.76 o                         
  -3  -1  12         31.08         24.81         5.77 o                         
  -2  -1  12         55.05         50.69         6.10 o                         
  -1  -1  12         66.82         82.46         9.68 o                         
   0  -1  12        148.90        158.32         8.07 o                         
   1  -1  12          5.68          6.43         1.67 o                         
   2  -1  12         18.57         17.80         2.64 o                         
   3  -1  12          0.55         -0.10         1.11 o                         
   4  -1  12          0.46         -2.42         2.42 o                         
  -4   0  12         10.21         14.92         4.09 o                         
  -3   0  12          0.12          1.38         1.13 o                         
  -2   0  12         12.52         12.65         1.88 o                         
  -1   0  12        147.94        131.04         7.16 o                         
   0   0  12        178.03        183.91         9.76 o                         
   1   0  12        100.86        100.71         6.21 o                         
   2   0  12         68.54         65.77         9.45 o                         
   3   0  12         73.12         85.13         9.88 o                         
   4   0  12         89.45         91.38        10.37 o                         
   5   0  12         28.52         24.84         7.42 o                         
  -4   1  12          4.06          1.81         0.65 o                         
  -3   1  12          0.91          1.15         0.70 o                         
  -2   1  12          0.48          0.63         0.51 o                         
  -1   1  12         17.56         20.77         2.09 o                         
   0   1  12        138.16        148.18         9.60 o                         
   1   1  12        118.30        119.26         6.72 o                         
   2   1  12         15.60         16.80         3.03 o                         
   3   1  12         14.12         11.60         2.46 o                         
   4   1  12         43.65         48.66         7.25 o                         
   5   1  12          0.97         -1.22         1.32 o                         
  -4   2  12          0.22          0.19         1.34 o                         
  -3   2  12          0.67          3.63         2.00 o                         
  -2   2  12         48.01         63.01         4.40 o                         
  -1   2  12        229.07        256.31        15.78 o                         
   0   2  12          9.18          8.39         1.40 o                         
   1   2  12          0.67          0.22         0.56 o                         
   2   2  12        150.72        148.52        13.15 o                         
   3   2  12        289.41        286.92        13.95 o                         
   4   2  12         35.41         30.61         5.49 o                         
   5   2  12          1.38          0.03         2.06 o                         
  -4   3  12          1.79          1.60         2.28 o                         
  -3   3  12         70.28         89.40         6.07 o                         
  -2   3  12        161.34        170.21         7.93 o                         
  -1   3  12        321.33        323.26        18.47 o                         
   0   3  12        152.30        162.39         7.06 o                         
   1   3  12        180.84        183.21         6.98 o                         
   2   3  12        504.25        492.66        24.69 o                         
   3   3  12        165.42        178.52        10.67 o                         
   4   3  12          2.97         -0.31         1.68 o                         
   5   3  12          0.18          1.95         1.77 o                         
  -3   4  12          4.86          4.97         2.76 o                         
  -2   4  12          8.54          6.81         1.60 o                         
  -1   4  12          0.93          1.76         1.05 o                         
   0   4  12          5.57          1.75         0.84 o                         
   1   4  12        170.62        166.25         5.25 o                         
   2   4  12        151.24        158.20         7.15 o                         
   3   4  12          1.30          2.84         1.55 o                         
   4   4  12          0.74          0.83         0.72 o                         
   5   4  12          3.55         11.38         4.81 o                         
  -3   5  12         18.88          9.52         6.71 o                         
  -2   5  12         43.78         36.84         6.50 o                         
  -1   5  12          0.94          0.62         1.13 o                         
   0   5  12         87.43         93.48         6.79 o                         
   1   5  12        301.92        296.65        10.90 o                         
   2   5  12         51.83         58.00         5.15 o                         
   3   5  12          0.26         -0.64         0.77 o                         
   4   5  12          3.33          3.59         1.66 o                         
   5   5  12         14.98         17.34         6.70 o                         
  -3   6  12          2.84          4.44         5.16 o                         
  -2   6  12          2.50          4.53         3.99 o                         
  -1   6  12         21.79         14.84         5.95 o                         
   0   6  12        136.12        152.08         9.29 o                         
   1   6  12         30.90         31.83         4.34 o                         
   2   6  12          1.74          1.25         1.08 o                         
   3   6  12          1.18          0.36         0.81 o                         
   4   6  12         22.01         27.51         4.41 o                         
  -2   7  12         14.66         10.42         4.05 o                         
  -1   7  12         40.04         36.71         7.44 o                         
   0   7  12         33.76         35.38         7.04 o                         
   1   7  12          3.74         -0.05         1.47 o                         
   2   7  12          7.01          6.20         4.78 o                         
   3   7  12         39.50         45.18         7.55 o                         
   4   7  12         45.61         53.72         8.78 o                         
  -2   8  12         18.47         -0.26         5.57 o                         
  -1   8  12         13.46         13.50         5.29 o                         
   0   8  12          7.92          1.88         2.66 o                         
   1   8  12         22.61         32.30         7.21 o                         
   2   8  12         16.44         14.47         4.11 o                         
   3   8  12         35.72         43.62        11.39 o                         
  -1   9  12         25.31         21.26        15.77 o                         
   0  -6  13         21.88         12.32         4.68 o                         
   1  -6  13         12.51         -0.46         3.35 o                         
  -1  -5  13         38.32         36.94         7.99 o                         
   0  -5  13          1.38          5.51         2.02 o                         
   1  -5  13          6.81          7.27         6.97 o                         
   2  -5  13         82.03         67.39        17.50 o                         
  -2  -4  13        193.69        144.76        28.71 o                         
  -1  -4  13         30.84         38.00         4.99 o                         
   0  -4  13         17.61         26.41         5.41 o                         
   1  -4  13         79.50         86.34         9.81 o                         
   2  -4  13         83.50         70.45        10.32 o                         
  -3  -3  13          7.33         -0.20         9.69 o                         
  -2  -3  13          0.35          1.35         1.23 o                         
  -1  -3  13          3.15          3.82         2.01 o                         
   0  -3  13         67.03         71.85         8.71 o                         
   1  -3  13        200.91        178.94        14.46 o                         
   2  -3  13        150.67        164.68        13.70 o                         
   3  -3  13         30.99         20.68         5.13 o                         
  -3  -2  13         51.56         49.34         8.12 o                         
  -2  -2  13          5.71          3.15         1.15 o                         
  -1  -2  13         25.12         26.11         3.70 o                         
   0  -2  13        150.59        152.95         9.91 o                         
   1  -2  13        459.50        450.37        35.52 o                         
   2  -2  13         90.96         95.58         9.97 o                         
   3  -2  13          1.25          2.68         1.22 o                         
  -3  -1  13          7.66          7.07         2.32 o                         
  -2  -1  13          7.73          9.61         2.36 o                         
  -1  -1  13         65.08         66.91         9.00 o                         
   0  -1  13        164.05        158.88        10.45 o                         
   1  -1  13         67.23         81.01         7.50 o                         
   2  -1  13         57.44         49.97         6.97 o                         
   3  -1  13          7.80          3.30         2.34 o                         
   4  -1  13         12.71         21.67         7.08 o                         
  -3   0  13          0.55          0.14         1.28 o                         
  -2   0  13          0.73          0.21         1.03 o                         
  -1   0  13        411.11        412.18        19.50 o                         
   0   0  13        720.67        680.02        25.64 o                         
   1   0  13          0.62         -0.14         1.44 o                         
   2   0  13          1.91          2.95         1.42 o                         
   3   0  13        175.68        177.45        17.20 o                         
   4   0  13         50.62         54.66         8.10 o                         
  -4   1  13          0.61         -2.72         3.16 o                         
  -3   1  13         19.86         27.96         6.90 o                         
  -2   1  13        122.75        142.12         7.59 o                         
  -1   1  13         79.44         94.36         5.82 o                         
   0   1  13          1.25         -0.98         0.98 o                         
   1   1  13          0.51         -0.34         0.76 o                         
   2   1  13        242.44        268.20        17.83 o                         
   3   1  13        155.32        167.20        10.04 o                         
   4   1  13         42.39         51.12         9.48 o                         
  -4   2  13          0.20          6.14         3.00 o                         
  -3   2  13          6.38          5.27         1.98 o                         
  -2   2  13         90.47         90.74         5.84 o                         
  -1   2  13         49.71         63.87         6.72 o                         
   0   2  13          6.12          5.65         1.25 o                         
   1   2  13         23.67         23.85         2.33 o                         
   2   2  13        177.16        197.28         9.62 o                         
   3   2  13         66.32         70.91         6.54 o                         
   4   2  13          0.29          1.13         2.05 o                         
   5   2  13          0.08          6.16         4.13 o                         
  -3   3  13          8.93          8.43         2.66 o                         
  -2   3  13         48.15         50.30         4.23 o                         
  -1   3  13         35.27         38.76         4.83 o                         
   0   3  13         90.60         88.21         5.22 o                         
   1   3  13        254.34        237.92         8.24 o                         
   2   3  13        207.95        214.09         8.48 o                         
   3   3  13         81.09         82.59         6.34 o                         
   4   3  13          4.33          5.42         2.03 o                         
   5   3  13          1.73          1.03         2.77 o                         
  -3   4  13         44.83         49.40         9.47 o                         
  -2   4  13         15.69         15.06         4.86 o                         
  -1   4  13          5.87          6.28         1.77 o                         
   0   4  13          9.96          8.63         2.20 o                         
   1   4  13        376.84        362.33         9.46 o                         
   2   4  13        252.73        265.43        17.07 o                         
   3   4  13          4.40          6.18         2.14 o                         
   4   4  13          1.80          1.24         1.51 o                         
  -3   5  13         16.98         20.59         8.46 o                         
  -2   5  13          1.89          7.15         4.54 o                         
  -1   5  13         17.28         22.97         3.42 o                         
   0   5  13         64.77         64.33         9.39 o                         
   1   5  13         61.07         61.36         4.59 o                         
   2   5  13          0.72         -0.04         3.01 o                         
   3   5  13         23.89         19.12         3.67 o                         
   4   5  13          1.07          1.36         2.00 o                         
  -3   6  13          1.76          0.35         2.87 o                         
  -2   6  13          0.53          0.70         3.33 o                         
  -1   6  13         33.23         39.23         7.13 o                         
   0   6  13        260.77        240.95        19.53 o                         
   1   6  13        119.32        123.37        16.60 o                         
   2   6  13          1.80          1.68         1.60 o                         
   3   6  13          8.26         14.61         3.09 o                         
   4   6  13         54.60         45.69         5.93 o                         
  -2   7  13          3.50          2.91         4.63 o                         
  -1   7  13         26.42         23.77         5.97 o                         
   0   7  13         61.46         80.97        11.16 o                         
   1   7  13          1.25          1.42         1.72 o                         
   2   7  13          0.41          3.98         1.26 o                         
   3   7  13         58.83         49.36         7.98 o                         
  -1   8  13         43.06         44.82        21.78 o                         
   0   8  13          0.19          0.13         2.59 o                         
   1   8  13         14.46         16.13         4.92 o                         
   2   8  13         37.78         41.02         8.38 o                         
  -1  -5  14         24.96         19.43         6.38 o                         
   0  -5  14          1.12          1.07         3.13 o                         
   1  -5  14          6.47          5.21         7.05 o                         
  -1  -4  14          1.12          3.98         2.16 o                         
   0  -4  14          0.85         -0.12         2.53 o                         
   1  -4  14         62.56         64.69        11.36 o                         
   2  -4  14         47.79         33.83        12.55 o                         
  -1  -3  14          0.43          1.09         1.81 o                         
   0  -3  14         21.54         22.81         5.20 o                         
   1  -3  14        228.46        244.81        17.63 o                         
   2  -3  14        106.61        106.56        11.42 o                         
  -3  -2  14         19.13          1.01         9.33 o                         
  -2  -2  14          0.54         -0.24         0.86 o                         
  -1  -2  14          3.84          4.83         3.26 o                         
   0  -2  14        352.49        370.70        22.08 o                         
   1  -2  14        179.24        179.62        14.70 o                         
   2  -2  14         16.14         20.96         4.91 o                         
   3  -2  14         10.70          9.67         3.27 o                         
  -3  -1  14          1.79         -0.05         1.38 o                         
  -2  -1  14          1.38          0.49         1.05 o                         
  -1  -1  14        151.37        183.73        17.91 o                         
   0  -1  14        405.19        418.21        23.49 o                         
   1  -1  14        155.32        139.68        13.72 o                         
   2  -1  14         37.08         41.91         7.17 o                         
   3  -1  14         36.58         40.14         6.59 o                         
  -3   0  14          1.73          3.78         1.80 o                         
  -2   0  14         31.01         35.14         3.75 o                         
  -1   0  14        173.61        206.02        20.57 o                         
   0   0  14         79.33        111.74         8.23 o                         
   1   0  14          4.44          4.41         2.82 o                         
   2   0  14         17.74         12.41         2.67 o                         
   3   0  14         14.58         18.35         5.05 o                         
   4   0  14         20.81         26.18         7.99 o                         
  -3   1  14          0.43          0.43         0.77 o                         
  -2   1  14         39.78         46.76         4.30 o                         
  -1   1  14        192.97        218.26        17.77 o                         
   0   1  14         47.25         46.64         5.89 o                         
   1   1  14          1.77         -0.52         1.51 o                         
   2   1  14         77.08         66.41        10.79 o                         
   3   1  14        269.98        276.69        19.72 o                         
   4   1  14         38.02         37.65         6.96 o                         
  -3   2  14          6.48          5.75         2.13 o                         
  -2   2  14         51.78         50.44         4.39 o                         
  -1   2  14         52.02         56.10         6.26 o                         
   0   2  14         41.46         38.59         4.58 o                         
   1   2  14          2.97          2.21         1.11 o                         
   2   2  14        285.82        270.85        25.50 o                         
   3   2  14         61.58         60.43         6.25 o                         
   4   2  14         10.21          7.06         3.59 o                         
  -3   3  14         18.50         30.71         5.31 o                         
  -2   3  14          1.89          0.52         1.40 o                         
  -1   3  14         44.78         41.46         5.21 o                         
   0   3  14          0.77          1.64         1.45 o                         
   1   3  14        230.91        212.12        13.52 o                         
   2   3  14        172.61        159.86        12.14 o                         
   3   3  14          0.47         -0.36         1.39 o                         
   4   3  14          1.59          2.72         1.46 o                         
  -3   4  14          5.80          7.47         5.63 o                         
  -2   4  14         80.25         91.03         8.06 o                         
  -1   4  14         25.25         26.52         5.04 o                         
   0   4  14        185.73        170.01        12.46 o                         
   1   4  14        449.76        439.75        29.73 o                         
   2   4  14        111.56        109.75         9.06 o                         
   3   4  14          2.77          1.48         1.20 o                         
   4   4  14         12.60         14.48         4.47 o                         
  -3   5  14          0.04          4.43         3.31 o                         
  -2   5  14          0.27          1.86         4.88 o                         
  -1   5  14          6.23          2.64         4.67 o                         
   0   5  14        129.10        155.55        15.62 o                         
   1   5  14         69.37         70.33         7.81 o                         
   2   5  14          1.11          2.34         1.91 o                         
   3   5  14          4.74          1.79         2.43 o                         
   4   5  14         18.81         16.80         3.69 o                         
  -2   6  14          0.45          3.41         2.62 o                         
  -1   6  14         30.36         36.47         8.64 o                         
   0   6  14        124.27        128.14        14.12 o                         
   1   6  14         29.71         38.25         7.23 o                         
   2   6  14          1.75          4.70         3.87 o                         
   3   6  14          5.29          0.02         3.04 o                         
   4   6  14         31.98         40.84        10.21 o                         
  -1   7  14         72.62         90.19        26.89 o                         
   0   7  14         15.96         14.82         5.21 o                         
   1   7  14          0.23          2.14         1.28 o                         
   2   7  14          4.42         15.48         6.73 o                         
   3   7  14         40.13         28.19         9.12 o                         
  -1  -4  15         23.00         24.71         7.08 o                         
   0  -4  15          1.66         -1.82         2.49 o                         
   1  -4  15         85.96         99.54        24.86 o                         
   2  -4  15         73.41         83.90        22.37 o                         
   0  -3  15         92.46         95.57        16.36 o                         
   1  -3  15        133.86        156.03        22.56 o                         
   2  -3  15         21.41         28.51        12.81 o                         
  -1  -2  15         40.19         48.92         7.65 o                         
   0  -2  15         96.23         88.10        10.40 o                         
   1  -2  15         91.19        105.68        11.45 o                         
   2  -2  15         21.41         24.52         5.52 o                         
   3  -2  15         38.77         24.79        11.55 o                         
  -2  -1  15         13.90         24.43         6.52 o                         
  -1  -1  15         17.64         18.65         3.51 o                         
   0  -1  15        176.71        173.80        15.49 o                         
   1  -1  15         75.81         85.07        10.22 o                         
   2  -1  15         12.00          7.70         2.76 o                         
   3  -1  15         51.24         29.99        13.25 o                         
  -3   0  15          3.68          6.76         2.99 o                         
  -2   0  15         39.00         42.65         4.37 o                         
  -1   0  15        159.30        174.32        14.10 o                         
   0   0  15         47.74         62.59        12.89 o                         
   1   0  15         10.71          4.70         2.07 o                         
   2   0  15         27.79         31.77         8.54 o                         
   3   0  15         32.49         36.56         7.22 o                         
  -3   1  15          0.40          0.37         1.24 o                         
  -2   1  15         47.26         51.72         4.71 o                         
  -1   1  15         75.10         81.37        10.67 o                         
   0   1  15         28.74         29.80         5.52 o                         
   1   1  15         50.29         39.01         8.03 o                         
   2   1  15         78.64         75.30         9.94 o                         
   3   1  15         33.62         39.47         7.30 o                         
  -3   2  15          8.58         10.40         3.99 o                         
  -2   2  15         41.85         44.39         4.74 o                         
  -1   2  15          2.11          1.42         1.64 o                         
   0   2  15          1.73          2.04         3.23 o                         
   1   2  15         67.55         61.33         8.20 o                         
   2   2  15         96.50         85.23         7.97 o                         
   3   2  15         83.71         71.85         9.90 o                         
   4   2  15         22.37         33.73         9.19 o                         
  -2   3  15          9.45          5.02         2.25 o                         
  -1   3  15          8.41          7.50         3.13 o                         
   0   3  15          3.44          2.94         2.03 o                         
   1   3  15         58.21         56.62         7.31 o                         
   2   3  15         96.47         98.98        10.39 o                         
   3   3  15          1.08          3.41         1.77 o                         
   4   3  15          3.76          6.69         3.02 o                         
  -2   4  15          1.81          3.82         4.21 o                         
  -1   4  15          1.75          3.34         1.65 o                         
   0   4  15         86.83         87.41        10.05 o                         
   1   4  15        229.23        238.82        15.22 o                         
   2   4  15         54.53         56.41         6.56 o                         
   3   4  15          0.17          1.97         2.51 o                         
   4   4  15         13.77          3.31         3.86 o                         
  -2   5  15          0.09         -1.65        14.41 o                         
  -1   5  15         37.98         34.29        12.28 o                         
   0   5  15        163.72        175.81        17.30 o                         
   1   5  15         85.75         80.89         8.36 o                         
   2   5  15          4.49          2.79         1.16 o                         
   3   5  15         35.09         37.03         5.40 o                         
   4   5  15         74.26         67.36        13.95 o                         
  -1   6  15         13.78         15.83        21.49 o                         
   0   6  15         18.13         16.63         4.86 o                         
   1   6  15          4.13          1.80         2.31 o                         
   2   6  15          6.84          5.25         3.52 o                         
   3   6  15         10.08         12.23        15.31 o                         
   0   7  15         17.50          0.54        12.76 o                         
   1   7  15          4.10          2.55         4.05 o                         
   2   7  15         47.01         51.89        11.88 o                         
   2  -3  16         11.39         15.16        10.16 o                         
   0  -2  16        194.69        206.85        22.87 o                         
   1  -2  16         20.92         22.04        13.84 o                         
   2  -2  16          3.21         -0.15         3.95 o                         
  -1  -1  16         89.58         94.14        12.42 o                         
   0  -1  16          4.54          4.19         3.63 o                         
   1  -1  16          2.76          1.82         2.22 o                         
   2  -1  16         18.57          6.91         8.05 o                         
   3  -1  16         47.84         26.50        12.27 o                         
  -1   0  16         86.75         99.44        15.76 o                         
   0   0  16         19.65         17.75         7.57 o                         
   1   0  16         81.78         93.61        10.95 o                         
   2   0  16        195.92        202.54        16.52 o                         
   3   0  16        119.37        100.67        25.85 o                         
  -2   1  16         21.16         23.38         6.11 o                         
  -1   1  16         16.62         17.12         3.90 o                         
   0   1  16         25.50         38.93         7.34 o                         
   1   1  16         22.07         18.57         6.01 o                         
   2   1  16         62.14         70.73        10.34 o                         
   3   1  16         10.41          7.85         5.22 o                         
  -2   2  16         20.14         24.29         4.85 o                         
  -1   2  16          0.25          2.31         1.61 o                         
   0   2  16          9.61          9.24         3.84 o                         
   1   2  16        197.14        197.07        20.25 o                         
   2   2  16        119.24        123.22         8.58 o                         
   3   2  16          0.23          5.26         3.51 o                         
  -2   3  16          1.85          0.59         1.49 o                         
  -1   3  16          1.39          1.38         1.14 o                         
   0   3  16         61.99         57.16         7.51 o                         
   1   3  16         70.25         72.06         8.27 o                         
   2   3  16          1.02          3.02         1.60 o                         
   3   3  16          0.65          3.41         2.89 o                         
  -2   4  16          2.51          1.40         3.14 o                         
  -1   4  16          0.18         -0.19         1.28 o                         
   0   4  16         49.96         54.42         7.44 o                         
   1   4  16         10.75          6.05         5.08 o                         
   2   4  16          0.74          3.31         2.02 o                         
   3   4  16         13.63          9.12         5.63 o                         
  -2   5  16          3.27         23.43        25.19 o                         
  -1   5  16         66.14         77.51        16.34 o                         
   0   5  16         77.79         92.72        12.27 o                         
   1   5  16         35.46         44.95         7.84 o                         
   2   5  16         22.34          5.88         9.25 o                         
   3   5  16         29.26         25.95        23.30 o                         
  -1   6  16         57.74         39.70        22.87 o                         
   0   6  16         22.35          8.10        10.46 o                         
   1   6  16          1.26         -5.38         5.38 o                         
   2   6  16         16.82         18.43         7.67 o                         
   3   6  16         55.44         53.29        12.30 o                         
  -1  -1  17         26.96         35.12         8.65 o                         
   2  -1  17         65.91         63.52        21.64 o                         
  -1   0  17         56.37         60.44        11.63 o                         
   0   0  17          6.29          3.76         2.77 o                         
   1   0  17          1.13          3.38         4.35 o                         
   2   0  17        123.91        119.58        30.32 o                         
   3   0  17         71.17         45.00        18.30 o                         
  -1   1  17          2.80          0.14         2.13 o                         
   0   1  17          0.58         -2.03         2.03 o                         
   1   1  17        135.20        147.50        15.88 o                         
   2   1  17         93.81        115.04        23.29 o                         
  -2   2  17          5.24          5.62         2.94 o                         
  -1   2  17          0.34         -1.06         1.06 o                         
   0   2  17         53.05         28.17        12.71 o                         
   1   2  17        176.40        186.06        17.51 o                         
   2   2  17         39.55         47.77        14.36 o                         
  -1   3  17          5.12         12.85         3.74 o                         
   0   3  17         53.58         51.40         8.19 o                         
   1   3  17         50.97         49.23         7.33 o                         
   2   3  17          6.74          8.72         3.88 o                         
   3   3  17          3.54          4.13         3.70 o                         
  -1   4  17         20.65         16.94         7.24 o                         
   0   4  17        105.49        105.23        16.15 o                         
   1   4  17         16.68         12.65         4.70 o                         
   2   4  17         23.02         16.86         4.40 o                         
   3   4  17          1.58          5.19         4.48 o                         
  -1   5  17         23.79         32.96        18.62 o                         
   0   5  17         18.94         34.70        20.58 o                         
   1   5  17          0.37         -1.24         3.24 o                         
   2   5  17          9.87          2.75         3.60 o                         
   0   6  17         13.54          3.60         8.20 o                         
   1   6  17          3.41         29.65        20.85 o                         
  -1   1  18         32.59         38.11         9.53 o                         
   0   1  18         32.15         28.46        11.47 o                         
  -1   2  18          2.66          8.72         3.95 o                         
   0   2  18         18.15          7.40         4.53 o                         
   1   2  18        118.93        121.63        24.91 o                         
   2   2  18         27.45         33.44        12.16 o                         
   0   3  18         91.92         75.84        13.93 o                         
   1   3  18         61.13         43.89        10.00 o                         
   2   3  18          0.19         -8.16         8.16 o                         
   1   4  18          2.09          5.97         5.29 o                         
   0   5  18          0.61        -14.75        14.75 o                         
   1   5  18          2.26        -15.46        15.46 o                         
   2   5  18          4.07         13.89        13.61 o                         
                                                                                
